# Supplementary material for: Immunological characteristics of bronchoalveolar lavage fluid and blood across connective tissue disease-associated interstitial lung diseases
Source: Front Immunol. 2024 Oct 25;15:1408880. doi: 10.3389/fimmu.2024.1408880 (PMC11543407; doi:10.3389/fimmu.2024.1408880)
Supplement: Supplementary file 2 [file Table5.xlsx]

## Sheet: monocytes_macrophages IDEAS
Supplementary Table 5
IDEAS of major celltypes in bronchoalveolar lavage fluid
Remark: results were only obtained for diseases represented by more than five individuals. The cutoff for DE genes was set to p-value <= 0.01. The FC was obtained by DESeq2. Negative log2FC means downregulated in the celltype from donors of the respective disease compared to other diseases
SS, Sjögren's syndrome; DM, dermatomyositis; RA, rheumatoid arthritis; SSc, systemic sclerosis; AAV, ANCA-associated vasculitis; IIP, idiopathic interstitial pneumonia
DM				RA				SSc				IIP
gene	log2FoldChange	pvalue		gene	log2FoldChange	pvalue		gene	log2FoldChange	pvalue		gene	log2FoldChange	pvalue
SDHD	0.000640062	0.001		SUMF2	-0.00104872	0.001		ALDH3A2	0.000749775	0.001		SNHG5	0.982411	0.001
SNX1	0.000768368	0.001		TSEN34	0.00351039	0.001		GRK3	0.00157821	0.001		GCHFR	0.00369346	0.001
PTPN22	0.000774124	0.001		GABARAPL2	0.00031224	0.001		MEGF9	0.000760443	0.001		PHF11	-0.000471974	0.001
CREG1	0.000550453	0.001		CXCL8	1.13769	0.001		HIPK2	0.000504042	0.001		RPS19BP1	0.0117074	0.001
MMADHC	0.000806018	0.001		SAT1	0.114874	0.002		P4HA1	0.000824402	0.001		TLK2	-0.000767682	0.001
SAR1A	0.000505309	0.001		PPCS	-0.00110843	0.002		SIK2	0.000419749	0.001		NCOA7	-0.000355924	0.001
ZNF75A	0.000540619	0.001		TCEAL1	-0.000810471	0.002		AKT3	0.000301632	0.001		TIMM50	0.00884154	0.001
SNX5	0.000637916	0.001		FPR2	0.0138225	0.002		EIF1AY	-0.000119008	0.001		TP53TG1	0.00120955	0.001
AK2	0.000641404	0.001		RWDD2B	-0.00181282	0.002		PDE3B	0.000584228	0.001		CISD3	0.000867416	0.001
COMMD7	0.000433758	0.001		NFKBIZ	0.000419374	0.002		KCNE3	0.000568464	0.001		SPATA5	-0.000407243	0.001
SLC25A19	0.00242796	0.001		FCGR3B	0.194591	0.002		ARMC8	0.000535346	0.001		ZNF253	-4.33822e-05	0.001
RNF187	-0.00239455	0.001		OAT	-0.000236282	0.002		PKN2	0.000662966	0.001		FDPS	0.0050122	0.002
AKTIP	0.000969994	0.002		FCGRT	-0.00040618	0.003		SNRPF	-0.000434172	0.001		C19orf66	-0.00024863	0.002
MRPS10	0.000748159	0.002		RBM23	0.00049547	0.003		DOCK11	0.000750185	0.001		RBM17	-0.000341389	0.002
TLR7	0.00479694	0.002		FAAP24	-0.000600988	0.003		TANC2	0.00043719	0.001		RNF213	-0.00269507	0.002
PEPD	0.000138247	0.002		EPHX1	-0.000402799	0.003		TIMM13	-0.000635709	0.001		MMAB	0.000980357	0.002
LINC01094	0.000225742	0.002		NFRKB	0.000299281	0.003		LAMB1	0.000186203	0.001		MRPL36	0.0101274	0.002
MRPL16	0.000483875	0.002		GEMIN5	0.0017606	0.003		SPG11	0.00055962	0.002		ADAR	-0.000996704	0.002
CXCL10	0.0395152	0.002		GTSF1	-0.00293765	0.003		DST	0.000665709	0.002		DDX60	-0.000310789	0.002
GABARAPL2	-0.000862721	0.002		HIVEP1	0.00146579	0.004		TRIO	0.000803561	0.002		EIF4EBP1	0.0161518	0.002
B3GNT2	0.00201623	0.002		NFKBIA	0.150384	0.004		USP25	0.000554269	0.002		POU2F1	-0.0217762	0.002
MED8	0.000383785	0.002		AKIP1	-0.000613815	0.004		CTAGE5	0.000689343	0.002		FAM213A	0.0267001	0.002
ARMT1	0.000418117	0.002		HPF1	-0.000616671	0.004		SPN	0.000340235	0.002		ZNF669	-0.000201186	0.002
VPS39	0.000949592	0.002		LYPLAL1	-0.000735737	0.004		TRHDE	0.000221405	0.002		PTDSS1	0.000301832	0.002
PARP11	0.000410614	0.002		ZFAND1	-0.000375557	0.004		LIMA1	0.000326175	0.002		MUT	0.00345691	0.002
DRAM2	0.000300423	0.002		FKBP5	0.106433	0.004		MRPL52	-0.000234411	0.002		MRPL23	0.00592014	0.003
PDIA3P1	0.00143385	0.002		F8	-0.000440408	0.004		CPED1	0.000620841	0.002		PRDX5	0.00080761	0.003
UBA3	0.00135743	0.002		NNMT	0.116741	0.004		PDE8A	0.000563292	0.002		SMCHD1	-0.000585531	0.003
XPA	0.000385152	0.002		SDHD	-0.000908964	0.005		TBC1D4	0.000405365	0.002		SPOP	-0.000529633	0.003
TP53I3	0.00486722	0.002		MDH1	-0.00130276	0.005		RNF214	0.000566528	0.002		FNDC3A	-0.000706052	0.003
DHX57	0.000761865	0.002		NAMPT	0.141697	0.005		CDC42EP3	0.000292059	0.002		PHACTR2	-0.00040676	0.003
TMEM41A	0.000352779	0.002		CXCR4	0.0116489	0.005		PTPRM	0.000304964	0.002		WDR83OS	0.000640658	0.003
ASCC2	0.000707625	0.003		EMC3	-0.00292205	0.005		TCF7L2	0.000346491	0.002		NASP	-0.000213742	0.003
MCFD2	0.000846187	0.003		RILPL2	0.000670867	0.005		NKAP	0.00066211	0.002		PPCDC	0.00125089	0.003
PDIA3	0.001885	0.003		UEVLD	-0.000416496	0.005		NRIP1	0.000330614	0.002		CISH	-0.00112149	0.003
TRIM69	0.000373023	0.003		PTGS2	0.00932025	0.005		PKD2	0.000441652	0.002		EIF2AK2	-0.000926646	0.004
L3MBTL2	0.000304173	0.003		B3GALNT1	-0.00125015	0.005		FAM8A1	0.000167195	0.002		MORF4L1	-0.000331598	0.004
MFSD1	0.000305689	0.003		G0S2	0.102154	0.005		EPB41L4A	0.000271837	0.002		SP110	-0.000230084	0.004
CES2	0.00016003	0.003		DNASE2	-0.000330878	0.006		TXNIP	0.000453994	0.003		XAF1	-0.00103748	0.004
EXOSC10	0.000405729	0.003		NFIL3	0.000394846	0.006		PECAM1	0.00066811	0.003		EIF1AX	-0.000585094	0.004
SIL1	0.00041993	0.003		VKORC1	-0.000572802	0.006		TK2	0.000376272	0.003		SP100	-0.000434626	0.004
LETMD1	-0.000194835	0.003		RFC2	-0.000509626	0.006		CCDC88A	0.00118505	0.003		PATL1	-0.000329739	0.004
TRIR	-0.000804466	0.003		SYNGR2	-0.000734113	0.006		PPP2R5A	0.000578883	0.003		SAMD9	-0.000630974	0.004
PMP22	0.00742425	0.003		ENOSF1	-0.000672166	0.006		TTC39B	0.00034594	0.003		SMC1A	-0.0074591	0.004
GTF2H1	0.000963247	0.003		VDAC3	-0.000426804	0.006		CMPK1	0.000556575	0.003		SURF1	0.000515814	0.004
ZNF28	0.000304214	0.003		ZNF347	-0.00037861	0.006		DCAF5	0.000780492	0.003		DDX41	-0.000489197	0.004
C1QC	0.000303081	0.004		AGA	-0.00339984	0.006		ALDH9A1	0.000716091	0.003		DNAJC16	-9.58399e-05	0.004
CHST12	0.000159797	0.004		PEBP1	-0.00145629	0.007		AMIGO2	0.000294248	0.003		CNOT2	-0.000387461	0.005
HELQ	0.000297959	0.004		PEPD	-0.000814114	0.007		CERS6	0.000625462	0.003		XRN1	-0.000716127	0.005
STMN1	0.00311002	0.004		LINC01094	-0.000296212	0.007		WLS	0.000362898	0.003		CD9	0.00554917	0.005
C1GALT1	0.000475658	0.004		UROD	-0.000826041	0.007		SLC12A6	0.000828795	0.003		CSNK1A1	-0.000350773	0.005
MKNK1	0.000832253	0.004		SKP1	-0.000669596	0.007		MPZL2	0.000381545	0.003		IFI16	-0.000348717	0.005
ZCCHC17	0.000438074	0.004		PNRC1	0.0010497	0.007		AMOTL1	0.000417766	0.003		ITPR2	-0.000375384	0.005
TWF1	0.00035813	0.004		SMIM7	-0.000465776	0.007		SEC61B	-0.000556225	0.004		ERG28	0.00418069	0.005
RAB8A	0.000619918	0.004		YIF1A	-0.000412353	0.007		GPRIN3	0.000505135	0.004		IL6ST	-0.00142516	0.005
VDAC3	0.00031049	0.004		FFAR2	0.00209883	0.007		MFSD6	0.000594304	0.004		PHACTR4	-0.000495606	0.005
ACVR1B	-0.000268689	0.004		SLPI	0.0184102	0.007		PYCR2	0.000217876	0.004		CCDC170	-0.000149737	0.005
RPUSD3	0.000268997	0.004		TNFAIP3	0.00193741	0.008		EIF1AX	0.000997535	0.004		SPTLC2	-0.000341331	0.005
ZNF720	0.000394376	0.004		IFITM2	0.181312	0.008		FRMD4A	0.000756536	0.004		TGS1	-0.000393212	0.005
UBE2L3	0.000545817	0.005		ETS2	0.0639901	0.008		MMD	0.000401684	0.004		EBP	0.0135446	0.005
FOPNL	0.000128333	0.005		GK	0.00220726	0.008		APRT	-0.000434709	0.004		NMI	-0.000504215	0.006
FCGR1CP	0.000350997	0.005		CWC27	-0.00189203	0.008		HK2	0.000412519	0.004		TCF25	-0.000750725	0.006
SMU1	0.00179335	0.005		AIG1	-0.00208455	0.008		DDX3Y	-0.000109104	0.004		USP37	-0.000132586	0.006
RBM48	0.000258955	0.005		CLEC4E	0.0128169	0.008		CAMSAP2	0.000391098	0.004		GSTP1	0.000800941	0.006
EIF5	0.00110982	0.005		PSEN2	-0.000615226	0.008		MSH3	0.000349684	0.004		SRPK1	-0.000283171	0.006
NAPA	0.000127016	0.005		ELAVL1	0.000680491	0.009		PSME4	0.000524948	0.004		SUPT5H	-0.000178579	0.006
IDH1	0.000172128	0.005		MRPS10	-0.000753299	0.009		REXO4	0.000608125	0.004		RC3H1	-0.000417331	0.006
PARP15	0.000742245	0.005		MXD1	0.163155	0.009		DDIAS	0.000181691	0.004		AGTPBP1	-0.000648186	0.006
NT5C2	0.00125869	0.005		NIT2	-0.00670706	0.009		PARP4	0.000519443	0.005		DCP2	-0.000486741	0.006
SLFN12	0.000425152	0.005		LACTB2	-0.000531342	0.009		ATP5O	-0.000722703	0.005		GUK1	0.00150878	0.006
CHID1	0.000272065	0.006		FAHD1	-0.000900903	0.009		PDK4	0.000504045	0.005		HTT	-0.000381493	0.006
PPWD1	0.000612972	0.006		CCDC7	0.000370874	0.009		RTN3	0.00052657	0.005		NUDT21	-0.00041306	0.006
ARHGAP18	0.000604493	0.006		NUDT5	-0.001015	0.009		TBC1D9	0.000641808	0.005		PLSCR1	-0.000490527	0.006
MX1	0.025221	0.006		DYRK4	-0.000345676	0.009		SEC61G	-0.000601357	0.005		ATR	-0.000570396	0.006
SLC3A2	0.000541062	0.006		IER3	0.0043614	0.009		PCMTD1	0.000401507	0.005		AMD1	-0.000327962	0.006
GPR34	0.000511248	0.006		LIMK2	0.000896113	0.009		COX5A	-0.000377916	0.005		RBMXL1	-0.000240996	0.006
ASAP1	-0.00149885	0.006		TTC12	-0.000200012	0.009		FER	0.000727026	0.005		CERS2	0.000211906	0.006
RNF11	-0.000526061	0.006		COPZ1	-0.000621873	0.01		EVI5	0.000623843	0.005		TTBK2	-0.000305317	0.006
ABI3	0.0014152	0.006		PPA2	-0.000796204	0.01		LONRF3	0.000373643	0.005		TRUB2	0.000358794	0.006
DHDDS	0.000273792	0.006		AFF1	0.00278855	0.01		ELOC	-0.00081206	0.006		PFDN5	0.00184364	0.007
PLEKHA1	0.000232885	0.006		CTSD	-0.000633877	0.01		GABARAPL1	0.000423204	0.006		LNPEP	-0.000493943	0.007
CDC16	0.000531143	0.006		ETFA	-0.00561258	0.01		GBP3	0.000276531	0.006		PYCARD	0.00315689	0.007
NIPA2	0.000298375	0.007		HTATIP2	-0.00104852	0.01		SLA	0.000392995	0.006		SRGAP2	-0.000249694	0.007
CINP	0.000195129	0.007		FLOT1	0.000236895	0.01		ACOX1	0.00047628	0.006		CYBA	0.00303614	0.007
ILK	0.000354833	0.007		TNIP1	0.00414125	0.01		FFAR4	0.000220114	0.006		NEDD8	0.000460629	0.007
TIMM44	0.000497732	0.007		ARL1	-0.000392488	0.01		TGFBR2	0.000472614	0.006		ATP6V0B	0.00192843	0.007
SLFN5	0.000266575	0.007		MRPL35	-0.00106412	0.01		RBMS2	0.000355074	0.006		JTB	0.00301062	0.007
ARPC5L	0.000533979	0.007		TAF1D	0.000275425	0.01		FEZ2	0.000489938	0.006		COX6B1	0.000644397	0.007
ST7L	0.000467301	0.007		MAP4K4	0.00208262	0.01		PSMB3	-0.000466962	0.006		MAPKAPK2	-0.000386473	0.007
SSBP3	-0.888652	0.007		DUT	-0.000434703	0.011		CEP63	0.000344816	0.006		WDR45	0.000313341	0.007
MT-ND3	-0.000461057	0.008		KATNBL1	0.00118678	0.011		TRIM14	0.000650788	0.006		TBC1D5	-0.00301289	0.007
METTL14	0.000572032	0.008		SLC25A37	0.0059798	0.011		TBC1D15	0.000604355	0.006		SERTAD1	0.000759701	0.007
RPN2	0.000210738	0.008		CIR1	0.000487129	0.011		LUZP1	0.000848899	0.006		UBB	0.00787316	0.008
MBNL2	0.000845537	0.008		CCDC66	0.00102709	0.011		TCTN1	0.000285957	0.006		MATR3	-0.000535033	0.008
RBM18	0.00018713	0.008		ADGRE2	0.000437945	0.011		TBC1D12	0.000359784	0.006		PPM1K	-0.00022441	0.008
MRPL19	0.000511548	0.008		RAB24	0.000283575	0.011		DDHD1	0.000432246	0.007		YPEL2	-0.000350124	0.008
SLBP	0.000111193	0.008		H1F0	0.000524446	0.011		CLEC2B	-0.000988928	0.007		COPS2	-0.000259027	0.008
ARL1	0.000223791	0.008		UBALD2	0.000512292	0.011		NDUFA12	-0.000754866	0.007		RBM22	-0.000707646	0.008
SP140L	0.000481166	0.008		PSMD10	-0.000158895	0.012		ABHD2	0.000330134	0.007		ZNF702P	-0.0029585	0.008
HACL1	0.000281371	0.008		MRPS16	-0.000521658	0.012		RNF168	0.000665571	0.007		ATP5G1	0.000511221	0.008
KDM4A	0.00058913	0.008		POLR3GL	-0.000579436	0.012		ST13	0.00055846	0.007		HNRNPH3	-0.00033702	0.008
AKR1C1	1.26585	0.008		ACTR10	-0.000496905	0.012		CHP1	0.000423312	0.007		MRPL55	0.00238738	0.008
HERC6	0.000720753	0.008		REL	0.000550069	0.012		AOC3	0.000149203	0.007		LIN54	3.01799e-05	0.008
CTSC	0.000339868	0.009		TRA2A	0.000439964	0.012		RASAL2	0.000400662	0.007		MECP2	-0.000532874	0.008
TIPRL	0.000456939	0.009		TRIB1	0.00232352	0.012		UACA	0.000331113	0.007		TMEM147	0.00114907	0.008
TXN2	0.000263893	0.009		IL1B	0.0273517	0.012		ZNF441	0.000343273	0.007		MASTL	-0.000193626	0.008
SYNGR2	0.000546675	0.009		PIM3	0.0360745	0.012		SSSCA1	-0.00061503	0.007		S100A4	0.00128335	0.009
PARP9	0.00139223	0.009		HIVEP2	0.125103	0.012		BACE1	0.000427096	0.007		CNOT7	-0.000298009	0.009
EPSTI1	0.00110835	0.009		CYB5R1	-0.00120417	0.013		ROCK1	0.00125669	0.008		FAM192A	-0.000281748	0.009
FASTKD2	0.000486622	0.009		SAMM50	-0.000223168	0.013		DCAF10	0.000300029	0.008		PTBP3	-0.000395132	0.009
ELL2	0.000458673	0.009		GGTA1P	-0.000497428	0.013		PSME2	-0.000448212	0.008		LAMTOR4	0.00100651	0.009
SLC35A4	7.44235e-05	0.009		NSA2	0.000241816	0.013		KIAA0368	0.000946957	0.008		ZNF24	-0.000604608	0.009
ERCC3	0.000282095	0.009		TANK	0.000347182	0.013		RPS4Y1	-0.00012946	0.008		ZFX	-0.000459033	0.009
RELT	0.00105186	0.009		ERGIC2	-0.000643908	0.013		RNASEL	0.000306398	0.008		FLI1	-0.000169346	0.009
C12orf65	0.00038789	0.009		SUCLG1	-0.00143286	0.013		AKAP5	0.00021291	0.008		YEATS2	-0.000196767	0.009
AGAP2	0.000177073	0.009		TIMP1	0.000390319	0.013		ING2	0.000372306	0.008		BRD8	-4.91561e-05	0.009
DUSP12	0.000352988	0.009		KIAA0753	5.06398e-05	0.013		NDUFB11	-0.00041901	0.008		RAB8B	-0.00119624	0.009
MAGED2	0.000399145	0.009		C1orf162	-0.000442964	0.014		SUCLG2	0.000442711	0.008		FBXO34	-0.000479021	0.009
TP53BP1	0.000399812	0.009		WTAP	0.00819485	0.014		LZTFL1	0.000269704	0.008		PARP2	-5.56914e-06	0.009
C21orf91	0.00397565	0.009		PHF11	0.00077985	0.014		NOC3L	0.000573414	0.008		HNRNPC	-0.000552203	0.01
RPL9P9	-0.000402857	0.01		APMAP	-0.000201645	0.014		ANO5	0.000292947	0.008		ARPP19	-0.000118826	0.01
PDHB	0.000153705	0.01		PON2	-0.00616555	0.014		ATP7A	0.000611562	0.008		OAZ1	0.0019588	0.01
OSGEPL1	0.000231423	0.01		KDM5B	0.000403149	0.014		IPO8	0.000471961	0.008		SMARCA5	-0.000527999	0.01
DHRSX	0.000190844	0.01		VEGFA	0.00132498	0.014		NBR1	0.00122762	0.008		ELOB	0.000484725	0.01
SLC30A9	0.000506227	0.01		FAHD2A	-0.00537566	0.014		MAP4K5	0.000375535	0.008		TCF12	-0.000740862	0.01
DZIP3	0.0023184	0.01		PIK3C2A	0.000721663	0.014		DOPEY1	0.000281377	0.008		NUCKS1	-0.000451011	0.01
INTS11	9.10688e-05	0.01		SPAG5	-0.000352617	0.014		CMAHP	0.000242642	0.008		PCBD1	0.000604327	0.01
MOAP1	0.00020779	0.01		EREG	0.00198575	0.014		TMEM245	0.000526519	0.008		TRIM22	-0.000287947	0.01
GGCT	0.00014245	0.011		PRDX3	-0.00469301	0.015		TRPC6	0.000182713	0.008		MTF2	-0.000244232	0.01
CDIPT	-0.000556094	0.011		H3F3B	0.00047029	0.015		EXTL2	0.000252588	0.008		SF3B5	0.000460438	0.01
EXOC7	0.000502568	0.011		N4BP2L1	0.000439183	0.015		ZNF181	3.38319e-05	0.008		TBC1D15	-0.000251703	0.01
RWDD4	0.000236383	0.011		SNHG25	0.000470738	0.015		ZNF605	0.000425266	0.008		GTF2A1	-0.000281504	0.01
C3orf38	0.000953727	0.011		GYG1	-0.00022447	0.015		MIEN1	-0.000368448	0.009		TMED1	0.000314345	0.01
CXCL11	0.00167754	0.011		NUDCD2	-0.000467745	0.015		DNAJA2	0.000820841	0.009		CD80	-0.00244399	0.01
TCN2	0.000210584	0.011		WDR41	-0.000626258	0.015		PDCD5	-0.000180911	0.009		SUMF1	0.00706603	0.01
IRF7	0.0126216	0.011		SERPINB6	-0.000534876	0.015		RNF146	0.000258472	0.009		USPL1	-9.49171e-05	0.01
DUSP28	-9.90345e-05	0.011		TMED3	-0.000319484	0.015		GEN1	0.000510814	0.009		INO80D	-0.000432715	0.01
APEX1	0.000723894	0.012		CCL3L3	0.0124294	0.015		SRA1	-0.00044113	0.009		BORA	-0.000122719	0.01
CLMN	0.000209123	0.012		CD55	0.000576708	0.015		UBR3	0.000584485	0.009		TXNDC16	-2.78377e-05	0.01
RFC2	0.000499919	0.012		ACOT4	-0.000795961	0.015		UGGT2	0.000312984	0.009		CCT4	-0.000343247	0.011
NRBP1	0.000801358	0.012		NAMPTP1	0.000949777	0.015		AL365361.1	0.000215139	0.009		DDX18	-0.000189202	0.011
PHACTR4	0.000528703	0.012		CLEC4D	0.0294216	0.015		HERC4	0.00056566	0.009		SLC8A1	-0.000309856	0.011
CISD2	0.000235327	0.012		S100A9	2.19308	0.016		XRRA1	0.000489854	0.009		DEF8	8.616e-05	0.011
ENTPD6	0.000220824	0.012		ETFB	-0.000703954	0.016		RAB12	0.000226277	0.009		SMNDC1	-0.000578127	0.011
ZNF669	0.000250194	0.012		EVI2A	0.000520489	0.016		SDCCAG8	0.000350722	0.009		TMEM123	-0.000249303	0.011
TINF2	0.000508603	0.012		GAS5	0.000870971	0.016		TBC1D5	0.00073133	0.009		DTX3L	-0.000365273	0.011
RACGAP1	0.000119386	0.012		VTI1B	-0.000320794	0.016		EMC6	-0.000577208	0.009		SEMA4D	-0.00143454	0.011
TAPBPL	-1.37101e-05	0.012		TBCB	-0.000592095	0.016		SOWAHC	0.000249601	0.009		TACC3	-0.000207435	0.011
DTX3L	0.00051021	0.013		TNFRSF1B	0.00486362	0.016		ZNF254	0.00042124	0.009		MRPL34	0.00089116	0.011
CEBPB	-0.00457291	0.013		XBP1	0.000525656	0.016		IPO7	0.000441679	0.01		SAFB	-0.000450418	0.011
PDIA6	0.000505686	0.013		TMEM14C	-0.000634114	0.016		ABCG1	0.000307988	0.01		ELF1	-0.000373562	0.011
PARP1	0.000479328	0.013		TMEM141	-0.000712369	0.016		STIM1	0.000314722	0.01		ZNF566	-0.000603112	0.011
C8orf33	0.000272516	0.013		QPRT	-0.000395946	0.016		TRPM7	0.000656206	0.01		RAB8A	-0.000356577	0.011
PTER	0.000221456	0.013		AKR7A2	-0.000468175	0.016		EIF2S2	0.00041465	0.01		TAF2	-0.000398463	0.011
OSGEP	0.000188006	0.013		PI4KA	0.000296712	0.016		MON1B	0.000285868	0.01		FAM13B	-0.000285551	0.011
RNPEP	-0.000492045	0.013		DOCK5	0.00157011	0.016		PDE4DIP	0.000622642	0.01		FKBP5	-0.000199466	0.011
DARS	0.00042211	0.014		NDUFAF3	-0.000232712	0.017		PTPN12	0.000649784	0.01		HPGDS	0.00023949	0.011
TTC13	0.000223744	0.014		BIRC3	0.022601	0.017		SEPT10	0.000495839	0.01		TRAPPC6A	0.00305963	0.011
UBE2N	0.00037989	0.014		DCTN2	-0.000570566	0.017		SSR2	-0.000985669	0.01		GMPS	-0.000283164	0.011
C11orf58	0.00024672	0.014		TRDMT1	-0.000382195	0.017		USP33	0.00060451	0.01		KIF3A	-0.000118809	0.011
FBXO6	0.00014941	0.014		SNAPC1	0.000526108	0.017		AAK1	0.00081579	0.01		COPS9	0.000922418	0.012
CCNYL1	0.000193328	0.014		CBWD1	-0.00333867	0.018		TMEM208	-0.000496603	0.01		NDUFA13	0.000393254	0.012
SEPHS1	9.76877e-05	0.014		GNPTG	-0.00334952	0.018		OVCH1	0.000129327	0.01		PHF20	-8.94399e-05	0.012
RABGAP1L	0.000632626	0.014		POLR1D	0.00111611	0.018		TMEM131L	0.000288189	0.01		ATG3	-0.00050903	0.012
COPS4	0.000567241	0.014		NGDN	-0.00072787	0.018		ZRSR2	0.00043166	0.01		C19orf70	0.00151292	0.012
SYNJ1	0.000148848	0.014		PHB	-0.000611515	0.018		MIS18BP1	0.000517983	0.01		KAT7	-0.00021236	0.012
RPS6KC1	0.000526928	0.014		PPP1R15A	0.00107808	0.018		ZCCHC2	0.000398549	0.01		DPYD	-0.000297515	0.012
GZMB	0.0454985	0.015		ALDH7A1	-0.000285556	0.018		ABCG2	0.000180712	0.01		PAG1	-4.18681e-05	0.012
PSMD11	0.000297636	0.015		COPS6	-0.000323657	0.018		CHD7	0.000296432	0.01		CRYBG1	-0.000693941	0.012
RBBP7	0.000581921	0.015		PQLC3	-0.000639199	0.018		STK39	0.000236727	0.01		PHF21A	-0.000335423	0.012
SCARB2	0.000296825	0.015		SEC14L1	0.000600438	0.018		RIC8B	0.000237236	0.01		BTN2A1	-0.00027701	0.013
SHISA5	0.00026284	0.015		E2F3	0.00114209	0.018		ST3GAL2	0.000333197	0.01		XPO1	-0.000685637	0.013
TCF12	0.00067844	0.015		PTGR1	-0.00015414	0.018		PLIN2	0.000460782	0.011		ZBTB1	-0.000494885	0.013
BLZF1	0.000399245	0.015		SLC39A8	0.798688	0.018		MOSPD2	0.000518256	0.011		NDUFB7	0.000410911	0.013
NQO2	3.13136e-05	0.015		BTG1	0.000272904	0.019		ARL13B	0.00103299	0.011		RSBN1L	-2.80904e-05	0.013
SUCLA2	0.000374009	0.015		CAPG	-0.000534817	0.019		IRS2	0.000256319	0.011		ZNF207	-0.000246185	0.013
FKBP3	0.000628793	0.015		SNHG6	0.000277651	0.019		MRPL36	-0.000327939	0.011		GPBP1	-0.000460062	0.013
GORASP2	0.000513351	0.015		TUBA1B	-0.00035641	0.019		MAN2A2	0.000401561	0.011		MIER3	-0.000233785	0.013
ATG5	0.000476152	0.015		IER3IP1	-0.00143715	0.019		RXRA	0.000807914	0.011		PDS5A	-0.000557691	0.013
CGRRF1	0.000316758	0.015		CD68	-0.000180192	0.019		GTF3C6	-0.000481324	0.011		SUCNR1	-0.00908572	0.013
GNGT2	0.000801067	0.015		CREM	0.00250046	0.019		PPP2R3A	0.000301848	0.011		UTP18	-0.000111864	0.013
KLHDC8B	0.00070785	0.015		AKAP17A	0.000220375	0.019		DERL2	-0.000433163	0.011		ARMT1	-0.00014968	0.013
BARD1	0.000673504	0.015		FOSL2	0.000465771	0.019		CCDC58	0.000567163	0.011		FBXL15	0.00175365	0.013
AC103591.3	-0.000158706	0.015		CAPNS1	-0.000534706	0.019		MYO6	0.00021854	0.011		AC105446.1	0.000376014	0.013
YIPF2	-0.000146191	0.015		NADK	0.000428971	0.019		SUCLG1	0.000831866	0.011		STK3	-0.00047227	0.013
LSM12	0.000249445	0.016		UBE2D1	0.000754022	0.02		ARFGEF2	0.000542885	0.011		NSUN2	-0.000262436	0.013
CDC123	3.25965e-05	0.016		VWA5A	-0.000402341	0.02		UBN1	0.0005466	0.011		C11orf1	0.00107985	0.013
METTL5	0.000484129	0.016		ATP6V0D1	-0.000279235	0.02		DHX36	0.000566676	0.012		ING4	-0.000100255	0.013
MRPL9	0.000316469	0.016		CSF3R	0.000695587	0.02		MAPK14	0.000769277	0.012		CCL24	0.012552	0.013
ARHGAP11A	0.000138576	0.016		LINC00888	-0.000116883	0.02		OSBPL11	0.000460797	0.012		CD52	0.00150079	0.014
BST2	0.000402273	0.016		RIPOR2	0.0422145	0.02		SPIDR	0.00049655	0.012		MAT2B	-0.000478238	0.014
TCAIM	0.000419611	0.016		POLR3F	7.60469e-05	0.02		BRD7	0.000841769	0.012		PARP14	-0.000198128	0.014
ZNF702P	0.00371578	0.016		COPS4	-0.000517766	0.02		NME1	-0.000201606	0.012		DCTD	0.000893289	0.014
ZFP30	0.000505509	0.016		FTL	-0.000664063	0.021		EXOSC8	-0.00054798	0.012		LANCL1	-0.000124625	0.014
ATG4A	0.00038628	0.016		RPL35A	0.00113105	0.021		ITGB8	0.00013368	0.012		GBP2	-0.000312288	0.014
HSPA5	0.000589454	0.017		BCAP31	-0.000471888	0.021		P2RY1	0.000454364	0.012		WSB1	-0.000239945	0.014
SLC12A9	-0.000190455	0.017		UBE2L3	-0.000999137	0.021		TXLNGY	-0.000104508	0.012		FMR1	-0.000475023	0.014
CES1	0.00518381	0.017		WASHC3	-0.00133806	0.021		CCDC125	0.000254295	0.012		PA2G4	-0.00074904	0.014
CEP95	0.00106102	0.017		ARID5B	0.0610697	0.021		AGL	0.000820475	0.012		TIAL1	-0.000414816	0.014
LAIR1	0.000263885	0.017		BCL6	0.00113466	0.021		SLC47A1	0.000291928	0.012		CGAS	-0.000389563	0.014
IFIT5	0.000305576	0.017		SAMSN1	0.00349603	0.021		ITPK1	0.000359616	0.012		ARHGEF3	-0.000213433	0.014
GMIP	0.000329652	0.017		ZNF490	-0.000132939	0.021		SH3PXD2A	0.000109334	0.012		HNRNPD	-0.000382479	0.014
ZNF274	-0.000158855	0.017		RPL23AP82	-0.000277971	0.021		WHAMMP3	0.000162096	0.012		ZBTB11	-0.000289091	0.014
DNAJC21	-0.000398305	0.017		ALG5	-0.000712839	0.021		XIST	1.3942e-05	0.012		TRIM38	-9.91675e-05	0.014
ZNF780A	-0.00028455	0.017		ATP2B1-AS1	0.000341197	0.021		CD302	0.000192401	0.013		NAA25	-9.33148e-05	0.014
IFFO1	-0.000132752	0.017		ZNF611	-2.37194e-05	0.021		BNIP2	0.000481809	0.013		TERF2	-0.000123599	0.014
HDHD5	-0.000189716	0.017		TNIP3	1.42633	0.021		ZFAND2A	-0.000406147	0.013		MALSU1	0.000311084	0.014
BTRC	0.000126084	0.017		ALDH1A1	-0.000461685	0.022		YPEL2	0.000319642	0.013		ATP5O	0.000841159	0.015
SRP9	0.000238069	0.018		H3F3A	0.000227547	0.022		EEA1	0.000340984	0.013		CHCHD10	0.00034828	0.015
CDC42	0.000393883	0.018		RPN2	-0.000921544	0.022		KANSL2	0.00045596	0.013		PTPN1	-0.00019995	0.015
DRAP1	0.000346866	0.018		ZNF281	0.00119775	0.022		PSMB8	-0.000635333	0.013		SAMD9L	-0.000341642	0.015
DSTYK	0.000233878	0.018		PLA2G15	-0.000151312	0.022		SMC1A	0.0011851	0.013		SFT2D2	-9.83281e-05	0.015
GZMK	0.0836873	0.018		TLE4	0.000349131	0.022		GLTP	0.000104623	0.013		POLDIP3	-0.000110135	0.015
PSMC2	0.000619049	0.018		DLAT	0.000363512	0.022		GATAD1	0.000659343	0.013		MINOS1	0.00116359	0.015
ACTR1A	0.000149875	0.018		THUMPD3-AS1	0.000248992	0.022		TLCD2	0.000224379	0.013		SMG1	-0.000196201	0.015
NAPG	0.000463933	0.018		CD300E	0.18931	0.022		STS	0.000538074	0.013		SETD5	-0.00021357	0.015
CBR1	0.00021852	0.018		JCHAIN	0.0862086	0.022		ALDH2	0.000331063	0.014		FLOT1	-0.000566027	0.015
ZNF195	0.000324545	0.018		DNAJB9	0.000321654	0.023		CYC1	-0.000404888	0.014		ACOT8	0.000165065	0.015
PLTP	0.00553196	0.018		PELI1	0.000451866	0.023		PSMB1	-0.000739626	0.014		CYSLTR2	-0.000474083	0.015
PRPF31	-5.14555e-05	0.018		SOD2	0.292462	0.023		VPS50	0.000571162	0.014		ZNF146	-0.000355388	0.015
CES1P1	0.00640609	0.018		TMEM2	0.00138678	0.023		YIPF6	0.000400587	0.014		KLHL28	-0.000301367	0.015
P3H1	9.65234e-05	0.019		ZNF267	0.00140813	0.023		ERGIC1	0.000300051	0.014		LINC00116	0.000389153	0.015
CRBN	0.000340189	0.019		ASAH1	-0.000587075	0.023		IMPACT	0.00039147	0.014		NCOA2	-0.000475847	0.015
CNDP2	0.000340005	0.019		PLGRKT	-0.000690082	0.023		SECISBP2L	0.000824082	0.014		ANKRD36BP1	-0.000500976	0.015
BUB3	0.000420317	0.019		BHLHE40	0.000529461	0.023		GSTK1	-0.000383924	0.014		UBE2Q2	-0.000138612	0.015
PLD3	0.000229103	0.019		PIGC	-0.000188612	0.023		MAP3K5	0.000308972	0.014		TOMM40	0.000286013	0.015
TSPAN4	4.08096e-05	0.019		CBR3	-0.00418977	0.023		RSPH3	0.000344856	0.014		MBNL1	-0.000776969	0.016
MTMR1	0.000290628	0.019		CYP2U1	-5.86582e-05	0.023		ZBTB44	0.000283722	0.014		NIPA2	-0.000128206	0.016
GTF2F1	0.000412557	0.019		AC006001.3	-0.000992339	0.023		ATG14	0.000350117	0.014		PIK3CB	-0.00017473	0.016
SEC22B	0.000294284	0.019		CLYBL	-0.000239331	0.023		NUP160	0.000339613	0.014		CIB1	0.000743892	0.016
RBMX2	0.000219496	0.019		CSPP1	0.000274138	0.023		CMTM7	-0.000383126	0.014		EPS15	-0.000835576	0.016
RAB42	0.000938799	0.019		C1orf123	-0.00045097	0.024		DCXR	-0.000352741	0.015		IDI1	0.00121925	0.016
KIAA0319L	0.000421928	0.019		FPR1	0.00298828	0.024		FGD4	0.000471627	0.015		ZNF75A	-6.98693e-05	0.016
FCGR1B	3.79176e-05	0.02		ISOC2	-0.000130834	0.024		JAML	0.000337395	0.015		IK	-0.0002076	0.016
ZC3H14	0.000706381	0.02		HIF1A	0.00244207	0.024		MTIF2	0.000328294	0.015		ANP32A	-0.000467989	0.016
SEPT2	0.000586014	0.02		RIPK2	0.000368631	0.024		TRIM44	0.000609733	0.015		SMC3	-0.000617257	0.016
TOR1A	0.000151862	0.02		C18orf25	0.000507533	0.024		MAN2A1	0.000460236	0.015		MED13	-0.000174791	0.016
MCUB	0.000559811	0.02		ZFP36	0.000446749	0.024		MAML2	0.000697714	0.015		CCNK	-0.00023066	0.016
ORC6	6.82901e-05	0.02		MAP2K3	0.000703366	0.024		URI1	0.00052156	0.015		PIGH	0.00202494	0.016
ZNF276	0.000130732	0.02		LILRB3	0.00577399	0.024		ALAD	0.000424181	0.015		GBP1	-0.000325186	0.016
ARL2BP	0.000159023	0.02		IFT22	-0.000279139	0.024		DDX19A	0.000439532	0.015		SEC63	-0.000446881	0.016
NBPF1	0.000335874	0.02		TMEM237	7.134e-05	0.024		FAM46A	0.000405315	0.015		LMAN1	-0.000619311	0.016
STAP1	0.113726	0.021		FCGR1A	-0.000435678	0.025		RPL36AL	-0.000514983	0.016		NCOA6	-0.000163815	0.016
MYNN	0.000526589	0.021		LMBR1	0.000588786	0.025		YWHAB	0.000752201	0.016		CREB1	-0.000460265	0.016
TBL1XR1	0.00110671	0.021		AC004386.1	0.000636694	0.025		ACO1	0.000399312	0.016		PLCL2	-0.000292934	0.016
SNAP29	0.000277594	0.021		FAR2	-0.000714642	0.025		MACC1	0.000266031	0.016		TLK1	-6.56308e-05	0.016
ECHS1	0.000214197	0.021		ZNF583	-0.000292301	0.025		SVIL	0.000125828	0.016		DYM	-0.000325161	0.016
SUCNR1	0.00018196	0.021		AKR1A1	-0.00028425	0.025		ZYG11B	0.000542026	0.016		OTULIN	-1.8674e-05	0.016
RAB18	0.000235104	0.021		VMP1	0.000173574	0.025		PPFIA1	0.000670242	0.016		OST4	0.000669902	0.017
CHTOP	0.000113142	0.021		TMED10	-0.000320434	0.025		PRIM1	0.000412156	0.016		CSTB	0.000554937	0.017
SLC36A4	-0.000547023	0.021		UIMC1	0.00136547	0.025		ARHGEF10L	0.000467571	0.016		NDUFAB1	0.00045102	0.017
ANKZF1	0.000258727	0.021		ARL5B	0.00140288	0.025		PDCL	0.000378999	0.016		UBE2E1	-0.000201635	0.017
LPIN2	0.000271147	0.022		ZNF449	-0.000374813	0.025		ARSD	0.00012946	0.016		ZC3HAV1	-0.000961479	0.017
TMEM123	0.000205896	0.022		DDOST	-0.000531272	0.026		TMEM173	0.00014729	0.016		LAP3	-0.000472755	0.017
BNIP3L	0.000560183	0.022		EIF1	0.00029175	0.026		ODF3B	-0.000644989	0.016		PSENEN	0.00429605	0.017
ELAC2	0.000210303	0.022		ACP5	-0.000163927	0.026		TMEM106B	7.46404e-05	0.017		USP15	-0.00043361	0.017
VRK3	0.00106523	0.022		BCL2A1	0.00039996	0.026		CRYBG3	0.000342089	0.017		FRG1CP	-8.22127e-05	0.017
RTP4	0.00130497	0.022		NECAP2	-0.000268332	0.026		EPB41L1	0.000243932	0.017		CSNK2A1	-0.000204358	0.017
ASF1A	0.000539506	0.022		GAA	-0.00018217	0.026		NDUFC2	-0.000443141	0.017		PCMTD2	-0.000544241	0.017
STAT2	0.000227742	0.022		CSGALNACT2	0.00520583	0.026		TM6SF1	0.000295033	0.017		MARCH7	-0.000149476	0.017
ATP10D	0.000166634	0.022		SEC11C	-0.000673659	0.026		TOP1	0.000985863	0.017		GSTK1	0.000445808	0.017
IFIT2	0.0452487	0.022		SCLT1	7.93265e-05	0.026		ZNF124	0.000415484	0.017		RAD21	-0.000230131	0.017
SCAMP2	0.000101883	0.022		B3GNT2	-0.000730447	0.026		SSH2	0.000322909	0.017		ZNF451	-0.000178613	0.017
UBA5	7.09181e-05	0.022		MRPL48	-0.000627163	0.026		GPA33	0.000225052	0.017		HAUS6	-0.00010787	0.017
BZW1P2	0.000207264	0.022		MRPL24	-0.00175981	0.026		SMC6	0.000332063	0.017		MRPL24	0.000396473	0.017
BST1	0.000232383	0.022		ZCCHC10	0.000174018	0.026		USP40	0.000489082	0.017		AKAP10	-0.000131627	0.017
UBE4A	0.000420818	0.022		PIM1	0.00502632	0.026		PECR	0.000200522	0.017		POC1B	-0.000134898	0.017
HAVCR2	0.000239188	0.023		PKD2L1	-0.000445337	0.026		SGPP1	0.000228403	0.017		H1F0	-0.000111595	0.017
SCYL1	0.000213377	0.023		HLA-DRA	-0.00042599	0.027		DIXDC1	0.000276341	0.017		PAPD5	-0.000261481	0.017
ANKMY2	0.000555247	0.023		FKBP2	-0.000281623	0.027		AC127502.1	0.000239631	0.017		C9orf72	-0.000640596	0.018
PEX13	0.000232256	0.023		MTX2	-0.000371901	0.027		LGALS1	-0.000460426	0.018		ICE2	-0.000129151	0.018
AKIP1	0.000462759	0.023		CIB1	-0.000522998	0.027		GSDMD	0.00036299	0.018		KMT2E	-0.000369497	0.018
IL6ST	0.00115007	0.023		CYTIP	0.00034153	0.027		LARP4	0.000377488	0.018		MX2	-0.00159516	0.018
C11orf98	0.000224101	0.023		PES1	0.000347933	0.027		PARK7	-0.000278715	0.018		RGCC	0.000388185	0.018
EXOC2	9.78926e-05	0.023		PPIE	-0.000615008	0.027		TSPAN14	0.000472857	0.018		IFIH1	-0.00140933	0.018
PSMD2	0.000271362	0.023		PDCL	-0.000358357	0.027		KLHL8	0.000143669	0.018		PTCD3	8.84401e-05	0.018
GTF2A1	0.000368362	0.023		LMAN2	-0.00033564	0.027		ARMCX3	0.000432984	0.018		PPID	-0.000257447	0.018
SURF4	-6.10229e-05	0.023		OGFOD3	-0.000281985	0.027		HACD3	0.000217608	0.018		PPP6R3	-0.000310681	0.018
HSD17B8	-8.72437e-06	0.023		JARID2	0.00194494	0.027		KIAA0355	0.000525358	0.018		MRPL19	-0.000172166	0.018
COPE	4.44204e-05	0.023		MFSD7	-0.00018836	0.027		ACTR8	0.000355714	0.018		SNX13	-0.000147177	0.018
ZNF117	-0.000299016	0.023		IGHG3	0.472384	0.027		NLRC4	0.000357432	0.019		BLOC1S1	0.000322802	0.018
HECTD3	0.000311384	0.023		CCDC32	-0.000676772	0.028		ATOX1	-0.000356149	0.019		MED4	-0.000275832	0.018
ACTR1B	-0.000246945	0.023		KRBOX4	-0.000114215	0.028		CCPG1	0.000366159	0.019		SP140	-0.000318001	0.018
USP18	0.253681	0.023		C4orf3	0.000331975	0.028		DYNC1I2	0.000735866	0.019		BRD3	1.17906e-05	0.018
PSMF1	-1.13269e-05	0.024		MAF1	-0.000480579	0.028		GOLGB1	0.000627147	0.019		NUP50	-0.000244128	0.018
ING1	-0.000132927	0.024		RNF169	0.000541706	0.028		TGOLN2	0.000596457	0.019		NF1	-0.000336087	0.018
PPIB	9.24932e-05	0.024		SCCPDH	-0.000947814	0.028		HSD17B11	0.000217046	0.019		RBM33	-0.000361981	0.018
NAGK	7.7892e-05	0.024		QDPR	-0.000271048	0.028		ADAM17	0.000339827	0.019		MYL6	0.000607331	0.019
CALR	0.000188569	0.024		SDHAF4	-7.7581e-05	0.028		TNIK	0.000254351	0.019		TBK1	-0.000121798	0.019
ABRAXAS2	0.0004551	0.024		PPCDC	-0.000894973	0.028		MAGOHB	-0.000252373	0.019		COX6A1	0.000434651	0.019
PRR34-AS1	-0.000355615	0.024		NSMAF	0.000610668	0.028		EIF4EBP2	0.000548192	0.019		CTSH	-0.00016532	0.019
FAM35A	0.000622029	0.024		MTF1	0.000465538	0.028		MDFIC	0.000539297	0.019		G3BP1	-0.000538495	0.019
ERMARD	0.00019431	0.024		HIST1H2AC	0.0383147	0.028		ABHD5	0.00036026	0.02		PTPN22	-4.19875e-05	0.019
AK6	0.000280095	0.024		SAC3D1	-0.000357056	0.028		SLC11A1	0.000190309	0.02		SPEN	-0.000443969	0.019
WDR48	0.000977118	0.024		TMEM154	0.0265906	0.028		PTPRO	0.000559777	0.02		MESD	-0.000203366	0.019
ZNF528-AS1	-0.00024968	0.024		ZNF568	-0.000610072	0.028		PPIG	0.000552383	0.02		RPS4Y1	1.34029	0.019
RPA1	9.25759e-05	0.024		SERPINI1	-0.00154019	0.028		CCDC167	-0.000395589	0.02		YY1	-0.000503458	0.019
MASTL	0.000225345	0.024		NDRG1	0.000119912	0.028		NEIL2	0.000331569	0.02		STYX	-0.000125967	0.019
AURKA	7.74169e-05	0.024		RPL38	0.00136119	0.029		CEP44	0.000560057	0.02		CD2AP	-0.000242969	0.019
PIK3IP1	0.000180512	0.024		RPS24	0.000235573	0.029		C3orf33	0.000330598	0.02		CEP295	5.61262e-06	0.019
DEPDC1	0.00223719	0.024		ACAT1	-0.000371626	0.029		AP2S1	-0.000351071	0.021		JAK2	-0.000209511	0.019
CCT3	0.000345075	0.025		CFLAR	0.00189158	0.029		CPEB4	0.00051359	0.021		TACC1	-0.000321886	0.019
CD8A	0.19388	0.025		STMN1	-0.000162349	0.029		REST	0.000817855	0.021		IPCEF1	-0.000252878	0.019
HADHA	0.000539798	0.025		TXN2	-0.000332241	0.029		RTN4	0.000461146	0.021		INSIG2	-8.29767e-05	0.019
TBCA	-0.000274456	0.025		PSMD8	-0.000533685	0.029		MANBA	0.000509188	0.021		CCDC174	-0.000166863	0.019
IDI1	-0.0047119	0.025		TFDP1	0.000477075	0.029		TTC3	0.000417739	0.021		AP2B1	-0.000264543	0.019
APOBEC3C	0.000232982	0.025		HPS1	-0.000208803	0.029		CDC42BPA	0.000176573	0.021		CARD8	-5.90824e-05	0.019
LUC7L2	-1.39972e-05	0.025		C11orf74	-0.00125088	0.029		MTCH1	0.00078644	0.021		MPHOSPH9	-0.000296153	0.019
FOXO1	8.08621e-05	0.025		CLN5	-0.000390996	0.029		SECTM1	0.000258171	0.021		LCOR	-0.000310817	0.019
CD8B	0.0248967	0.025		FAS	0.000240732	0.029		AHI1	0.000318923	0.021		CNOT8	-8.46552e-05	0.019
PARP2	8.24235e-05	0.025		STS	-0.00134066	0.029		WDFY3	0.000629059	0.021		COMMD1	0.000477705	0.02
RPS24	-0.00112063	0.026		HNRNPCP2	0.000162515	0.03		CCSAP	1.84223e-05	0.021		HNRNPA3	-0.0010044	0.02
APOBEC3G	0.0042966	0.026		PSMA7	-0.000929403	0.03		MKRN1	0.000603625	0.021		XPC	-0.000189301	0.02
BLOC1S5	0.000219465	0.026		JAML	-0.000459174	0.03		HADH	0.000257438	0.021		C1GALT1	3.36703e-05	0.02
ATP1B3	-0.000700049	0.026		SLC2A3	2.98399e-05	0.03		PCCA	2.9984e-05	0.021		SAMD8	-0.000144178	0.02
C2	0.000179005	0.026		ACADM	-0.000465232	0.03		MAP1LC3B	0.000853485	0.022		GBP4	-0.000391679	0.02
ARHGAP25	0.000510072	0.026		NFE2L3	0.00019909	0.03		NPC2	-0.000399687	0.022		PPP2R2A	-0.000395529	0.02
XRCC5	0.000437734	0.026		ZC3H18	0.00065752	0.03		NCKAP1L	0.000835304	0.022		IVNS1ABP	-0.000870977	0.02
AK3	0.000392023	0.026		SLC20A1	0.00147122	0.03		PHF20	0.000678125	0.022		RBBP4	-4.77303e-05	0.02
CDC42P6	0.000308622	0.026		BASP1	0.0022663	0.03		COX15	0.000226917	0.022		SMIM25	0.00135097	0.02
CCT8	0.000416563	0.026		TMED9	-0.00117215	0.031		DTX4	0.000234594	0.022		NENF	0.000171827	0.02
RNF19A	0.000505575	0.026		RABGEF1	0.000413235	0.031		LRP1	0.000644206	0.022		TMF1	-0.000603	0.02
IL17RB	0.000767005	0.026		ARF3	-5.90717e-05	0.031		PROS1	0.000183433	0.022		LSM14A	-0.00047963	0.02
UQCRB	-0.000446296	0.027		PTEN	0.000598163	0.031		RUNX1	0.000369388	0.022		LYSMD3	-0.000243564	0.02
PHF5A	8.96649e-05	0.027		SOCS3	0.000237355	0.031		AMD1	0.000685173	0.022		DDX3X	-0.000386411	0.02
RSL24D1	-0.000503813	0.027		EIF2B3	-0.000579911	0.031		SLC25A46	0.000320067	0.022		SP140L	-0.000121447	0.02
SPTSSA	0.000135876	0.027		RNF145	0.00145474	0.031		NDUFS7	-0.000303634	0.022		TRAPPC2L	0.000198566	0.02
LDHA	0.00046025	0.027		RNF14	-0.000322674	0.031		COQ6	9.87594e-05	0.022		NUDCD1	-0.000217977	0.02
DHX29	0.000270053	0.027		NUDT6	-0.000366857	0.031		CAT	0.000607092	0.023		RCC2	-3.42926e-05	0.02
CBWD2	0.000345277	0.027		ARL6IP1	-0.000593179	0.032		HSDL2	0.000326665	0.023		ZFP91	-0.000216682	0.02
GNPDA1	0.000183541	0.028		HDDC2	-0.000562947	0.032		LARS	0.000548771	0.023		RPAP2	-0.000242542	0.02
DCTN1	0.000282067	0.028		CXCL2	-8.88033e-06	0.032		MME	7.32742e-05	0.023		UHMK1	-0.000237115	0.02
TARS2	0.000148485	0.028		DPP7	-0.000363237	0.032		SSR4	-0.000353202	0.023		YAF2	-6.19609e-05	0.02
COPB1	0.000639671	0.028		UHRF2	0.0343684	0.032		LARP7	0.000391743	0.023		SH3BP1	-6.34802e-05	0.02
DPP7	-0.000136956	0.028		NEIL2	-0.00134795	0.032		SMIM14	0.000267805	0.023		FGD4	-0.00023645	0.021
IER3IP1	0.000297883	0.028		AREG	0.00146643	0.032		PSMB9	-0.000497436	0.023		HSD17B10	0.000267896	0.021
ERP44	0.000169869	0.028		PRDX4	-0.000275288	0.032		MAN1A1	0.000350384	0.023		SUPT20H	-0.000185609	0.021
BECN1	0.000271708	0.028		RPL22L1	0.000271618	0.032		ATG16L2	0.000283887	0.023		SC5D	0.00116632	0.021
UEVLD	0.000202422	0.028		ST3GAL6	-0.000248476	0.032		CACUL1	0.00011755	0.023		NCL	-0.000352362	0.021
SAMD4A	0.000195357	0.028		GPX1P1	-0.000239809	0.032		CLCN4	0.000426294	0.023		PIK3CG	-0.000534779	0.021
MAGT1	0.000485762	0.028		HSD17B14	3.1406e-05	0.032		BABAM1	0.000388774	0.023		PARP9	-0.000384453	0.021
DGKZ	0.000118506	0.028		PIBF1	0.00044699	0.033		KCNAB2	0.000671766	0.023		EIF1AY	2.95364	0.021
CHCHD3	0.000244489	0.028		MRPL40	-0.00183113	0.033		BBS2	0.000305573	0.023		KRR1	-0.000219912	0.021
STT3A	0.000210231	0.028		VAT1	-0.000407287	0.033		ZNF25	0.000223776	0.023		PIAS1	-0.00035132	0.021
LAMP2	0.000337303	0.029		USP12	0.00022587	0.033		UNC5B	2.65223e-05	0.023		TRAFD1	-0.000410294	0.021
PTPRC	0.000652041	0.029		SUCO	0.000833367	0.033		DDX41	0.000203964	0.023		MGA	-0.000364828	0.021
CYC1	0.000137473	0.029		HIGD1A	-0.00184843	0.033		SLC35F5	0.000354843	0.023		RUBCN	-0.000187411	0.021
ZNF101	0.00037228	0.029		LCP2	0.00206831	0.033		APLP2	0.000432634	0.024		KRIT1	-0.000227974	0.021
DNM1L	0.000792137	0.029		PDCD6	-0.000494683	0.033		AC026369.3	0.000202302	0.024		BIRC2	-0.000404139	0.021
AHI1	-0.000498501	0.029		MOSPD1	-6.54646e-05	0.033		HEATR5B	0.00017579	0.024		RPL23AP82	0.000822381	0.021
LGALS9	0.000351612	0.029		TMEM147	-0.0007622	0.033		PSENEN	-0.000536453	0.024		VCPIP1	-0.000413622	0.021
PNRC2	0.000469798	0.029		YAF2	0.000459785	0.033		EIF5B	0.000538729	0.024		PRPF38A	-0.000127696	0.021
LRRC59	0.000274171	0.029		CA2	-0.00488048	0.033		ERVK13-1	0.00033613	0.024		KANSL3	-0.000242537	0.021
MAPRE2	4.80869e-05	0.029		SRF	0.000388388	0.033		NOL8	0.000318996	0.024		COX7A2	0.000337958	0.022
USP11	0.000313945	0.029		TET2	0.000909567	0.034		PGLS	-0.000163097	0.024		CMIP	-0.000405706	0.022
MGRN1	0.000110752	0.029		PILRA	-0.000514509	0.034		SLC25A24	0.000403755	0.024		HNRNPCP2	-0.000376819	0.022
TRGC2	0.00346646	0.029		CSNK1G3	0.000198506	0.034		CASC4	0.000504702	0.024		HNRNPK	-0.000371091	0.022
BCL2L13	0.000290583	0.03		HSP90AB3P	-9.03086e-05	0.034		ANOS1	0.000281289	0.024		NAA15	-0.000427108	0.022
BNIP1	0.000195649	0.03		C21orf59	-0.00104189	0.034		OXR1	0.000246581	0.024		SSR4	0.00128557	0.022
UBE2L6	0.000195358	0.03		ZNHIT3	-0.0004068	0.034		SNX14	0.000367075	0.024		TMEM160	0.000336805	0.022
NANS	0.000199576	0.03		TNFAIP8L2	-0.0011828	0.034		NSUN4	0.000395041	0.024		NDUFA3	0.000852956	0.022
OAS2	0.0008995	0.03		CCL4L2	0.010389	0.034		SNRPA1	-0.000516117	0.024		C20orf27	0.000781871	0.022
DENND2D	0.000336458	0.03		C7orf50	-0.000188471	0.034		WASL	0.000428797	0.024		FAM160B1	-4.87894e-05	0.022
SLF1	0.000382934	0.03		FAM45A	0.000231876	0.034		SNRPD1	-0.000629318	0.025		TMEM179B	0.000157081	0.022
YBEY	-0.00031548	0.03		RP9	-0.0004871	0.034		PTMS	0.000150685	0.025		TOR1AIP2	-0.000161691	0.022
FAM89B	-0.000258565	0.03		SVIL-AS1	-0.00052709	0.034		TAX1BP1	0.000112041	0.025		NDUFAF8	0.000685897	0.022
SOAT1	0.000518321	0.031		PNPO	0.000290569	0.034		OPN3	0.000253167	0.025		C3orf38	-0.0002713	0.022
CYB5D2	-0.000383718	0.031		TLR2	0.00235253	0.034		PSMB6	-0.000452314	0.025		FRYL	-0.000244543	0.022
SRP72	0.00053566	0.031		KLF2	9.47055e-06	0.034		NUCKS1	0.000713608	0.025		ACAT2	0.00251926	0.022
LAP3	0.000528441	0.031		RMDN3	-0.000184772	0.035		ACSM3	0.000233249	0.025		LYRM4	0.000320783	0.022
AP2M1	0.00045427	0.031		GCHFR	-0.000922018	0.035		ANKS1A	0.000351142	0.025		E2F3	-0.000376063	0.022
TOR1AIP1	0.000431513	0.031		STAG2	0.00056991	0.035		PSD3	0.000354091	0.025		ZBTB24	-0.000241835	0.022
TRIM5	0.000260649	0.031		VSIR	0.000224765	0.035		RTN1	0.000483649	0.025		TXLNG	-0.00434762	0.022
ZNF22	0.00131844	0.031		FAXDC2	-1.80238e-06	0.035		ANO10	0.000426462	0.025		CBLL1	-0.00016854	0.022
KIZ	0.000108451	0.031		RALGAPA2	0.000447518	0.035		ZC2HC1A	0.00069611	0.025		GADD45A	-9.1734e-05	0.022
ARHGAP9	0.000372591	0.031		RHOBTB2	-9.67711e-05	0.035		TFDP2	0.000534842	0.025		GUF1	-1.4053e-05	0.022
LINC01504	0.000181865	0.031		SIPA1L1	0.000641753	0.035		RPL12P13	-0.000168523	0.025		LST1	0.000258828	0.023
HES1	0.000450029	0.031		STK26	0.00158779	0.035		APOL6	0.000474669	0.026		PDAP1	-0.000330828	0.023
RNF115	0.000271172	0.031		AC103591.3	3.20211e-05	0.035		GCC2	0.000307026	0.026		TCEA1	-0.000175757	0.023
FAM98A	0.000302593	0.031		CCPG1	-0.000748838	0.036		HECTD1	0.000807955	0.026		ARL6IP4	0.000500804	0.023
SARS	0.000612344	0.032		FOS	9.45213e-05	0.036		UTY	-0.000121949	0.026		USP4	-0.000138374	0.023
C19orf66	0.000184866	0.032		HOTAIRM1	-6.41914e-05	0.036		ECHDC1	0.000301767	0.026		SKP1	0.000598264	0.023
DDOST	0.000276675	0.032		RIT1	0.000278077	0.036		LSM5	-0.000532549	0.026		RNF6	-0.000177886	0.023
FBXL5	0.000469504	0.032		AK3	-0.000315793	0.036		ATP5D	-0.000354034	0.026		ETV3	-0.000145779	0.023
CTSD	0.000249636	0.032		C15orf48	0.000363374	0.036		GCNT1	0.000218721	0.026		MORC3	-0.000371103	0.023
MLX	0.000195248	0.032		MED28	0.000340019	0.036		SEPT11	0.000415454	0.026		OAS2	-0.0011038	0.023
GTF3C6	0.000306064	0.032		COMMD9	-0.000366948	0.036		BTK	0.000398915	0.026		PPP4R3B	-0.000163689	0.023
SLC25A32	0.000249474	0.032		PUS10	-0.000504734	0.036		RNF20	0.000648095	0.026		WBP11	-0.00037334	0.023
LPCAT3	9.93384e-06	0.032		YEATS4	-0.00106965	0.036		DENND4C	0.000297339	0.026		SETX	-0.000299618	0.023
DYRK4	0.000543518	0.032		ACSL5	9.92924e-05	0.036		ZNF808	0.000396677	0.026		ISY1	-0.000223137	0.023
AC016747.1	0.000630429	0.032		CRYZL1	-0.000237711	0.036		SMAD5	0.000229182	0.026		DHX40	-0.000304492	0.023
MRPL4	0.000121066	0.032		HMGA1	0.000417767	0.036		STAM	0.000760002	0.026		EXOC8	-0.000108964	0.023
RAB24	-0.00027786	0.032		SELL	3.65036	0.036		UHMK1	0.000315306	0.026		FAM76B	-0.000194724	0.023
CAPZA1	0.000643592	0.033		CCL20	0.0974796	0.036		RASA1	0.000577273	0.026		ANP32E	-0.000326484	0.024
CNOT7	0.000604947	0.033		DEPDC1	0.000426386	0.036		EPN2	9.28325e-05	0.026		UBLCP1	-0.000145079	0.024
MILR1	0.000322639	0.033		CCDC59	0.00016287	0.037		GABARAP	-0.000519205	0.027		REST	-0.000513741	0.024
TMEM263	0.00024597	0.033		IRAK3	0.00466066	0.037		ARL6IP1	0.00028724	0.027		TOR1AIP1	-0.000130978	0.024
COMMD9	0.000180909	0.033		RPL24	0.000389486	0.037		ATP5L2	-0.000219534	0.027		TOX4	-0.000230556	0.024
PRELID3B	0.000338643	0.033		SMCHD1	0.0010932	0.037		USO1	0.000374286	0.027		CSNK1G3	-0.000267039	0.024
DERL2	0.000274317	0.033		CCR7	0.0814565	0.037		CORO2A	0.000290074	0.027		TNS3	-0.000519329	0.024
CLC	0.00331691	0.033		RBBP8	0.00046088	0.037		DNAJB12	0.000751716	0.027		MOB1B	-0.000219715	0.024
PON2	0.000204278	0.033		LYN	0.00033907	0.037		MYB	0.00010673	0.027		POM121C	-0.000294389	0.024
WDR43	0.000567034	0.033		ZRANB1	0.000203757	0.037		PHPT1	-0.00030099	0.027		DGUOK	0.000257681	0.024
IFIT1	0.130801	0.033		RPL37P6	0.000471263	0.037		RHOC	-0.000564879	0.027		LRPPRC	-0.000364379	0.024
LMAN1	0.000251311	0.033		LSM4	-0.00310348	0.037		TMEM205	-0.000566831	0.027		TNFSF10	-0.000652382	0.024
UBE2I	0.000261073	0.033		ZC3H8	0.000452498	0.037		SEL1L	0.000251077	0.027		TERF2IP	-0.000132383	0.024
ADH5	0.000427122	0.033		MAGED2	-0.000412545	0.037		FGD5	0.00024586	0.027		SNX20	-0.000127329	0.024
NFRKB	-0.000205565	0.033		MED14	6.68988e-05	0.037		RBBP5	0.000503804	0.027		FAM208B	-0.000195981	0.024
SNHG8	-0.000322693	0.034		DCTN6	-0.000841288	0.038		DCUN1D4	4.73105e-05	0.027		NUP153	-0.000349129	0.024
LNPK	0.000202554	0.034		NBN	0.000462643	0.038		CMTR2	0.000445799	0.027		NFAT5	-0.000367431	0.024
ACAT2	-0.00178794	0.034		SLC16A10	0.00249194	0.038		SASH1	0.000358899	0.027		MVD	0.00150002	0.024
SHOC2	0.000430552	0.034		IER2	0.000506389	0.038		AKAP9	0.000451064	0.028		HERC6	-0.00024036	0.024
PIGG	0.000117656	0.034		MGST2	-0.000478543	0.038		MSL1	0.00032899	0.028		ACSL1	-0.000251299	0.025
MGLL	0.000193207	0.034		CMSS1	-0.000303651	0.038		NOP16	-0.000302187	0.028		GLG1	-0.000550906	0.025
FAM219B	-9.16383e-05	0.034		CHSY1	0.00028276	0.038		TRMT5	0.000227483	0.028		PSIP1	5.19317e-07	0.025
IER5	-0.000354231	0.034		PPIF	0.000640309	0.038		CD37	0.00011225	0.028		PTGES3	-0.000407638	0.025
NUPL2	0.000226716	0.034		SLC4A8	-0.000597955	0.038		CITED2	0.000122814	0.028		LARP7	-0.000261606	0.025
ACADS	5.25555e-05	0.034		SEC62	-0.00177219	0.039		PAFAH1B2	0.000628097	0.028		TBL1XR1	-4.8171e-05	0.025
AC127502.1	-0.000659789	0.034		ATXN3	-0.000268668	0.039		MS4A14	0.000213665	0.028		RN7SL2	-0.00057161	0.025
CD47	0.000475876	0.035		DNAJB1	0.000767206	0.039		TMEM63A	0.000382312	0.028		TFEC	-0.000131808	0.025
IFI27	0.00106996	0.035		MCL1	0.000258865	0.039		EPAS1	0.000343002	0.028		MIS18A	0.000202603	0.025
LANCL1	0.000126603	0.035		ASAP1	0.000128539	0.039		ATP2C1	0.000476872	0.028		MSMO1	0.000797271	0.025
TMX1	0.000330706	0.035		FBL	0.000306448	0.039		CD101	0.00014654	0.028		STK4	-0.00025834	0.025
ZNF354A	0.000285129	0.035		NR1D2	0.00108418	0.039		RTF1	0.000307614	0.028		KIAA1109	-0.000284441	0.025
CCDC25	0.000281953	0.035		FMO4	-0.000172504	0.039		HDAC2	0.000592455	0.028		KPTN	0.00197291	0.025
LHFPL2	0.000306931	0.035		APBB2	8.96664e-06	0.039		ZFP91	0.000447376	0.028		ANAPC15	0.000529052	0.025
RNF135	0.000167462	0.035		LARP1B	0.000198557	0.039		RNF217	0.000257188	0.028		RANBP2	-0.000267783	0.025
KIF13B	0.000628064	0.035		HLTF	-0.000211331	0.039		ATL1	0.000197279	0.028		NDUFA11	0.000565921	0.025
USPL1	0.000558516	0.035		FRRS1	-1.82728e-05	0.039		TMEM250	0.000175371	0.028		DAD1	0.000361144	0.025
CXXC1	-0.000253515	0.035		NFKB1	0.000614531	0.039		AIF1	-0.000874643	0.029		GMEB1	-5.97346e-05	0.025
TRAM1	0.000397067	0.036		NDE1	0.000584836	0.039		LNPEP	0.000612022	0.029		RNF10	-0.000221233	0.025
HSPA8	0.000268705	0.036		SRGN	0.000290683	0.04		NDUFS6	-0.000415246	0.029		SSFA2	-0.000295371	0.025
PHAX	0.000450622	0.036		GUSB	-0.000250001	0.04		CHD9	0.000444935	0.029		UBR5	-0.000133885	0.025
SNX6	0.000399934	0.036		FAM50A	0.000429232	0.04		SMC3	0.000804325	0.029		LSM4	0.000624612	0.025
MRPS16	4.48423e-05	0.036		LPXN	-0.000405891	0.04		SPOCD1	0.000136006	0.029		UCHL5	-0.000270964	0.025
CDCA7L	0.000279786	0.036		SLC15A3	-0.00024365	0.04		ARRDC4	0.000237225	0.029		CEP104	-0.000265631	0.025
P4HB	0.000312132	0.036		EPB41L4A-AS1	0.000186773	0.04		SPARC	0.000149209	0.029		HDDC3	0.000546633	0.025
ZNF268	0.00026992	0.036		MGLL	-0.000379078	0.04		VAMP5	-0.000394136	0.029		GPX1	0.000958446	0.026
PLRG1	0.000147014	0.036		LAIR1	-0.000240597	0.041		SOS2	0.000572931	0.029		MBD4	-0.000274705	0.026
AL009174.1	-0.000163237	0.036		PSMB5	-0.00051187	0.041		MCM9	7.3832e-05	0.029		MRPS21	0.0002966	0.026
ZNFX1	0.000356918	0.036		AC007688.1	0.000954341	0.041		ZNF528-AS1	0.000370983	0.029		SOCS4	1.24236e-05	0.026
ZBED3-AS1	0.0183083	0.036		TOLLIP	-0.000492253	0.041		ANGPT2	7.03566e-05	0.029		TMEM2	-0.000693578	0.026
PAM	0.000291934	0.036		CLCN4	-0.000191264	0.041		PTGR2	0.000412825	0.029		TOPORS	-0.000286077	0.026
EXOSC5	-0.000268845	0.036		AP1M1	0.000112525	0.041		FABP4	6.86021e-05	0.03		RASA2	-0.000265567	0.026
INSIG1	-0.00525873	0.036		BTG2	0.000131438	0.041		RPL12	-0.000605873	0.03		DMXL1	-0.000194751	0.026
DCP1A	0.000286982	0.036		ORC6	-0.000147942	0.041		MSR1	0.000196368	0.03		AZI2	-0.000213765	0.026
TPT1	-0.000688914	0.037		TNFAIP6	0.450301	0.041		RABAC1	-0.000318198	0.03		BAZ1B	-0.000196094	0.026
SRGAP2	7.41693e-05	0.037		VPS45	-0.000173316	0.041		NIPAL3	0.000365381	0.03		DOCK8	-0.000284425	0.026
CEP41	0.000167243	0.037		MED7	-0.000652909	0.041		OSBPL1A	0.000305329	0.03		LSM7	0.000421406	0.026
M6PR	0.000293537	0.037		BEX4	-0.000442188	0.041		NDUFA11	-0.000419185	0.03		NOL8	-0.000107222	0.026
ERG28	-0.00031966	0.037		ABL2	0.00018733	0.041		CTBP2	0.000576745	0.03		NDUFB8	0.000434777	0.026
FBXO25	0.000252007	0.037		RPL9P9	0.000268942	0.042		RBAK	0.000327004	0.03		HMBOX1	-0.000132248	0.026
TGIF1	-4.10932e-05	0.037		GPR183	0.0104128	0.042		SHTN1	0.000363129	0.03		HNRNPF	-0.000335561	0.026
MAPK8	0.000133945	0.037		COMMD3	-0.000561324	0.042		KIAA1147	0.000326872	0.03		HTATSF1	-9.46367e-05	0.026
MED14OS	-2.57226e-05	0.037		MMADHC	-0.00102539	0.042		TRIM25	0.000535523	0.03		ABI2	-0.000178735	0.026
C8B	0.00434099	0.037		MRPS31	-0.000372631	0.042		SLC6A6	0.000255033	0.03		SNX14	-0.000342221	0.026
CCDC102B	-0.001557	0.037		SMAP2	0.0237657	0.042		DNPH1	-0.000372464	0.03		SEC14L1	-0.000753638	0.026
MAGOH	-0.00012516	0.038		DNAAF2	-3.47337e-05	0.042		DDX60L	0.000269198	0.031		SUCO	-0.000170602	0.026
SYS1	0.000561557	0.038		EDEM1	0.000350766	0.042		PHIP	0.000951024	0.031		CEBPA	0.00125255	0.026
OAS1	0.000695146	0.038		HCCS	-0.000503404	0.042		GGA2	0.000549166	0.031		PUS7L	-0.00021254	0.026
THBS1	-0.000765741	0.038		OSM	3.16797e-05	0.042		MGAT5	0.00040587	0.031		GPX1P1	0.000183365	0.026
SRSF8	-7.84615e-05	0.038		ZBTB43	0.00085517	0.042		SMDT1	-0.000418942	0.031		SYNJ1	-0.000202906	0.026
BIN2	0.000287465	0.038		RAPGEF2	0.000347334	0.042		NDUFB8	-0.000307954	0.031		ISOC1	0.000395969	0.026
CASD1	0.000189276	0.038		CKAP4	0.000273326	0.042		BLCAP	0.000650557	0.031		MT-CO3	0.000407011	0.027
ANKRD29	0.000203688	0.038		LINC00504	-0.000947008	0.042		SYNC	0.000278767	0.031		NDUFA2	0.000510885	0.027
TGFBRAP1	0.000152117	0.038		RPS6	0.00068121	0.043		TMEM19	0.000651696	0.031		ARHGAP25	-0.000201876	0.027
MALAT1	-0.000710938	0.039		ARRDC3	0.000486356	0.043		LSM14B	0.000400343	0.031		N4BP2L1	-0.000265794	0.027
PSAP	0.00029163	0.039		FBXW7	0.00049397	0.043		NAA38	-0.000512721	0.032		USP16	-4.56753e-05	0.027
RPL23	-0.000383688	0.039		AC132008.2	5.2606e-05	0.043		TMBIM1	0.000491531	0.032		HIRIP3	1.27329e-05	0.027
DTD1	0.000198266	0.039		LAPTM5	-0.00106579	0.044		YY1	0.000902787	0.032		NBR1	-0.000325397	0.027
NEAT1	-0.0013347	0.039		ARHGAP26	0.00016462	0.044		COL4A3BP	0.000939656	0.032		ZNF37A	-0.000146096	0.027
STX7	0.000151124	0.039		PPP6R3	0.00515984	0.044		ACAP2	0.000507036	0.032		LAMTOR2	0.000330662	0.027
GOLGA5	0.000396764	0.039		UBE2G2	-0.000371993	0.044		SLITRK4	0.000264996	0.032		TIA1	-0.000644225	0.027
AP1B1	0.000209837	0.039		HELB	0.00238254	0.044		FMNL2	0.000335577	0.032		UBA3	-2.18172e-05	0.027
SMIM27	-0.000577775	0.039		UCHL3	-0.000739239	0.044		GUK1	-0.000469964	0.032		RAD17	-0.000148124	0.027
GOSR1	0.000302477	0.039		TAB2	0.000251317	0.044		KIAA1143	0.000642945	0.032		CCDC117	-0.000258271	0.027
TNFSF10	0.00205586	0.039		HSPA1B	0.000159913	0.044		TAF1B	0.00031815	0.032		BAZ1A	-0.000313494	0.028
WWC2	-0.000132348	0.039		CTSC	-0.000337058	0.045		ERGIC2	0.000329098	0.032		KDM3B	-0.000118576	0.028
GLMP	0.000196314	0.039		RPL37A	0.000414486	0.045		FKBP3	-0.000475136	0.032		ATP5J	0.00081742	0.028
NDUFAF6	0.000106578	0.039		LRPAP1	-5.25476e-05	0.045		MRPL41	-0.000231598	0.032		DBI	0.000417707	0.028
LIMK2	-0.000143994	0.039		DPEP2	-0.000366801	0.045		CUL2	0.000498724	0.032		IFI27L2	0.000399205	0.028
RBBP9	0.000199004	0.039		JPX	1.49039e-05	0.045		C12orf45	-0.00018184	0.032		PRPF40A	-0.000174261	0.028
SCO1	4.53565e-05	0.04		SDHC	-0.000422144	0.045		QSER1	0.000444444	0.032		LRIF1	2.89344e-05	0.028
NAA16	1.81484e-05	0.04		UBE2B	0.000495752	0.045		LAGE3	-0.000268004	0.032		SSR1	-0.000144673	0.028
GOLGA1	0.000125141	0.04		ACOT2	-0.000493295	0.045		BAIAP2-AS1	0.000267652	0.032		ACSL4	-0.000312078	0.028
ZNF567	0.000309266	0.04		LILRB2	0.000171761	0.045		BAZ1B	0.000713898	0.033		BRCA1	-6.78609e-05	0.028
ANAPC5	0.000374185	0.04		SUMF1	-0.00403669	0.045		H6PD	0.000305063	0.033		SELENOF	0.00162991	0.028
SLC35F6	0.000343137	0.04		CRADD	-9.27915e-05	0.045		ITSN1	0.00022898	0.033		SRSF4	-0.00011533	0.028
BIN3	0.00025871	0.04		ARRDC2	0.000180747	0.045		LSM7	-0.000420432	0.033		TMPO	-0.000200022	0.028
FARP1	0.000683958	0.04		MARCH5	0.000178781	0.045		IWS1	0.000732631	0.033		IDH3B	0.00017186	0.028
AC005154.1	-0.000685612	0.04		CLK2	0.000228109	0.045		AGFG1	0.000279918	0.033		NDUFA7	0.000662884	0.028
CLSTN1	6.5149e-05	0.04		INTU	-3.75933e-05	0.045		EIF2AK4	0.000667475	0.033		RNPS1	-0.000231804	0.028
TIMM21	-6.89237e-05	0.04		METTL9	0.000410852	0.046		MAP4K3	0.000272275	0.033		ZNFX1	-0.00045262	0.028
RNF130	0.000182261	0.041		RNH1	-0.000240893	0.046		SCRN3	0.000196328	0.033		CDC73	-1.89317e-05	0.028
TMED9	8.60323e-05	0.041		MRPS11	-0.00043445	0.046		NIT1	0.000357053	0.033		THYN1	0.000271989	0.028
CD36	0.000101919	0.041		GID8	0.000225055	0.046		NCF2	0.000348645	0.034		AATF	-0.000109245	0.028
LDLR	-0.0104158	0.041		ASB13	-0.00049563	0.046		MRE11	0.000501089	0.034		RIOK2	-0.000184472	0.028
TIGIT	0.0230989	0.041		RAD51B	-0.000197226	0.046		POLR2G	-0.000389167	0.034		RPL36AL	0.000447888	0.029
TTN	0.108553	0.041		TRIP6	-0.000254548	0.046		C4orf3	-0.000742925	0.034		CBL	-5.00941e-05	0.029
SAMD3	0.00963092	0.041		RLF	0.000338061	0.046		DOCK1	0.000284131	0.034		ATAD5	8.28704e-05	0.029
CNTLN	-0.000529418	0.041		LINC01578	-4.28773e-06	0.047		ZDHHC21	0.000192628	0.034		CAPG	0.000365001	0.029
MAF1	0.000107029	0.041		ZFAS1	0.000191548	0.047		MGAT3	0.000188294	0.034		CNOT1	-0.000195254	0.029
ABHD3	-0.00021875	0.041		LSM1	-0.000389663	0.047		VGLL3	0.000123127	0.034		DDX50	-2.63112e-05	0.029
MSH3	-0.000284379	0.041		RGS2	0.0570576	0.047		PNPLA4	0.000250265	0.034		KHDRBS1	-0.000452918	0.029
COPS7A	-5.5904e-05	0.041		SEPT8	-0.000133998	0.047		ATP10A	0.000181651	0.035		PPP1CC	-3.42988e-05	0.029
PKNOX1	0.00022509	0.041		TTC28-AS1	0.000621535	0.047		NUDT9	0.000356637	0.035		TUSC2	0.000529236	0.029
FAM98B	0.000440397	0.041		NCOA2	0.00103654	0.047		TARS	0.000532688	0.035		OGFRL1	-5.32716e-05	0.029
MCM4	0.000106531	0.041		ZNF92	0.000167907	0.047		SLF2	0.000450674	0.035		DDX58	-0.000821325	0.029
RPLP2	-0.000411535	0.042		MIR4435-2HG	0.00136506	0.047		REEP3	0.000154009	0.035		IL13RA1	-0.000211077	0.029
DNTTIP1	9.72247e-05	0.042		SNX17	-0.000235393	0.047		VPS36	0.000646738	0.035		EPSTI1	-0.000266519	0.029
SUPT20H	0.000397494	0.042		GADD45A	0.000185255	0.047		DFFA	0.000485738	0.035		PPP4R2	-0.000347828	0.029
TRIM27	0.000206698	0.042		ZNF429	-6.30451e-05	0.047		GRINA	-0.00013258	0.035		CLDND1	-6.61971e-06	0.029
CPM	0.00014603	0.042		PTRH2	-0.000337032	0.047		SAP30L	0.000552108	0.035		RICTOR	-0.000611727	0.029
RAB1A	0.000319833	0.042		CDCA2	-0.00014074	0.047		ATIC	0.000651754	0.035		USP7	-0.000329687	0.029
CR1	0.000277848	0.042		IGLC2	0.00802193	0.047		PAQR5	0.000146442	0.035		DSE	-0.000355358	0.029
CABIN1	-7.82462e-06	0.042		AP001372.2	-0.00038471	0.047		HTATSF1P2	0.000137691	0.035		ZFYVE21	0.000522746	0.029
TMEM223	-0.000119803	0.042		RPL39	0.000263269	0.048		DDX18	0.000974862	0.036		TOGARAM1	-0.000122109	0.029
FAM217B	5.88855e-05	0.042		ALAS1	-7.47073e-05	0.048		CLIP4	0.000442208	0.036		CLK3	-4.48346e-05	0.029
CASP10	0.000283554	0.042		FUOM	-0.000364996	0.048		SARAF	0.000360276	0.036		POGLUT1	-0.000152638	0.029
ARL14EP	0.000405497	0.043		SMIM30	-0.00049216	0.048		ADIPOR2	0.000637521	0.036		DHX57	-0.000197125	0.029
DUSP3	0.000407739	0.043		TAF7	0.000212248	0.048		SETD7	0.000352233	0.036		FAM46A	-0.000187822	0.029
UNC93B1	0.000115161	0.043		DEF8	-0.000490556	0.048		ATP1B1	0.000327981	0.036		FLVCR1	-4.53813e-05	0.029
PDIA4	0.000212257	0.043		NDUFA10	-0.00019115	0.048		RHBDD1	0.000401822	0.036		NSD2	-4.68275e-05	0.029
CCNC	0.00036287	0.043		SEPT2	-0.0018537	0.048		BFAR	0.000521645	0.036		SLC35E1	5.64606e-05	0.029
NSD1	0.000524786	0.043		GPR34	-0.000133463	0.048		FHL1	0.000130495	0.036		KIF5B	-0.000457139	0.03
MED29	-0.000223573	0.043		HMG20B	-4.4346e-05	0.048		MAN2B2	0.000138917	0.036		YME1L1	-0.000236289	0.03
OMA1	-0.0001489	0.043		EMC7	-0.000343281	0.048		NLRP1	0.000320245	0.036		MARCH1	-5.2374e-05	0.03
ACSL3	0.000372046	0.043		PIGF	-0.000594098	0.048		SVIL-AS1	0.000351852	0.036		XPOT	-0.000211643	0.03
HPSE	-0.000172449	0.043		EXOSC4	-0.000419787	0.048		MBD2	0.000494552	0.036		BMI1	-5.73593e-05	0.03
HCFC2	0.000208479	0.043		ANXA2P2	-0.000701797	0.049		ALPK1	0.000247979	0.036		ZC3H7A	-0.000283685	0.03
VAC14	-0.000154004	0.043		SIAH1	8.33562e-06	0.049		SYNJ2BP	0.000261787	0.036		ARHGAP26	-0.000245534	0.03
POP7	-1.95969e-05	0.044		AC007969.1	0.000857279	0.049		LRRCC1	0.000296643	0.036		HIPK3	-0.000234289	0.03
OSTC	0.000308835	0.044		RNF144B	0.0020734	0.049		NDUFAB1	-0.000556772	0.037		TMEM205	0.000473532	0.03
SIGLEC7	9.57658e-05	0.044		CARD19	-8.52008e-05	0.049		OCIAD1	0.000343526	0.037		SNRNP48	-8.304e-05	0.03
SBDS	0.000474939	0.044		FLVCR1	0.000375445	0.049		ZNF589	0.000362461	0.037		STAT2	-0.000303992	0.03
ACP1	0.000126668	0.044						ACER3	0.000455228	0.037		EDEM3	-0.000239966	0.03
ZNF569	0.000316012	0.044						DHX40	0.000556367	0.037		METTL16	-0.000207684	0.03
ADRM1	0.000196155	0.044						FGD2	0.000300116	0.038		EMG1	0.000520268	0.03
ADNP2	-3.44447e-05	0.044						ATL3	0.000660692	0.038		INTS8	-0.000698337	0.03
MRPL30	0.000230304	0.044						ACVRL1	0.000140523	0.038		DAXX	-0.000146376	0.03
C18orf21	-0.000118588	0.044						CD300LF	0.000411648	0.038		TOPBP1	-0.00015259	0.03
CXCL13	0.0080596	0.044						IFNLR1	0.000147423	0.038		WRN	9.51359e-05	0.03
CNRIP1	0.000211653	0.044						ROCK2	0.000432801	0.038		FAM104B	0.000641379	0.03
RPS21	-0.000378082	0.045						DDT	-0.000485847	0.038		MT-CO2	0.000310237	0.031
RPL34	-0.00052019	0.045						MRPL21	-0.000401162	0.038		C9orf78	0.00018382	0.031
MED18	-0.000188174	0.045						PEX19	0.000290819	0.038		STAG1	-0.000305404	0.031
TAX1BP3	-0.000355362	0.045						PGD	0.000342408	0.038		SEPT6	-0.00283831	0.031
CD4	5.63445e-05	0.045						UTP14C	0.000493373	0.038		TMBIM4	0.000449685	0.031
MRPL15	0.000321426	0.045						AC011899.2	7.14011e-05	0.038		LPIN2	-2.91181e-05	0.031
NUDCD2	8.31149e-05	0.045						DNMT3A	2.51827e-05	0.038		SPOUT1	5.49748e-06	0.031
FAM49A	0.000209947	0.045						KIF13A	0.000412702	0.039		SMG7	7.35911e-06	0.031
PARN	0.000724928	0.045						MTPN	0.000321191	0.039		POLR2L	0.000287431	0.031
TMEM256	-0.000425756	0.045						TAOK3	0.000705046	0.039		LRRFIP2	-0.000128224	0.031
CDK2AP2	0.000142447	0.045						OSTC	-0.000497212	0.039		SENP1	-0.000117263	0.031
SMIM29	0.000177176	0.045						FDFT1	0.000348043	0.039		UBR7	-2.66312e-05	0.031
YY1AP1	0.000155151	0.045						LYRM7	0.000264488	0.039		ZBTB38	-0.000377921	0.031
ARHGDIB	0.000229091	0.046						PKIA	0.000133416	0.039		FASTKD1	-0.00015642	0.031
TXNL1	0.000456216	0.046						TRIP12	0.000671973	0.039		HIPK1	-7.19657e-05	0.031
CTSA	0.000264486	0.046						AZI2	0.000210117	0.039		MRFAP1L1	-0.000120664	0.031
NMRK1	0.000283022	0.046						NBEAL1	-0.000309645	0.039		TMX3	-0.000137942	0.031
SP110	0.000467478	0.046						CPSF2	6.88055e-05	0.039		RSBN1	-0.000236546	0.031
ZC3HAV1	0.000428104	0.046						FLVCR2	0.00042369	0.039		TSR1	-0.000142019	0.031
RTCB	0.000210313	0.046						VPS37C	0.000155836	0.039		ACBD5	-0.000118969	0.031
DDX58	0.000904103	0.046						NSRP1	0.000215207	0.039		PCED1B	0.00016855	0.031
ATG16L2	-0.000927564	0.046						HNRNPUL2	0.000173894	0.039		PLEKHA3	-0.000444267	0.031
ABI1	0.000380711	0.046						RPS14	-0.000400466	0.04		NDUFB2	0.00039489	0.032
ATP5A1	0.000350645	0.046						OLR1	0.000144587	0.04		GGNBP2	-0.000194955	0.032
GTDC1	0.000174892	0.046						FAM107B	0.000338978	0.04		FAM96B	0.000391104	0.032
ENOSF1	1.9806e-05	0.046						HIGD2A	-0.000390091	0.04		UQCR11	0.000384109	0.032
TM2D3	-0.000414691	0.046						LPP	0.000407686	0.04		NUMA1	-0.000178959	0.032
HFE	0.000264169	0.046						CNTLN	0.000236383	0.04		UQCR10	0.000363842	0.032
TRAP1	0.000216594	0.046						FIG4	0.000272705	0.04		MIA3	-0.000213424	0.032
ERI2	-0.000137642	0.046						RRM2B	6.06244e-05	0.04		NDUFC2	0.000225337	0.032
RPL38	-0.000426788	0.047						COX6B1	-0.000692356	0.04		RIF1	-4.80811e-05	0.032
NOP16	0.000390013	0.047						EFR3A	0.000612469	0.04		CERS6	-0.000235741	0.032
CYB5R1	0.000330985	0.047						NCBP2	0.00035307	0.04		PTEN	-0.000400297	0.032
MS4A6A	0.000391571	0.047						SNU13	-0.000382736	0.04		SENP2	-5.19412e-05	0.032
PLA2G15	0.000293413	0.047						DSC2	0.000222806	0.04		TANK	-0.000214217	0.032
ATR	0.000696617	0.047						FKTN	0.000328486	0.04		HSPA13	-0.000284767	0.032
FADS1	-0.00386425	0.047						SNRPC	-2.50046e-05	0.04		RAF1	-0.000132207	0.032
L3MBTL3	0.000100611	0.047						NRDE2	2.39501e-05	0.04		SENP7	-0.000376978	0.032
PPP1R14B	0.000179703	0.047						ADNP2	0.000220692	0.04		RABGAP1L	1.33287e-05	0.032
MLEC	0.000161755	0.047						DLD	0.000858433	0.041		ARID2	-0.000176154	0.032
PSMD13	0.000284172	0.047						DNAJC2	0.000392091	0.041		SAYSD1	7.49395e-05	0.032
FAM3B	0.00183235	0.047						HIKESHI	-0.000146953	0.041		CHD6	5.12236e-06	0.032
TTK	-1.61043e-05	0.047						LIN7C	0.000402135	0.041		COX5B	0.000377363	0.033
EFCAB2	0.000121728	0.047						BRIX1	-0.000582578	0.041		IFNGR1	-0.00044453	0.033
STARD4	-0.000289219	0.047						RALBP1	0.000168026	0.041		USP34	-0.000346624	0.033
ZNF322	0.000300394	0.047						DENND5A	0.000381129	0.041		COX14	0.000604996	0.033
GNG11	0.022179	0.047						SCAMP1	-1.00017e-05	0.041		HLA-F	-0.000104426	0.033
PSMD1	0.000293456	0.048						EDF1	-0.000535879	0.041		RAB29	-0.000271982	0.033
MS4A4A	0.000257163	0.048						ATR	0.000481885	0.041		OLA1	-0.000242087	0.033
SQLE	-0.00287444	0.048						SIDT2	0.000267138	0.041		SRRM1	-0.000356131	0.033
SRPK2	0.00044221	0.048						C8B	0.000166351	0.041		ASH1L	-0.000217135	0.033
DHRS7B	-0.000789532	0.048						STK3	0.000339105	0.041		KDM3A	-0.000169946	0.033
SNX4	0.000274027	0.048						KLHDC10	0.00044615	0.041		FUBP1	-0.000197663	0.033
TANGO2	0.000373747	0.048						ZSCAN32	0.000326437	0.041		LAMTOR1	0.000471161	0.033
AKAP7	3.13353e-05	0.048						SS18L2	-0.000384124	0.042		MRPL58	0.000311832	0.033
PDCD1LG2	0.000217748	0.048						TTC4	0.000255431	0.042		NUFIP2	-6.3541e-05	0.033
ITM2A	0.00902889	0.049						ZNF106	0.000728235	0.042		SFSWAP	-0.00010912	0.033
ZNF766	0.000285413	0.049						ALOX5	0.000420251	0.042		NDUFV2	0.00039874	0.033
CAPZB	0.000181313	0.049						ACADM	0.000300549	0.042		BUD13	-9.58026e-05	0.033
FRMD4B	0.000450448	0.049						ARHGEF28	8.22559e-05	0.042		PITPNB	-0.000126821	0.033
CCDC170	0.000379963	0.049						SLC44A2	6.10426e-05	0.042		CCP110	-0.000151627	0.033
MRPL3	0.000342164	0.049						TRIM4	0.0002413	0.042		RABEP1	-0.000142267	0.033
RBM41	0.000143983	0.049						SLC7A8	0.000197688	0.042		GOLGA2	-0.000209707	0.033
FTX	-0.000460331	0.049						ATRX	0.000819097	0.042		NUP58	-0.000203243	0.033
CASP9	-0.000256254	0.049						MINK1	5.86017e-05	0.042		CXorf21	-0.000207987	0.033
MVD	-0.000500838	0.049						CDK9	0.000294303	0.042		OAS3	-0.000342369	0.033
WHAMMP3	-0.000821094	0.049						GCN1	0.000403656	0.042		RIC8B	-8.56102e-05	0.033
								RGS12	-0.000108088	0.042		FTL	0.00195162	0.034
								MINDY3	0.00028736	0.042		H2AFZ	0.000605331	0.034
								UQCC3	-0.000296441	0.043		PPT1	-0.000437573	0.034
								PCOLCE2	8.94395e-05	0.043		ATF6	-0.000221352	0.034
								FAM120A	0.000376258	0.043		BRWD1	-0.000205288	0.034
								NDUFA6	-0.000352527	0.043		CD82	-0.000281086	0.034
								CEP170	0.000711236	0.043		CSNK1G1	-0.000230047	0.034
								SCOC	0.000466127	0.043		ARIH2	-0.000180934	0.034
								CC2D2A	0.000136204	0.043		CASP3	1.60542e-05	0.034
								CLCN3	0.000646752	0.043		SLK	-0.000261281	0.034
								ACKR3	0.000109158	0.043		SMAP1	-0.000401555	0.034
								CD46	0.000204312	0.044		ZNF609	-0.000134414	0.034
								CXCL16	0.000251135	0.044		KDM5A	-0.000126354	0.034
								CCNI	0.000328343	0.044		S100A13	0.00152875	0.034
								MRPL23	-0.000256437	0.044		CPSF6	-7.13202e-05	0.034
								NARS	0.000355134	0.044		RPL7L1	-7.95151e-05	0.034
								UFL1	0.000555107	0.044		TOP1	-0.0001598	0.034
								SMNDC1	0.000623202	0.044		HEATR3	-0.000170587	0.034
								STAU1	6.46767e-05	0.044		UBP1	-0.000177772	0.034
								PHF3	0.000901497	0.044		EXOC6	-0.000127945	0.034
								APPL1	0.000199767	0.044		VEZF1	4.69942e-05	0.034
								CD109	8.77405e-05	0.044		MIB1	-0.000127842	0.034
								DIAPH2	0.00028542	0.044		EID2	-0.000392821	0.034
								BRCA1	0.000235724	0.044		CMTM6	-0.000310265	0.035
								SORT1	0.000402477	0.044		ANP32B	2.93197e-05	0.035
								ANKRD50	0.00027128	0.044		NDUFB4	0.000442063	0.035
								MZT2A	-0.00011651	0.044		BRD2	-0.000114562	0.035
								NUS1	0.000361136	0.044		KMT2C	-0.000321808	0.035
								MFN1	0.000435091	0.044		STAG2	-0.000112361	0.035
								PDLIM2	0.000269125	0.044		CCDC25	-0.000220038	0.035
								GALNT12	9.38261e-05	0.044		FBXW11	-0.000110455	0.035
								FAM96B	-0.000495267	0.045		ITCH	-0.000267088	0.035
								HP	4.41373e-05	0.045		MAPK1IP1L	4.78006e-05	0.035
								PSMA5	-0.000264058	0.045		ASH2L	-0.000118238	0.035
								SNX2	0.000482677	0.045		PARG	-0.000245247	0.035
								ATP5H	-0.000492901	0.045		SSH2	-0.00034005	0.035
								PDCD6IP	0.000334419	0.045		SASS6	-0.000115298	0.035
								LAMTOR4	-0.000520776	0.045		MRPL11	0.000462339	0.035
								BLOC1S1	-0.000472945	0.045		QRICH1	-0.000160087	0.035
								DNAJC15	-0.000454884	0.045		SLFN12	-0.000453714	0.035
								PIK3C3	0.000383862	0.045		ZCCHC7	-6.22192e-05	0.035
								RNF170	0.000445604	0.045		CEP97	-0.000153044	0.035
								CYTOR	-0.000462621	0.045		C11orf71	0.000186356	0.035
								SKAP2	0.000616231	0.046		RPS14	0.00131443	0.036
								KLHL6	0.000571622	0.046		YWHAB	-0.000290271	0.036
								SCO2	-0.000292959	0.046		ATAD1	-9.6757e-05	0.036
								TRIQK	0.00024287	0.046		C2orf49	-0.00017811	0.036
								SEM1	-0.000661982	0.046		LGALS1	0.000664822	0.036
								HILPDA	9.62349e-05	0.046		PSME1	-0.000175795	0.036
								CIAO1	0.000449583	0.046		TMEM219	0.000342223	0.036
								SIGLEC11	0.000151215	0.046		PHTF2	-0.00016042	0.036
								RIPK1	0.000200554	0.046		GIMAP4	-0.000182687	0.036
								SNX13	0.000190412	0.046		P4HA1	-0.000556031	0.036
								STX12	0.000350426	0.046		BLZF1	-0.000125945	0.036
								ZC3H13	0.000504882	0.046		TMEM131	-0.000181881	0.036
								BBX	0.000553825	0.046		NFE2L1	-0.000141837	0.036
								GPATCH11	0.0003447	0.046		WDFY3	-0.000211949	0.036
								BAG5	0.000308899	0.046		ARFGEF2	-0.000503936	0.036
								AGGF1	0.000842629	0.046		CHD8	-0.000310174	0.036
								CEP350	0.000526459	0.047		TUG1	-0.000266786	0.036
								NPTN	0.000235769	0.047		ASXL2	-0.000290607	0.036
								RAB3GAP1	0.000559958	0.047		IPO9	-3.1726e-05	0.036
								GNPAT	0.000503246	0.047		GVINP1	-0.000133742	0.036
								LMO4	0.000108701	0.047		CNST	-0.000299198	0.036
								AL441992.1	-0.000349163	0.047		SIPA1L1	-0.000559628	0.036
								CUL3	0.000509917	0.048		PLA2G12A	0.00036271	0.036
								DOK2	9.08619e-05	0.048		IFI44L	-0.00307454	0.037
								TSTD2	0.000228847	0.048		PET117	0.000237887	0.037
								SMAD2	0.000281698	0.048		TRIP12	-0.000476647	0.037
								NFIA	7.67702e-05	0.048		ZNF33A	-0.000223456	0.037
								OSTM1	0.000124862	0.048		CEBPZ	-0.000112959	0.037
								CHM	0.000464582	0.048		VMP1	-0.00418323	0.037
								CXorf38	0.000305356	0.048		ZBTB8OS	0.000307276	0.037
								TLK2	0.000762968	0.048		MTMR14	0.000339249	0.037
								CDC42BPB	0.000261722	0.048		ARHGEF6	-0.000222743	0.037
								DOK1	0.000237117	0.048		ZC3H18	-1.12926e-06	0.037
								LINC02185	0.000199413	0.048		TTF2	7.01154e-05	0.037
								VPS33A	0.000359877	0.048		PMS1	-1.18407e-05	0.037
								GSPT1	0.000488243	0.048		SENP6	-0.000263594	0.037
								ARHGAP6	6.0544e-05	0.048		DCLRE1C	-0.000403222	0.037
								PREPL	0.000263149	0.048		ITPA	0.00122122	0.037
								CCDC50	0.000198743	0.049		TMEM218	0.000375286	0.037
								CREB3L2	0.000386784	0.049		HNRNPM	-0.000292546	0.038
								NDUFA13	-0.000452608	0.049		IRAK4	-0.000476513	0.038
								CAPRIN1	0.000501874	0.049		NR3C1	-0.000183941	0.038
								PTPN11	0.000554883	0.049		OPTN	-0.000420803	0.038
								RPRD1B	9.28083e-05	0.049		COMMD3	0.000326555	0.038
								TTC37	0.000400535	0.049		HCLS1	-0.000133216	0.038
								CDCA7L	-7.94892e-05	0.049		HIGD2A	0.000558212	0.038
								COMMD7	-0.000374486	0.049		VSIG4	0.000422797	0.038
								RYK	0.000161638	0.049		FAM162A	0.000199774	0.038
								DDAH2	0.000366665	0.049		LSM5	0.000971284	0.038
								MSANTD4	0.000478359	0.049		EXOC4	-0.000134869	0.038
								GLMP	-0.000289408	0.049		PDS5B	1.57331e-05	0.038
								BTBD1	0.000269717	0.049		MICU2	-3.66845e-05	0.038
								CLPTM1L	0.000235616	0.049		THAP1	5.03576e-05	0.038
								PIP4P1	-6.71436e-05	0.049		H2AFJ	6.70366e-05	0.038
								RNPEPL1	0.00015056	0.049		CTR9	-0.000127386	0.038
								ZNF397	0.000413078	0.049		DNAJB11	-0.000390355	0.038
												SP4	-2.6299e-05	0.038
												ZSCAN16-AS1	0.000226389	0.038
												TMEM69	0.000177143	0.038
												NDE1	-0.00016003	0.038
												STX17	-0.000182556	0.038
												AP3M2	-0.000335197	0.038
												SERBP1	-0.000227416	0.039
												HUWE1	-0.000175358	0.039
												NCOR2	-0.000136525	0.039
												SF3B3	-1.56859e-05	0.039
												SMAP2	-0.000354843	0.039
												LYN	-0.000269809	0.039
												COA3	0.000656875	0.039
												KDM6A	-0.000384094	0.039
												POLK	-3.57275e-05	0.039
												CD274	-0.000173361	0.039
												RAB12	-0.000191171	0.039
												SNRNP25	0.000315603	0.039
												GOPC	0.000110648	0.039
												TM9SF4	-0.000280984	0.039
												AGL	-0.000160637	0.039
												CNOT4	-4.81905e-05	0.039
												TADA2A	-9.62511e-05	0.039
												PPM1D	-7.49344e-05	0.039
												APOL6	-0.000349794	0.04
												HNRNPR	0.000171503	0.04
												ITPR1	-0.000492454	0.04
												SIAH1	-5.59157e-05	0.04
												MRPL51	0.000346147	0.04
												MZT2B	0.00133197	0.04
												PRDM2	-0.000165766	0.04
												UTP6	-0.00012805	0.04
												VKORC1	0.000667216	0.04
												CRNKL1	1.17655e-05	0.04
												UQCC2	0.000264033	0.04
												UBAP2	-0.000105196	0.04
												DNMT1	-0.000135049	0.04
												FUNDC1	-0.00042481	0.04
												MRPL20	0.000746417	0.04
												SF3B1	-0.000214644	0.04
												TFDP1	-0.000220401	0.04
												TROVE2	-0.000270521	0.04
												ETNK1	3.03493e-05	0.04
												WDR43	-1.9607e-05	0.04
												GATAD2A	-3.4581e-05	0.04
												N4BP1	-0.000173378	0.04
												SMARCD1	-8.03977e-05	0.04
												WDR61	0.000549262	0.04
												HDAC2	-0.000112621	0.04
												MARCH8	-0.000384896	0.04
												MCM3	5.30863e-05	0.04
												THADA	-4.84751e-05	0.04
												MPC1	0.00017945	0.041
												SURF6	-0.000117411	0.041
												CSNK1G2	1.00273e-05	0.041
												KIDINS220	-0.000267537	0.041
												ERBIN	-0.00037927	0.041
												NPAT	8.15855e-05	0.041
												AC100810.1	0.000362545	0.041
												KPNA6	-0.000302071	0.041
												TSC22D1	0.000827926	0.041
												LRRC37A4P	-5.53666e-05	0.041
												RPAP3	8.13955e-05	0.041
												NCAPD3	0.000112578	0.041
												RPP30	0.00120491	0.041
												KAT6B	4.18977e-05	0.041
												SPRYD4	0.000309521	0.041
												TNKS2	-0.000195074	0.041
												VHL	-0.000424696	0.041
												SAFB2	-0.000227256	0.041
												SSRP1	8.21211e-05	0.041
												BARD1	-0.000131957	0.041
												TSPO	0.000461004	0.042
												ITSN2	-0.000370891	0.042
												DR1	-0.000139777	0.042
												NOP14	-4.66485e-05	0.042
												TARDBP	-0.00014121	0.042
												USP14	-0.00028726	0.042
												GATAD2B	-0.000106279	0.042
												MCMBP	-0.000238562	0.042
												THOC2	-0.000193047	0.042
												WNK1	-0.000165966	0.042
												HERC4	-1.73994e-05	0.042
												RC3H2	-0.00022165	0.042
												ZC3H6	-0.000252261	0.042
												NEDD9	-7.40919e-05	0.042
												ENOX2	-0.000132249	0.042
												ALOX5AP	0.000358453	0.043
												HNRNPA2B1	-4.14182e-05	0.043
												DCAF1	-0.000137042	0.043
												TCOF1	-6.49144e-05	0.043
												YTHDC1	-5.02383e-05	0.043
												HNRNPU	-0.000212691	0.043
												XRCC6	-0.000152195	0.043
												RAP1A	-0.000147137	0.043
												PIN4	9.05771e-05	0.043
												HSBP1	0.000455893	0.043
												PSMB3	0.000348951	0.043
												VIRMA	-0.000275304	0.043
												CDC5L	-0.000238008	0.043
												CWC25	-0.000186912	0.043
												MIER1	2.76834e-05	0.043
												PCNX4	-0.000380462	0.043
												UIMC1	-0.000117076	0.043
												ZNF197	-6.62905e-05	0.043
												NAE1	-0.000283577	0.043
												PTBP1	8.58898e-05	0.043
												PDZD11	0.00050369	0.043
												MCM7	-5.11416e-05	0.043
												GTF3C1	-8.38281e-05	0.043
												ZNF254	-8.67852e-05	0.043
												HINT1	0.00036043	0.044
												LRRC40	-0.000189428	0.044
												COX4I1	0.000288638	0.044
												LAMTOR5	0.000305284	0.044
												GSTO1	0.000356448	0.044
												TGFBR2	-0.000410252	0.044
												ZNF655	5.9771e-05	0.044
												TMEM208	0.000202024	0.044
												UHRF2	-9.42683e-05	0.044
												NUP98	-0.000110513	0.044
												RNF19A	-0.000209848	0.044
												TET3	-0.000223429	0.044
												ING3	-0.000227855	0.044
												TAF1	-0.000106079	0.044
												PXK	-3.35258e-05	0.044
												ATXN2L	-0.000138197	0.044
												PARVG	0.000110367	0.044
												RPS6KC1	-0.000127156	0.044
												AKAP8	-4.42336e-05	0.044
												S100A6	0.000320764	0.045
												COX17	0.000453176	0.045
												MRPL40	0.000363027	0.045
												CWC22	-0.000176252	0.045
												TMEM263	2.81283e-05	0.045
												AKAP13	-0.000223266	0.045
												BTN3A1	-0.0001988	0.045
												PHIP	-0.000279063	0.045
												PSMB6	0.00050591	0.045
												NDUFB11	0.000486655	0.045
												TRIP4	-0.000201273	0.045
												ANAPC11	0.000310407	0.045
												ACIN1	-0.000104298	0.045
												ITGA4	-0.000367913	0.045
												RNF144B	-8.27743e-05	0.045
												TIFA	-8.83024e-05	0.045
												ISG20L2	-0.000154427	0.045
												C16orf87	-0.000300453	0.045
												RPL23AP42	0.000168069	0.045
												DAP3	-0.000223526	0.045
												SPATA13	-3.10858e-05	0.045
												LCORL	4.09102e-05	0.045
												CLSTN1	-0.000115553	0.045
												ARNTL	-0.000195221	0.045
												ATP11B	-0.000212264	0.046
												PALB2	-1.28518e-05	0.046
												UFC1	0.000809679	0.046
												ZNF148	-0.000110704	0.046
												CAMKK2	-0.000223445	0.046
												PGP	0.00133704	0.046
												AP3B1	-0.000383191	0.046
												STAM2	-0.000231216	0.046
												DIDO1	-8.92729e-05	0.046
												MYSM1	-6.44939e-05	0.046
												EXOSC10	4.28968e-05	0.046
												ZCCHC10	-9.73162e-05	0.046
												UBN1	-0.00055615	0.046
												AL441992.1	0.0023695	0.046
												RAPGEF2	-0.000133147	0.046
												FAM104A	1.76489e-05	0.046
												METTL3	0.000325619	0.046
												KDM5C	-0.000190311	0.046
												EMSY	-0.000106982	0.046
												DARS	-1.58926e-06	0.047
												FUOM	0.000505458	0.047
												NDUFS5	0.000294393	0.047
												PAK2	-0.000340243	0.047
												SEC23IP	-2.76977e-05	0.047
												ZNF106	-0.000319297	0.047
												ZMAT2	-0.00016953	0.047
												MKLN1	-0.000338029	0.047
												PPP6R2	-8.72258e-05	0.047
												ZCCHC8	7.71884e-05	0.047
												ZNF567	-7.44607e-05	0.047
												ZRANB1	-0.000281998	0.047
												TWF1	-0.000153053	0.047
												KLHL9	-0.000103535	0.047
												OGFOD1	-5.88105e-05	0.047
												ARHGAP9	-0.000161168	0.047
												FBXW7	-0.000156361	0.047
												ZNF276	-0.000142597	0.047
												LUZP1	-0.000358488	0.047
												TNFRSF10A	-3.737e-05	0.047
												RIC1	-5.86703e-05	0.047
												MDM2	-0.000304084	0.048
												C1orf122	0.000596063	0.048
												PTPN11	-0.000243656	0.048
												TFPT	0.000310149	0.048
												FBXO11	-0.000203247	0.048
												POLR3K	0.000156931	0.048
												HCFC1	-6.11452e-05	0.048
												IFI44	-0.000314888	0.048
												NSD1	-0.00020475	0.048
												PES1	-0.000142613	0.048
												TNNI2	0.000772478	0.048
												RIPK2	-0.000282308	0.048
												CDKN2C	-9.21248e-05	0.048
												KAT6A	-0.000192697	0.048
												MCPH1	-9.19934e-05	0.048
												EMC6	0.000912414	0.048
												ST3GAL6	0.000787049	0.048
												ORC2	-0.000106852	0.048
												UBA52	0.00102122	0.049
												ATP5G3	0.000441061	0.049
												CNTRL	-0.000258179	0.049
												DYNLL1	0.000972605	0.049
												IL7R	-0.00017086	0.049
												STAP1	-0.0001543	0.049
												TTC4	-0.000203694	0.049
												NAPG	-3.68881e-05	0.049
												UXT	0.000233123	0.049
												NOL7	-5.49096e-05	0.049
												CASP4	-7.29396e-05	0.049
												MRPL57	0.000418802	0.049
												USP38	-0.00011873	0.049
												CTDSPL2	-5.28631e-05	0.049
												CBX1	4.79484e-05	0.049
												ESCO1	-0.000227082	0.049
												NAB1	0.000115832	0.049
												ZNF131	-3.76238e-05	0.049
												RNF138	-0.000156738	0.049
												KLF10	-5.67204e-05	0.049
												AL392172.1	0.00044402	0.049

## Sheet: neutrophils IDEAS
DM				RA				SSc				IIP
gene	log2FoldChange	pvalue		gene	log2FoldChange	pvalue		gene	log2FoldChange	pvalue		gene	log2FoldChange	pvalue
CAP1	0.0018065	0.001		CLK1	0.000750804	0.001		DDX21	0.000696379	0.001		ATP6V0B	0.00110424	0.003
TNFSF10	0.00103951	0.002		NFKBIA	0.000985034	0.006		PRPF38B	0.000761882	0.001		SNHG5	0.00141321	0.005
CAPZA1	0.000677531	0.008		RAC2	0.00145291	0.006		PLIN2	0.00114588	0.002		AC024293.1	0.000400246	0.007
EIF2AK2	0.000878249	0.008		DNAJA1	-0.00102533	0.007		TERF2IP	0.000564201	0.002		HNRNPH3	-0.000556436	0.009
CXCL10	0.000736726	0.009		TNFAIP3	0.000925355	0.007		TXNIP	0.0017739	0.003		NDUFB1	0.000799898	0.01
EZR	0.000496466	0.01		CYLD	0.000656487	0.007		LAPTM5	0.00113012	0.003		RAD21	-0.000772532	0.01
PPT1	0.000892159	0.011		CYTH1	0.000945429	0.007		NUCKS1	0.00062316	0.004		FTL	0.0013288	0.012
ATP6V0E1	-0.000491825	0.018		USP9X	0.000660821	0.007		LYZ	0.000905716	0.011		MT-CO3	0.0012032	0.012
SRP72	0.000799536	0.019		JAK1	0.000710127	0.009		FABP4	0.000378108	0.012		FN1	0.000869817	0.012
DDX17	-0.000444334	0.025		AFTPH	0.00097396	0.009		PHF3	0.000752045	0.016		CFD	0.000592104	0.012
FCGR3A	0.00103404	0.026		NR3C1	0.000766874	0.01		NPTN	0.000431769	0.017		PFDN5	0.00125608	0.013
SETX	0.000903261	0.031		RNF213	0.00131944	0.01		YY1	0.000411494	0.017		HLA-A	-0.0012566	0.013
ACTR2	0.00120728	0.032		PARP8	0.000667156	0.011		CSTA	0.00106476	0.023		XRN1	-0.000586884	0.013
EML4	0.000660758	0.032		RPLP0P2	0.00143269	0.012		APLP2	0.000856243	0.024		KMT2C	-0.000593251	0.013
BCLAF1	-2.07595e-05	0.032		TNFSF14	0.000490914	0.013		RBPJ	0.000532613	0.025		GRB2	-0.000899345	0.014
RGS2	0.000627122	0.033		RPL13P12	0.000689258	0.014		DST	0.000531555	0.027		NPC2	0.000705259	0.015
IQGAP1	0.00075179	0.034		ZBTB1	0.000583716	0.016		SPN	0.000236075	0.027		IKZF3	-0.000562667	0.015
ITM2B	0.000933979	0.035		RALB	0.00103519	0.017		GRB2	0.000546661	0.027		ARHGAP30	-0.000748799	0.015
DNAJA1	0.00108921	0.036		OSBPL8	0.000568304	0.017		SLC25A24	0.000907062	0.028		PIAS1	-0.000556734	0.015
PTGS2	0.000244862	0.036		JUN	0.000493268	0.019		SYNCRIP	0.000529797	0.03		S100A4	0.00168814	0.017
MME	0.000445728	0.039		KIAA1109	0.000510306	0.019		B2M	-0.00185239	0.031		STAT3	-0.000807048	0.017
RNASET2	0.000686278	0.039		ERBIN	0.000712635	0.019		CFL1	0.000994613	0.031		ATG3	-0.00131967	0.017
ATF6	0.00040103	0.04		ATP2B1-AS1	0.000723057	0.02		ST13	0.000907832	0.031		NEDD8	0.000391506	0.017
CAST	-0.000410225	0.04		PSMA3	-0.000806226	0.021		TMEM167B	0.000381858	0.033		GPBP1	-0.000552797	0.017
SMAP2	0.000381039	0.043		SYNE2	0.00063694	0.021		PDIA3	0.000983252	0.034		SEL1L	0.00054975	0.018
ARHGAP26	0.000455285	0.043		PPP1R15A	0.00121984	0.021		HNRNPH3	0.000332042	0.034		FTLP3	0.000368255	0.019
APOBEC3A	0.000510486	0.043		GPNMB	-0.000811702	0.023		PSMB9	-0.000453177	0.037		GSTP1	0.000781487	0.019
TUBA1A	9.91804e-05	0.044		ACTG1	-0.000814699	0.023		PABPC1	0.00108247	0.04		RNF213	-0.000417951	0.02
CHD4	0.000551259	0.044		MAPRE1	0.000490386	0.023		ALDH2	0.000497331	0.041		EFHD2	-0.000785072	0.021
CKLF	0.000504758	0.045		HLA-DMB	-0.000333544	0.025		HLA-DRB5	0.000505428	0.041		ITGA4	-0.00048526	0.021
CCL5	0.00027184	0.047		OSER1	0.000637845	0.025		NCKAP1L	0.00052385	0.042		BTG1	-0.000697193	0.022
UBXN4	0.000366108	0.049		SMIM30	-0.000741967	0.026		DARS	0.000300339	0.044		HSP90AA1	0.00109597	0.022
TNFSF13B	0.00012447	0.049		BIRC3	0.000394135	0.026		ACAP2	0.000705073	0.046		MYL6	0.00132656	0.023
				G0S2	0.000643168	0.027		PKM	0.000533792	0.048		ELOC	0.000255601	0.023
				PRRC2C	0.000793129	0.028		CCNI	0.000485462	0.049		MT-ND3	0.000773255	0.024
				PLXNC1	0.000412054	0.028						CDC42EP3	-0.000578277	0.024
				PSME2	-0.000934025	0.029						HLA-DQA1	0.00056779	0.025
				TSC22D3	0.000684249	0.03						BIRC3	-0.000452715	0.025
				CTBS	0.000444699	0.03						SERF2	0.00112485	0.026
				FNIP2	0.000439176	0.03						TMBIM6	0.00125972	0.026
				CSNK1A1	0.00100507	0.031						RN7SL2	-0.000557815	0.026
				DDIT3	0.000566078	0.031						PARP8	-0.000337156	0.027
				CPD	0.000682043	0.031						CD9	0.000727894	0.028
				CYBB	-0.000715309	0.032						WIPF1	-0.000725913	0.028
				GPBP1	0.000681021	0.032						SLC2A3	-0.00040062	0.028
				ALOX5	-0.000839321	0.033						ASH1L	-0.000654909	0.028
				HLA-F	0.000850573	0.035						EIF5	-0.00053287	0.028
				SUB1	0.000656911	0.036						CD52	0.00105505	0.029
				IRF1	0.00100167	0.036						MT-ND2	0.000705831	0.029
				RAB11FIP1	-0.000670901	0.037						SNAP23	-0.000688424	0.029
				DNTTIP2	0.000833495	0.037						CDC5L	-0.000566783	0.029
				MAP4K4	0.000532763	0.037						MT-CO2	0.000696055	0.03
				KATNBL1	0.000721799	0.038						GCHFR	0.000369263	0.03
				ITGA4	0.000539905	0.038						ARHGAP15	-0.000345959	0.032
				HLA-DQB1	-0.000700735	0.039						OSER1	-0.000510699	0.032
				PPARG	-9.91895e-05	0.039						PPIA	0.000418675	0.033
				GABARAPL2	0.000686193	0.039						MCL1	-0.000821889	0.033
				PNPLA8	0.000741306	0.04						PPP1R12A	-0.00055	0.033
				CFL1	-0.000320645	0.041						SUMO2	0.000489511	0.033
				TAGAP	0.000560719	0.041						SF3B1	-0.000704042	0.033
				ANKRD12	0.000816758	0.042						CLK1	-0.000541284	0.034
				PLAU	0.000409232	0.042						TMEM165	0.000341952	0.035
				CTSC	-0.00105193	0.043						HCK	-0.000313993	0.035
				LAP3	-0.000281813	0.044						TMEM167A	0.000604914	0.035
				SCARB2	-0.000150713	0.045						TAP1	-0.000223799	0.036
				ARRB2	0.000501797	0.047						RAC2	-0.000242629	0.036
				ETF1	0.000582458	0.047						COX7A2	0.000881011	0.037
				GSTO1	-0.000656884	0.047						LGALS1	0.00103874	0.037
				SLC25A24	-0.000378743	0.047						ALCAM	0.000830285	0.037
				CLEC4E	0.00098186	0.047						ETS1	-0.000356965	0.037
				NT5C2	0.000543546	0.047						ZNF438	-0.000654831	0.037
				MCEMP1	-0.000747347	0.048						ALDOA	0.000263685	0.038
				ALOX5AP	-0.0010003	0.049						UQCR11	0.00115837	0.038
				FCGR3A	-0.000308353	0.049						DDX6	-0.000696042	0.038
				CD82	0.000639769	0.049						TYROBP	0.000646957	0.039
				MAPK6	0.000482553	0.049						MGST3	0.00073486	0.04
												ROMO1	0.000715159	0.04
												CAPG	0.000526582	0.041
												TAGAP	-0.000470952	0.041
												TNIP1	-0.000652026	0.041
												TMED9	0.000507383	0.042
												CDC42SE2	-0.000357919	0.042
												OAZ1	0.00141618	0.042
												COX6A1	0.000388301	0.043
												SEC11A	0.000372657	0.043
												CYB5R4	-0.00048251	0.043
												RASGEF1B	0.000324845	0.044
												MT-ATP6	0.000785507	0.046
												GLIPR2	0.000593329	0.046
												HNMT	0.000533923	0.046
												TMSB10	0.00117022	0.047
												UQCRB	0.00101517	0.047
												GPRIN3	0.000454136	0.047
												NDUFS5	0.000587865	0.047
												C1QA	0.000614574	0.048
												OST4	0.00078229	0.048
												RBM23	-0.000693347	0.048
												SUCO	-0.000474962	0.049

## Sheet: T_NK cells IDEAS
SS				DM				RA				SSc				IIP
gene	log2FoldChange	pvalue		gene	log2FoldChange	pvalue		gene	log2FoldChange	pvalue		gene	log2FoldChange	pvalue		gene	log2FoldChange	pvalue
ARHGAP4	0.0994621	0.001		CAPZA1	0.0161479	0.001		RPP38	0.000404796	0.001		IMMT	0.00200721	0.001		MAN2A1	-0.0226052	0.001
BLOC1S6	-0.107422	0.001		HAVCR2	0.961047	0.001		C1orf21	0.00269792	0.002		SNAP29	-0.00120723	0.001		PPP1CC	-0.00906928	0.002
CFAP36	-0.237781	0.001		PDIA3	0.0348654	0.001		JAML	-0.000669548	0.003		ST3GAL5	0.00144565	0.002		MTRF1L	-0.00425922	0.002
DPP4	0.3899	0.001		STARD3NL	0.0414484	0.001		TFAM	0.000788714	0.003		ALKBH7	-0.00100301	0.003		NUDC	-0.00680532	0.004
KIAA0040	0.20104	0.001		AKAP5	0.0211792	0.001		RPLP0	0.00086415	0.004		WHAMM	0.000796649	0.003		TMEM131L	-0.0114679	0.004
RBL2	0.435209	0.001		LYST	0.248612	0.001		IL6ST	0.0965775	0.004		ATXN3	0.000859738	0.004		CCDC115	0.00426465	0.004
DCTD	0.165246	0.001		ERAP2	0.00789231	0.001		CREM	0.00475663	0.004		MPHOSPH10	0.00105142	0.004		RAB29	-0.0081747	0.005
HCP5	0.116504	0.001		ZCCHC17	0.0126776	0.001		SESN3	0.00426766	0.004		SCAND1	-0.000664053	0.005		DDX60	-0.43311	0.005
MAPKAP1	-0.161149	0.001		CRTAM	0.717274	0.001		SELL	0.0111805	0.004		LZIC	0.000524769	0.006		TRIM22	-0.00945156	0.005
RBM48	0.109952	0.001		MAPRE2	0.00518628	0.001		PABPC1	0.00103523	0.005		EBAG9	0.00117068	0.006		TMEM170A	-0.00394743	0.005
RABGEF1	0.173241	0.001		CSF1	0.0310738	0.001		POLR1D	0.00124157	0.005		GLTP	-0.000391317	0.006		THAP6	-0.00459125	0.005
TRIM13	0.262091	0.001		TRMT6	0.00569645	0.001		MXD1	0.00181251	0.006		TTTY15	-0.000199769	0.006		ADAR	-0.0198803	0.006
STAT1	0.669779	0.001		TNIP3	0.106094	0.001		PKIA	0.0133616	0.006		PAK1IP1	0.000664578	0.007		POLR2L	0.0167775	0.006
EXOC7	0.101486	0.001		VCAM1	2.1859	0.001		SGTB	0.000995799	0.007		LARP7	0.00194618	0.007		NCOA7	-0.00704119	0.006
GYG1	0.165559	0.001		TNFRSF9	0.0579603	0.001		FKBP5	0.0121293	0.007		RTCA	0.000936515	0.008		MSANTD3	-0.000385985	0.006
SCAMP1	-0.229146	0.001		KIAA0825	0.0041101	0.001		LTV1	0.000336885	0.007		GLYR1	0.000958411	0.009		TCF25	-0.00951104	0.007
TMEM50A	0.202257	0.001		CD8A	0.0252089	0.002		KLF2	0.00126874	0.007		PIN4	-0.000323335	0.009		SP110	-0.00657767	0.008
VPS8	-0.103874	0.001		DTHD1	0.01934	0.002		SATB1	0.00376964	0.007		EFR3A	0.00047896	0.01		TNRC6A	-0.00397101	0.008
XBP1	0.24539	0.001		GZMK	0.0180892	0.002		PDE3B	0.0020164	0.008		DCTN2	0.00112079	0.01		APPBP2	-0.00321239	0.008
KDM6A	0.396968	0.001		OASL	0.0281729	0.002		TOR1B	-0.00038737	0.008		ALG11	-0.000128454	0.011		SLC7A6OS	-0.00498487	0.008
OXR1	-0.0987473	0.001		TTN	1.47469	0.002		TRIM26	0.00103331	0.008		PMS2	-0.000268723	0.013		POLR2I	0.0153425	0.009
AHI1	-1.34444	0.001		DDX58	0.0607714	0.002		HIST1H1D	0.0159851	0.009		SMC1A	0.0010717	0.013		NAA16	-0.00222961	0.009
TIAM1	-0.922226	0.001		GALNT1	0.00852898	0.002		PPP6C	0.000534267	0.009		LUZP1	0.000955636	0.014		ZRSR2	-0.00649795	0.009
RBCK1	0.183914	0.001		B3GNT2	0.0261684	0.002		RPLP0P2	0.00221055	0.009		PRKRA	-0.000239664	0.017		C1orf21	-0.00154832	0.009
HNRNPLL	0.212859	0.001		HMGCS1	-0.180529	0.002		SEC14L1	0.000345621	0.009		DPP7	-0.000465608	0.017		MSMO1	0.00586416	0.01
RHOT1	-0.211799	0.001		DZIP3	0.373012	0.002		PSMA5	-0.00117335	0.01		UTY	-0.000246812	0.018		TCF12	-0.00380009	0.01
HDGFL3	0.12526	0.001		CD27	0.167363	0.002		ADD3	0.00388185	0.01		PUF60	-0.000686106	0.019		EMP3	0.00642665	0.01
MS4A1	2.37742	0.001		OAT	0.00330889	0.002		ALKBH7	0.000449245	0.01		SRSF1	0.00108713	0.019		ACAT2	0.00481811	0.01
CD200R1	0.165362	0.001		AC243829.4	0.00536896	0.002		SORL1	0.000631057	0.01		GNL2	0.000925587	0.021		GAK	-0.00257806	0.01
IFNG	0.135896	0.001		CXCL13	0.0459383	0.002		CMC1	0.0032121	0.01		PPID	0.00118566	0.021		GSTK1	0.00771346	0.011
IKBIP	-0.352482	0.001		CD8B	0.108843	0.002		HIST2H2AC	0.0082265	0.01		PRPS1	-0.000334556	0.021		ANKRD36BP1	-0.0214797	0.011
DAP3	0.166691	0.001		SEC22B	0.00651288	0.002		SUPT5H	0.00102421	0.011		DDX21	0.00133094	0.023		EMC6	0.0031597	0.011
TTC39C	0.282423	0.001		CCDC141	0.0805004	0.002		PCSK7	0.000513511	0.011		RPS4Y1	-0.000222159	0.024		GSDMD	-0.00544337	0.012
TNFSF8	1.71575	0.001		TPT1	-0.0116823	0.003		COMMD2	-0.000533271	0.011		CCT8	0.000538029	0.024		MED30	0.0035487	0.012
TRPS1	0.866459	0.001		GZMB	0.0112567	0.003		RHOC	-0.00060249	0.012		MRPS18A	-0.000574079	0.024		GZMK	-0.0101872	0.013
CD6	0.163597	0.001		TIGIT	0.00767649	0.003		ZFP36	0.000556883	0.012		ATG4A	-0.000260876	0.024		YIPF6	0.00580397	0.013
TSIX	0.0544634	0.001		CRIM1	0.00173596	0.003		ABHD13	0.000440458	0.012		FAM114A2	-0.000353317	0.024		NOP56	-0.00456495	0.013
CD46	-0.115485	0.002		EIF5	0.00772242	0.003		DDX10	0.000683904	0.013		PHACTR2	0.000793735	0.025		RNF5	0.00647062	0.013
SMC2	-0.066321	0.002		CGRRF1	0.00445512	0.003		ARID5B	0.000977491	0.013		PCNX4	0.000704719	0.025		TRAPPC3	0.00355034	0.013
CCDC90B	-0.24174	0.002		SLAMF7	0.0162532	0.003		NDEL1	0.000385143	0.013		ZMIZ1	0.000447658	0.025		ARL6IP6	0.00421105	0.013
OSTF1	0.227238	0.002		ZBP1	0.0142869	0.003		IL6R	0.000174759	0.013		CCDC90B	0.000916838	0.026		GTDC1	0.00525185	0.013
CMPK1	0.144046	0.002		RASA1	0.563241	0.003		PTPN13	0.0041544	0.013		CCT4	0.000868591	0.027		TTBK2	-0.00431793	0.013
LMO4	0.0678305	0.002		ITM2C	0.0126141	0.003		RIPOR2	0.00152017	0.014		EIF2S2	0.000726767	0.027		PFDN5	0.0127619	0.014
TGFBR2	0.177097	0.002		EOMES	0.00350715	0.003		AC026403.1	0.000141962	0.015		ACTL6A	0.000619058	0.027		INTS13	-0.00343914	0.014
SNRPN	0.168162	0.002		PRR5L	0.00696837	0.004		MKRN1	0.00054213	0.015		METTL2A	-0.000366614	0.027		MRPS7	0.00470391	0.014
DNTTIP2	0.149234	0.002		SAMD3	0.00683191	0.004		PMAIP1	0.000593894	0.016		MAD1L1	-0.00035336	0.027		TMOD3	-0.0026443	0.014
ALDH9A1	0.153242	0.002		GTF2I	0.00599974	0.004		PRDM1	0.00418581	0.016		CBWD2	-0.000406433	0.027		CMC1	-0.00222856	0.014
NRAS	0.19128	0.002		CD4	-0.0118001	0.004		CARS	0.000642335	0.016		DNAJC2	0.000819606	0.028		MAPKAPK5-AS1	0.00479586	0.014
PSTPIP2	0.19426	0.002		NRBP1	0.00636836	0.004		MYL12A	-0.000871919	0.017		NOL7	0.00127427	0.028		MBIP	-0.00385812	0.014
SIKE1	0.156058	0.002		CASP7	0.00669094	0.004		SNHG1	9.89152e-05	0.017		TOPORS	0.000938071	0.029		PPP4R2	-0.00461293	0.014
SKA2	0.123244	0.002		CCDC152	0.0122341	0.004		IGLC2	0.0254115	0.017		TNFRSF1A	0.000578229	0.029		DDX1	0.0123719	0.014
TXNDC12	-0.133593	0.002		FAM49B	0.0210407	0.005		VPS13B	0.000684653	0.018		SHISA5	-0.000801179	0.03		NIP7	-0.00615783	0.014
MGAT4A	0.489263	0.002		NKG7	0.0134862	0.005		SS18	0.000281138	0.018		DYNLT3	0.000621698	0.031		REXO2	0.00451396	0.015
APOL3	0.275738	0.002		PDIA3P1	0.0115974	0.005		MYL12B	-0.00117312	0.019		RUFY1	0.000220488	0.031		RBM22	-0.00525928	0.015
NT5C2	-0.125035	0.002		LARP4B	0.00318939	0.005		OASL	-0.000582219	0.019		KRI1	-0.000246323	0.032		MRPL39	-0.0032218	0.015
ATXN7L3B	0.264742	0.002		ITGA1	0.00405901	0.005		SNAPIN	-0.000639379	0.019		SECISBP2L	0.000916071	0.032		SAMD9	-0.0096006	0.016
CARNMT1	0.0911434	0.002		MOB1A	0.00797966	0.006		FAM96B	-0.000933349	0.021		FRS2	-0.000107063	0.032		SF3A3	-0.00372995	0.016
LY9	0.286649	0.002		RPL22	-0.00914529	0.006		SMAP2	0.0182896	0.021		FAM91A1	0.000540797	0.032		ADI1	0.00361436	0.016
CD40LG	0.152477	0.002		KLRG1	0.00198152	0.006		CDK17	0.000290089	0.021		ZNF234	0.000493583	0.032		MRPS12	0.00376515	0.016
TRAV17	0.35072	0.002		CASP4	0.0105475	0.006		CEP57L1	-0.000159527	0.021		LRRC58	0.000488527	0.034		HERC2	-0.00544859	0.016
HAUS3	0.339431	0.002		FBXO25	0.00580884	0.006		JCHAIN	0.017409	0.021		DERL2	-0.000809207	0.035		HMGCS1	0.00957182	0.016
PDE7A	0.142713	0.002		PRF1	0.00311749	0.006		IL7R	0.000386426	0.022		COMMD2	0.000207601	0.035		DR1	-0.0174678	0.017
GALM	0.65106	0.002		KLRC1	0.0104408	0.006		ESD	-0.000746169	0.022		EIF3J-AS1	-0.000144163	0.036		DTHD1	-0.00335951	0.018
HIVEP3	0.334201	0.002		CLASP2	-0.0020719	0.006		TMEM161B	0.000344857	0.022		CHM	0.000644373	0.037		CUL5	-0.00879137	0.018
MPRIP	0.188525	0.002		TOX	0.00295949	0.006		RPLP0P6	-2.75835e-05	0.022		TOR1AIP2	0.000750845	0.037		C3orf38	-0.00640149	0.018
ST6GAL1	0.215064	0.002		SMURF2	0.00188538	0.006		PIM2	0.00025142	0.022		POLR2E	-0.000597658	0.037		ATIC	-0.00217146	0.018
SLAMF1	0.136217	0.002		PPP1R21	0.00339128	0.007		FAS	0.000981514	0.022		SYPL1	0.000293654	0.037		WDR44	-0.00408305	0.018
SEPT1	0.165023	0.002		SGMS1	0.00447656	0.007		TCTA	-0.000260567	0.023		FRG1	0.000948213	0.038		TLE3	-0.00780876	0.018
SCML4	0.110251	0.002		USP28	0.00880824	0.007		SLC25A6	0.000639931	0.023		MKRN1	0.000638692	0.038		IFI16	-0.0046811	0.019
ETV1	0.357805	0.002		CHST12	0.0449362	0.008		SUPT6H	0.000360277	0.023		MLH1	0.000725586	0.039		CEP120	-0.00621421	0.019
CLU	0.207282	0.002		HADHA	0.0130626	0.008		ATP13A3	0.000444524	0.023		NBEAL1	-0.000564085	0.039		MRPL35	0.00550846	0.019
RPL4P4	0.164068	0.003		SAMD9L	0.00677588	0.008		NDUFAF8	-0.000498995	0.023		RPL12P4	-0.000479371	0.039		KIN	-0.00101479	0.02
ANAPC16	0.180071	0.003		CLEC2B	0.00438467	0.008		RN7SK	0.000706181	0.024		CWC25	0.000717715	0.039		RPS19BP1	0.00739813	0.02
HMGN1	0.137708	0.003		APOBEC3C	0.00434031	0.008		RPL22L1	0.000425061	0.024		BTRC	-0.000355083	0.04		C1orf56	-0.00302706	0.02
AC099336.2	0.0866455	0.003		ARHGAP26	0.00648268	0.008		CD37	0.000661911	0.025		AUH	-2.6007e-05	0.041		MT-CO3	0.006908	0.021
HNRNPCP2	0.171083	0.003		VPS4A	0.00318482	0.008		CLIC1	-0.00118554	0.025		POU2F1	0.000849272	0.041		PHF5A	-0.00210226	0.021
TRAF3IP3	0.0943351	0.003		VPS8	0.00983572	0.008		NFKBIZ	0.000670097	0.026		NVL	0.0002997	0.041		GIMAP4	-0.00538964	0.021
EID1	0.172215	0.003		EPSTI1	0.00709897	0.008		SNHG25	0.000656631	0.027		TPD52L2	-0.000270839	0.041		SQLE	0.00604171	0.021
GBP5	0.35268	0.003		CKAP2	0.00602512	0.008		ISG20	0.000594488	0.027		EIF1AY	-0.000204349	0.043		C1orf131	-0.0049273	0.021
IRF1	0.236032	0.003		TRGC2	0.00221551	0.008		CIR1	0.000453703	0.027		WDR89	-0.000116737	0.043		AEBP2	-0.00299489	0.021
LBH	0.144728	0.003		OTULIN	0.00210201	0.008		CSTF3	-0.000258724	0.027		TTC39B	0.000280612	0.044		INO80D	-0.00231231	0.021
PTMAP2	0.235395	0.003		RPL9P9	-0.00711071	0.009		ELMO1	0.000522542	0.027		HSPA14	-0.000599529	0.044		HNRNPC	-0.0396351	0.022
RPL14P1	0.188017	0.003		ZNF106	0.012938	0.009		STK38	0.000742787	0.028		TSNAX	-0.000673177	0.045		NAA15	-0.00437133	0.022
ARRDC3	0.17897	0.003		ETNK1	0.0103	0.009		PSENEN	-0.000703446	0.028		TCF12	0.000818467	0.045		PRR5L	-0.00284343	0.022
AC099560.2	0.300039	0.003		TSEN15	0.000867009	0.009		ABLIM1	0.00105372	0.028		ABR	0.000671495	0.045		CRNKL1	-0.00412774	0.022
COX15	-0.118572	0.003		SNX1	0.0586353	0.01		UBXN2B	-0.000364312	0.028		CEP295	0.000512616	0.045		S100A4	0.00655232	0.023
ZNF268	0.877309	0.003		USP9Y	0.0185521	0.01		AC074033.1	0.000255997	0.029		GALNT2	-0.00017135	0.045		EIF3D	-0.013958	0.023
C5orf56	0.1285	0.003		ATF2	0.00161123	0.01		KANSL2	0.00031162	0.029		SDHAF3	-0.000155264	0.045		PTCD3	-0.00581607	0.023
PNRC2	0.235979	0.003		PARVG	0.00867464	0.01		RPL7	0.000945236	0.03		CEP152	-0.000237064	0.045		SRP19	-0.00469042	0.023
RPL35P5	0.441844	0.003		CCL5	0.00411845	0.011		WDR70	0.0002813	0.03		C18orf25	-0.000348416	0.045		KIF1B	-0.000950286	0.024
PTMAP5	0.217254	0.003		RAB29	0.00363547	0.011		UBR4	0.000830158	0.03		RNF216P1	-0.000324973	0.045		ARRDC3	-0.00608969	0.024
C12orf29	0.338918	0.003		GIMAP4	0.0168421	0.011		GNLY	0.0026053	0.03		GGNBP2	0.00137134	0.046		CBX5	-0.00485358	0.024
SNX20	0.0993643	0.003		NELFCD	0.00585435	0.011		N4BP2	0.000401668	0.03		FKBP2	-0.000489785	0.046		TOB2	-0.00393714	0.024
UBE2A	-0.142794	0.003		RPL7L1	0.00331488	0.011		METTL5	-0.00052602	0.031		CYB5B	0.000599719	0.046		SAMD9L	-0.00344689	0.025
ZNF830	0.105563	0.003		MSL3	0.00460828	0.011		LMBRD1	-0.000653716	0.031		NEPRO	-7.16268e-05	0.047		RBBP8	-0.002742	0.025
CYP20A1	0.167774	0.003		PIGS	0.00272283	0.011		PCMTD2	0.000479573	0.031		KIZ	-8.89525e-05	0.047		NCL	-0.00660112	0.025
EIF4EBP2	0.114378	0.003		APOBEC3G	0.00220547	0.012		UBE2W	-0.000367409	0.031		EML4	0.00121003	0.049		CHM	-0.00296494	0.025
UBE2R2	-0.17126	0.003		NUCB2	0.0121537	0.012		ISY1	0.000378786	0.031		UTP23	0.000650699	0.049		IPCEF1	-0.0030811	0.025
PPDPF	0.144665	0.003		ENSA	0.00414772	0.012		CBLL1	0.000657029	0.031		GART	0.000612009	0.049		GIMAP1	-0.00534152	0.025
GTF3C1	0.142106	0.003		MTMR12	0.00451739	0.012		ZNF789	0.000869192	0.031		THEM4	0.000319113	0.049		CD52	0.00739929	0.026
MARCH8	0.129219	0.003		PLRG1	0.00311062	0.012		MAP1LC3B	0.000731026	0.032						DLG1	-0.00342471	0.026
CFAP97	0.204006	0.003		KPNA6	0.00328718	0.012		SMNDC1	0.000715828	0.032						EIF2AK2	-0.00846899	0.026
WDR76	0.712356	0.003		PARP15	0.0306938	0.012		EIF2S3	0.000459681	0.032						DUT	0.00698348	0.026
FBXO32	0.137729	0.003		NT5C2	0.00601947	0.012		NUP98	0.000394535	0.032						PHF11	-0.00476486	0.026
FLVCR1	0.217354	0.003		AOAH	0.00146923	0.012		SH3BGRL3	-0.000530416	0.033						FIP1L1	-0.00409566	0.026
ATG16L1	0.221323	0.003		GZMA	0.00742059	0.013		MAD2L2	-0.000140636	0.033						RBM43	-0.00199272	0.026
RBM7	-0.075621	0.003		MRPS10	0.00686818	0.013		LMNB1	0.000608022	0.033						ELOA	-0.00329796	0.026
SIT1	0.208531	0.003		PRPF40A	0.00727603	0.013		PIGF	-0.000142641	0.033						GYG1	-0.00631951	0.026
HELLS	-0.0858637	0.003		POP4	0.00621503	0.013		ZNF184	-0.000221448	0.033						TRAPPC2L	0.00428117	0.026
EIF4A2	0.174553	0.004		PARP9	0.0056938	0.013		C1orf56	0.000658952	0.033						NARF	-0.0022163	0.026
AC016739.1	0.169038	0.004		PHACTR4	0.00604889	0.013		CXCL8	0.0118104	0.033						SLMAP	-0.00171708	0.026
SUB1	0.162312	0.004		DGKZ	0.00445707	0.013		GATAD2B	0.000438548	0.034						YWHAB	-0.0112849	0.027
TC2N	0.1124	0.004		ZNF570	0.0067148	0.013		EPC2	0.000776679	0.034						ITPR1	-0.00619912	0.027
TMEM263	0.10825	0.004		LINC02446	0.00262882	0.013		DYNLRB1	0.000533324	0.034						PPM1K	-0.00476985	0.027
GBP4	0.477689	0.004		NELL2	0.00446792	0.013		MAF1	0.000108227	0.035						GBP4	-0.00625761	0.027
GMCL1	0.122399	0.004		SPCS2	0.00190886	0.014		TAF1D	0.000682017	0.035						SFSWAP	-0.00837911	0.027
KIF22	-0.0651159	0.004		TMX1	0.00197171	0.014		ADSL	-0.000302305	0.035						TSPAN31	0.0037068	0.027
WASHC3	-0.201166	0.004		CAP1	0.00248435	0.015		CAP1	-0.00120979	0.036						GPATCH2L	-0.00351683	0.027
CCT2	-0.110752	0.004		ZCCHC10	0.00233005	0.015		TK2	-0.000269283	0.036						LNPEP	-0.00710482	0.028
EIF1AY	-0.181314	0.004		STAT3	0.00456285	0.016		CXCR4	0.000474087	0.036						RNF213	-0.0227904	0.028
KCTD20	0.15446	0.004		PAIP2	0.00274047	0.016		PDE6D	0.00021468	0.036						SMARCC2	-0.00633566	0.028
PPP6R3	0.209411	0.004		TPT1P9	-0.00113417	0.016		PFKP	0.000328564	0.036						ARL6IP4	0.00399225	0.028
RPGR	-0.289779	0.004		PIK3C3	0.00310007	0.016		TXNDC15	0.000831258	0.037						ZBTB1	-0.00404193	0.028
RPS20P14	0.680045	0.004		SENP5	0.0183933	0.016		SRPRA	0.000628523	0.038						CHURC1	-0.00325211	0.028
SUSD6	0.101349	0.004		HCST	0.00370264	0.017		MDN1	0.000732293	0.038						HNRNPH3	-0.000850323	0.028
TTC14	0.169411	0.004		ORC3	0.0015223	0.017		HAT1	-0.000999108	0.039						TERF2IP	-0.00762058	0.028
AHCYL1	-0.224312	0.004		VPS25	0.00208091	0.017		RMND1	-0.000529566	0.039						BTBD10	-0.00286132	0.028
CLASP1	0.0839074	0.004		DDX18	0.00168446	0.018		KATNBL1	0.000613447	0.039						RBMXL1	-0.00156062	0.028
MRPS18B	-0.133309	0.004		BCL2L13	0.00841072	0.018		ADPRM	0.000343547	0.039						MT-CO2	0.00648711	0.029
ZNF652	0.0993466	0.004		IKZF3	0.00524405	0.018		CDC14A	0.000601412	0.039						AIFM1	0.00159976	0.029
ZRSR2	0.0984805	0.004		NT5C3A	0.0173516	0.018		EEF1A1	0.000619803	0.04						CDC5L	-0.00710223	0.029
IRF2	0.15319	0.004		KIAA0232	0.00409338	0.018		RPSA	0.000535416	0.04						N4BP1	-0.00341529	0.029
TRAPPC10	0.163757	0.004		FASLG	0.00127963	0.018		EIF3E	0.00028954	0.04						DNAJB14	-0.00566706	0.029
AGFG1	-0.430538	0.004		CCDC28A	0.0257014	0.019		GSDMD	0.000389311	0.04						EZH2	-0.00345976	0.029
RAB37	0.135417	0.004		ZNF22	0.00368686	0.019		CCDC18	0.000498172	0.04						FUBP3	-0.00140604	0.029
MKRN1	-0.10027	0.004		LRRC8C	0.00230113	0.019		NSMAF	0.00036214	0.04						GPRIN3	-0.00232858	0.03
API5	0.18372	0.004		SNX4	0.00516785	0.019		SPTBN1	0.00224721	0.04						SNHG5	0.0250064	0.03
MRPS14	-0.0820961	0.004		RPL38	-0.0070118	0.02		RICTOR	0.000906892	0.041						MRPS21	0.0044577	0.03
AEBP2	0.0982868	0.004		RPLP2	-0.0173769	0.02		UBE2J1	9.45148e-05	0.041						GTF3C6	0.00367647	0.03
ITPA	-0.383192	0.004		DUSP4	0.0107476	0.02		HIST1H1E	0.000802191	0.042						LMNB1	-0.00233671	0.03
WDR48	-0.102763	0.004		USP4	0.00160813	0.02		ANP32B	6.34432e-05	0.042						ZBTB11	-0.00172773	0.03
ZNF721	0.0913737	0.004		ZNF655	0.00238189	0.02		MED28	0.000189058	0.042						CDC73	-0.00256496	0.03
SPEF2	0.329053	0.004		WASF2	0.00883197	0.02		CLINT1	0.000827239	0.042						ATP11B	-0.00356027	0.031
CD5	0.0664413	0.004		CD40LG	-2.29628	0.02		TNRC6A	0.000265481	0.042						GLG1	-0.00700972	0.031
ATP8A1	1.50348	0.004		MRPS14	0.00689867	0.02		MED13L	0.000479162	0.042						CASP4	-0.00038709	0.031
XIST	0.029417	0.004		JAKMIP2	0.0190215	0.02		KLHL24	0.000421656	0.042						HIF1A	-0.00371514	0.031
ADAM10	-0.274717	0.005		ETV1	0.0307011	0.02		DDX21	0.000765715	0.043						LYST	-0.00564233	0.031
CNIH1	-0.18013	0.005		IREB2	0.0059044	0.021		TPI1	-0.000334364	0.043						ZNF207	-0.0071258	0.031
AC024293.1	0.126672	0.005		ABI1	0.014543	0.021		DAD1	-0.000571594	0.043						TAF1	-0.00439508	0.031
CD69	0.0813123	0.005		UTS2	0.00787981	0.021		KLF9	0.000712613	0.043						SACS	-0.00257136	0.031
METTL9	0.106367	0.005		NDFIP2	0.00223451	0.021		CXCL13	0.000800556	0.043						DDX55	-0.000531122	0.031
RARRES3	0.0845901	0.005		EEF1B2	-0.0136112	0.022		ORC4	0.000273412	0.043						APOE	0.00429475	0.032
RPL6P27	0.172975	0.005		C11orf58	0.00184227	0.022		MDM2	0.000534881	0.044						SP3	-0.00620808	0.032
SVIP	0.136105	0.005		COMMD7	0.00172643	0.022		ITPR1	0.000377408	0.044						AQR	-0.00404657	0.032
ACAP1	0.0793143	0.005		REL	0.0073243	0.022		HBB	0.00040566	0.044						CHD4	-0.00503466	0.032
DNAJA2	0.0964197	0.005		RPS20	-0.00374525	0.023		SNHG6	0.000403384	0.045						SMIM12	0.00299649	0.032
FAM172A	0.128554	0.005		FAM192A	0.00356932	0.023		ARPC2	-0.000809643	0.046						NDUFV2	0.01004	0.032
GGCT	-0.0665285	0.005		KDSR	-0.0498712	0.023		PSMD6	-0.000435593	0.046						ECH1	0.00633355	0.032
PGM3	-0.684512	0.005		CBLB	0.00202197	0.023		HPRT1	0.000131712	0.046						KIAA0232	-0.00352181	0.032
PKIA	-0.765531	0.005		SSRP1	0.0034894	0.023		CNST	0.000517893	0.046						TDRD3	-0.00498834	0.032
RPL13P12	0.184582	0.005		MMADHC	0.00839434	0.024		IGKC	5.54124	0.046						CNOT6L	-0.0043877	0.032
RPS23P8	0.197028	0.005		DOCK8	0.00491624	0.024		AFF1	0.000560321	0.047						MARF1	-0.00428638	0.032
TAX1BP1	-0.140208	0.005		GRK6	0.00472648	0.024		RXRA	-0.00225105	0.047						GIMAP6	-0.0053468	0.032
HAUS2	-0.068611	0.005		RPS13	-0.00254851	0.025		PIN4	-0.000643876	0.047						CCNY	-0.00380902	0.032
MORF4L1P1	0.078875	0.005		SNHG8	-0.00213388	0.025		PIN1	-0.000585907	0.047						TTN	-0.00446817	0.033
STAG2	0.244782	0.005		MSN	0.0022747	0.025		MLF2	-0.000114207	0.047						ATP5G2	0.0119491	0.033
AK9	0.14059	0.005		EXOSC8	0.00399473	0.025		SSFA2	0.000612211	0.047						NDUFB7	0.0114026	0.033
MTM1	0.249939	0.005		PIN1	0.00136053	0.025		UBE2K	0.00114543	0.047						GOLGA5	-0.00144188	0.033
MED29	0.0989399	0.005		TNFSF10	0.00558409	0.025		C5orf24	0.000282253	0.048						ARHGAP26	-0.00136346	0.033
RNF167	0.0887118	0.005		LINC00892	-2.35546	0.025		COA4	-0.000434164	0.048						TMEM230	0.0052533	0.033
VOPP1	0.0987363	0.005		RPL27	-0.0101205	0.026		TRAPPC8	0.000239392	0.048						SLAMF7	-0.00202925	0.033
KDSR	0.23935	0.005		GBP3	0.00622271	0.026		DUSP16	0.000556039	0.048						AP5M1	-0.00431925	0.033
SARNP	0.0893829	0.005		LMO4	-0.0201109	0.026		ZFP36L2	0.000600735	0.049						AGA	0.00453837	0.033
HDAC1	0.111888	0.005		RAB8A	0.00985014	0.026		SELENOF	-0.000639362	0.049						TIGIT	-0.00319337	0.034
ISG20L2	0.0978472	0.005		GPKOW	0.00950015	0.026		RERE	0.00048776	0.049						DDX58	-0.00326206	0.034
SMIM20	-0.0984896	0.005		INTS13	0.0011745	0.027		CBWD2	0.000353682	0.049						DNTTIP2	-0.00089505	0.034
RPL23AP82	-0.0380562	0.005		SKP1	0.00262546	0.027										IKZF5	-0.00465987	0.034
APTX	-0.0821917	0.005		ZNF318	0.00773248	0.027										PHACTR4	-0.00218278	0.034
ITK	0.102955	0.005		ZBTB2	0.00609483	0.027										SLC38A2	-0.00121955	0.034
DCTN5	-0.116427	0.005		IPCEF1	0.0129748	0.027										OFD1	-0.0076184	0.034
AATF	0.168808	0.005		POLR2D	0.00144904	0.027										LSM14A	-0.00935066	0.034
ZEB1	0.0925954	0.005		CD84	0.00405808	0.027										TOX	-0.00182871	0.034
PIK3CD	0.172421	0.005		MIR155HG	0.00108197	0.027										ZMYM4	-0.00210627	0.034
ARHGAP35	0.28158	0.005		RPL11	-0.00705582	0.028										CRTAM	-0.000288169	0.034
C1GALT1C1	-0.110504	0.006		SLA	0.0272386	0.028										TSPYL1	-0.00371163	0.034
PSME1	0.0985196	0.006		EIF3E	-0.00543244	0.029										VCPIP1	-0.00303841	0.034
CD226	0.0980489	0.006		JAML	0.00728665	0.029										TATDN1	0.00499059	0.034
MAT2B	0.179696	0.006		BORCS7	-0.00241787	0.03										HNRNPA1P7	-0.00238443	0.034
PNN	0.150828	0.006		TRGC1	0.00137951	0.03										FAM206A	0.00372825	0.034
SEPT6	0.165816	0.006		RPL9	-0.0101419	0.031										YARS	-0.00518621	0.035
TBC1D31	0.104742	0.006		NMI	0.00416419	0.031										DTWD1	0.0029669	0.035
ZNF267	0.147211	0.006		TRMT112	-0.00684586	0.031										IRF1	-0.00286738	0.035
DOCK10	0.161045	0.006		SF3A3	0.00306601	0.031										MBNL3	-0.00426181	0.035
NBEAL1	0.138843	0.006		GBP1	0.00505083	0.031										SAMD3	-0.00250119	0.035
UBA2	0.0946037	0.006		METTL4	0.0130492	0.031										ATM	-0.00207997	0.035
SNAP29	0.0654119	0.006		FAM98B	0.0059343	0.031										ZNF708	-0.00315689	0.035
ANAPC4	0.0641238	0.006		ACTR2	0.0102168	0.032										TMEM208	0.00332696	0.035
LYRM2	0.0927577	0.006		EIF2AK2	0.00245405	0.032										USP47	-0.00683764	0.035
MTHFD2	-0.131294	0.006		EIF2S1	0.00201108	0.032										USP8	-0.00553677	0.035
PRRC1	0.0702804	0.006		MRPS23	0.00118595	0.032										CIR1	-0.00385037	0.035
RPS7P1	0.149344	0.006		GAPVD1	0.00670875	0.032										SETX	-0.00716359	0.035
DHRSX	-0.0651009	0.006		AP002004.1	0.00221016	0.032										ACTR6	-0.00370565	0.035
TBC1D4	-0.904688	0.006		XRCC5	0.00575594	0.033										RSBN1	-0.00969969	0.035
RPSAP58	0.0591453	0.006		ZBTB38	0.0100531	0.033										PRPSAP1	-0.00297242	0.035
GBP1	0.130789	0.006		YEATS2	0.00365822	0.033										CST7	-0.00327007	0.035
PDLIM5	-0.277036	0.006		YIPF4	0.00213152	0.033										EOMES	-0.00154716	0.035
CLCN3	-0.0467441	0.006		SEC31A	0.00493247	0.033										MIR155HG	-0.00380035	0.035
METTL2B	0.189117	0.006		RFTN1	0.00268475	0.033										NEDD8	0.0119802	0.036
DHRS4	0.0928458	0.006		THAP6	0.00277286	0.033										SUMO1	0.00770499	0.036
TERF1	0.18463	0.006		GABPB2	0.030874	0.033										AFTPH	-0.00360355	0.036
NUDT2	-0.0791486	0.006		ITM2A	0.00113454	0.034										MARK3	-0.00576393	0.036
SUN1	-0.0858707	0.006		PDCD10	0.00315385	0.034										MGA	-0.0057113	0.036
UBR1	0.114464	0.006		UBE2L6	0.00372513	0.034										PDZD8	-0.00176276	0.036
NMT2	0.0943865	0.006		ADD1	0.00342106	0.034										CBLL1	-0.00214871	0.036
TNFRSF10A	0.0997028	0.006		MFHAS1	-0.0851987	0.034										AL133453.1	-0.0113281	0.036
NEDD9	0.144711	0.006		GHITM	0.00223774	0.035										ATP5O	0.00986889	0.037
STAT4	0.070924	0.006		SH2D1A	0.00189384	0.035										UQCR11	0.00669219	0.037
HAGH	-0.0759638	0.006		PYHIN1	0.0197873	0.035										GBP2	-0.00466199	0.037
ARNTL	0.37055	0.006		RPS24	-0.00645157	0.036										NKG7	-0.00527698	0.037
EVI2B	0.182303	0.007		C12orf75	0.00149012	0.036										RBBP4	-0.00115364	0.037
AC115223.1	0.0667804	0.007		UBR3	-1.86818e-05	0.036										FASTKD1	-0.00222468	0.037
ANAPC13	-0.103015	0.007		TBC1D4	0.0253974	0.036										IRF2	-0.00201074	0.037
MSL1	0.154242	0.007		GZMH	0.00304169	0.036										PLEKHF2	-0.00361714	0.037
RFX7	0.152158	0.007		PSMC5	0.00638925	0.036										USP28	-0.00275285	0.037
S100PBP	0.135536	0.007		SLFN12	0.00926086	0.036										SLAIN2	-0.00257429	0.038
USP14	-0.149857	0.007		C6orf203	0.00409126	0.036										MTF2	-0.00174689	0.038
ABRACL	0.0551932	0.007		LARP1B	-0.565218	0.036										GBP1	-0.0041988	0.038
CD48	0.0781415	0.007		PSMD1	0.00693462	0.037										RTF1	-0.00303793	0.038
KIAA0368	-0.143553	0.007		DMXL1	0.00510673	0.037										CNOT1	-0.00219117	0.039
YWHAQ	0.134571	0.007		TIPIN	0.00408984	0.037										DOCK2	-0.00299716	0.039
SLC2A3	0.108093	0.007		OAS2	0.00855005	0.037										JTB	0.00795583	0.039
EIF3G	0.08091	0.007		APC	0.00272929	0.037										PRKACB	-0.0022351	0.039
ARFIP1	0.132413	0.007		CABIN1	0.00452986	0.037										KCTD20	-0.00347037	0.039
DHX8	0.122247	0.007		TTC21B	-0.00126668	0.037										RPRD2	-0.00530997	0.039
HNRNPA0	0.108603	0.007		VPS37A	0.0128361	0.037										RC3H2	-0.00464303	0.039
HPS3	0.131465	0.007		RIOK2	0.00195931	0.037										UBR2	-0.00321207	0.039
LATS1	0.0684305	0.007		TPX2	0.00139305	0.037										RIOK2	-0.00312265	0.039
PACS1	0.140632	0.007		AP3B1	0.00903288	0.038										CLK2	-0.00105741	0.039
GNAQ	-1.99143	0.007		RBM41	0.0156208	0.038										FAM126B	-0.00326605	0.039
PRNP	-0.197372	0.007		RBMXL1	0.00229584	0.038										DDX24	-0.00409	0.04
DHX30	0.135109	0.007		G2E3	0.00206253	0.038										XAF1	-0.00280074	0.04
SEL1L3	0.1091	0.007		CDC42	0.00166474	0.039										DHX29	0.00635471	0.04
DDX3X	0.123198	0.007		ATP5C1	0.00409328	0.039										GMCL1	-0.00587042	0.04
ME2	0.092439	0.007		FAM160B1	0.0089237	0.039										DAD1	0.0122911	0.04
TRAPPC8	-0.0463514	0.007		XBP1	-0.142468	0.039										ZMYM5	-0.00247937	0.04
UIMC1	0.0949805	0.007		RPLP0	-0.0129893	0.04										BLOC1S4	-0.000609623	0.04
CTR9	0.120489	0.007		PIAS1	0.0106292	0.04										ITM2C	-0.00245062	0.04
CAPNS1	-0.0203115	0.007		CEP44	-0.00262748	0.04										KPNA3	-0.00362007	0.041
NOL11	0.215928	0.007		CTSW	0.00028435	0.04										CSDE1	-0.00210633	0.041
MSH6	0.107291	0.007		TLN1	0.00323387	0.041										SAFB	-0.00454009	0.041
RORA	0.0860595	0.007		CAMK2D	0.00704514	0.041										EP300	-0.00283697	0.041
SEPT7P2	0.0799935	0.007		MFF	0.00124047	0.041										TFAM	-0.00220189	0.041
AL078595.1	0.291515	0.007		ARPC2	0.00352941	0.042										SH2D1A	-0.00154217	0.041
CCNY	0.057893	0.007		RPL39	-0.0108415	0.042										RNF139	0.00315032	0.041
PELO	-0.309135	0.007		DNAJC13	0.00458679	0.042										NOL11	-0.00511903	0.041
ARHGAP12	-0.035795	0.007		PGP	0.00145069	0.042										LRBA	-0.00422277	0.041
PHF5A	0.0801525	0.008		UBE2V1	0.00143583	0.042										CNOT2	-0.00138562	0.042
HPGD	-2.46422	0.008		ARFGAP2	0.00181505	0.042										STARD3NL	-0.000607387	0.042
RABAC1	0.141904	0.008		RSAD2	0.486867	0.042										EIF3G	-0.0031773	0.042
DUT	-0.0733466	0.008		SMU1	0.00504701	0.043										AAK1	-0.00629448	0.042
RRM2B	-0.11578	0.008		TMEM123	-0.00405995	0.043										MYBL1	-0.00168827	0.042
AP1AR	0.107813	0.008		YPEL2	0.00245618	0.043										RBL1	-0.0030338	0.042
RPL12P4	0.14364	0.008		CIAO1	0.00303314	0.043										SASH3	-0.00505767	0.042
TAGLN2	-0.282787	0.008		PMVK	-0.0017224	0.043										CKAP2	-0.00287636	0.042
VPS36	0.211882	0.008		PTPRJ	0.0065606	0.043										RAB35	-0.00163393	0.042
TNFAIP8	0.129231	0.008		FAM217B	0.00222425	0.043										SMG1	-0.00804354	0.043
TRAFD1	0.0767808	0.008		PABPC1	-0.00214971	0.044										TRIM24	-0.00487446	0.043
TRIM22	0.121924	0.008		MPLKIP	0.00258918	0.044										SP100	-0.00469848	0.043
IP6K2	0.163662	0.008		JMJD6	-0.00653435	0.044										MARK2	-0.00319656	0.043
METTL16	0.111307	0.008		MTMR1	0.00888174	0.044										CLCN3	0.00721996	0.043
RNF113A	0.121432	0.008		MBD5	0.00495663	0.044										CARS	-0.00244492	0.043
NPM1P27	0.140683	0.008		PPP1R12A	0.00457948	0.045										SMUG1	0.00804573	0.043
VPS39	-0.114466	0.008		GLTP	0.000806383	0.045										FAM193A	-0.00147014	0.043
CHUK	-0.0813077	0.008		RPLP0P2	-0.0119857	0.045										CD27	-0.0011779	0.043
DNAJB14	0.216446	0.008		STARD4	-0.00333809	0.045										TGDS	-0.00183199	0.043
LARP1	-0.0799094	0.008		APOL6	0.00493321	0.046										ATP8A1	-0.00106914	0.043
PPP3CC	0.0842205	0.008		DUSP2	0.00362966	0.046										TMEM156	-0.00437278	0.044
TMEM60	-0.072239	0.008		SMARCC2	0.00234682	0.047										UTRN	-0.00653787	0.044
RRP1B	0.107397	0.008		STIM1	0.00258978	0.047										BTN3A2	-0.00549023	0.044
SLC35E2B	0.402628	0.008		CSE1L	-0.00148857	0.047										COA3	0.00440681	0.044
C2orf49	0.0657334	0.009		IDI1	-0.157068	0.047										EIF4G3	-0.00276113	0.044
ACADVL	-0.0847805	0.009		IFIH1	0.0252236	0.047										ITCH	-0.00313419	0.044
APEX1	-0.226344	0.009		APBB1IP	0.00382337	0.047										PTPN4	-0.00361732	0.044
C9orf72	-0.358985	0.009		CEP295	0.00375836	0.047										HNRNPD	-0.00268128	0.044
DOK2	-0.0986159	0.009		LASP1	0.00111604	0.047										IQCB1	-0.00346261	0.044
EVL	0.14202	0.009		PIGH	-0.00036982	0.047										CHD8	-0.0032184	0.044
KLHL6	-0.170378	0.009		ECT2	0.00493068	0.047										FRG1BP	-0.00144284	0.044
SMIM10L1	0.0645239	0.009		ZBTB4	0.00228119	0.047										GIMAP8	-0.00547961	0.044
SOCS4	0.133729	0.009		PSMA4	0.00441999	0.048										PDE4D	-0.00167815	0.044
UNC50	-0.0902667	0.009		NCOR1	0.00549975	0.048										HNRNPA1P48	-0.00067929	0.044
RPS4Y1	-0.623565	0.009		ACAT2	-0.0164657	0.048										ARID2	-0.0014225	0.044
SH3BP5	-0.708578	0.009		PARN	0.00426737	0.048										SYNE1	-0.00263932	0.044
RNASEL	-0.0590276	0.009		SQLE	-0.174911	0.049										EMSY	-0.000784744	0.044
HIF1A	0.110751	0.009		ZNF426	0.00593258	0.049										PHF20	-0.0020467	0.045
MRPL17	-0.117535	0.009		IL6R	-0.00243331	0.049										AKAP13	-0.00554643	0.045
TP53BP2	0.0604427	0.009		UBA3	0.00297309	0.049										FBXO11	-0.00752607	0.045
PSMA2	-0.125152	0.009		TBC1D1	0.00508209	0.049										MRPL32	0.00524251	0.045
CORO1A	0.0878257	0.009		HNRNPA1P7	0.00385919	0.049										PIK3CG	-0.00303649	0.045
FBXO25	-0.083788	0.009														SEMA4D	-0.00440385	0.045
ODF2L	0.143604	0.009														TSN	0.00232667	0.045
UBAC2	0.0284093	0.009														FAM162A	0.00274679	0.045
ARF3	0.0368229	0.009														CAND1	0.000140089	0.045
GLB1	-0.212938	0.009														MACF1	-0.00543482	0.045
SFSWAP	0.0265733	0.009														F2R	-0.00126659	0.045
SRP19	0.0833359	0.009														USPL1	-0.00246237	0.045
DIDO1	0.235178	0.009														POLR2J	0.00349439	0.045
RPL41P2	0.181297	0.009														PAPOLA	-0.00217817	0.046
OXNAD1	0.059109	0.009														ARF6	-0.00814278	0.046
CCDC66	0.133429	0.009														PSMD8	0.00620441	0.046
XRCC4	-0.0575453	0.009														MLLT3	-0.00311516	0.046
RFFL	0.0845168	0.009														NDEL1	-0.00350077	0.046
CD55	-0.99402	0.009														MPHOSPH8	-0.00460168	0.046
THUMPD3	0.0904934	0.009														CCDC137	-0.000982348	0.046
TRIR	0.102017	0.009														DIDO1	-0.00331209	0.046
FAM104A	0.131275	0.009														MARCH7	-0.00745946	0.046
GPR171	0.0611656	0.009														FYN	-0.00216445	0.046
STOML2	-0.107021	0.009														APC	-0.00329301	0.046
LINC00909	0.185605	0.009														TSPYL2	-0.00297872	0.046
TRAF3	0.0806875	0.009														GMPS	-0.0022351	0.046
UBE2T	-0.0211163	0.009														GCHFR	0.00464018	0.047
PPP2R2B	0.212993	0.009														TBL1XR1	-0.00215146	0.047
CCDC59	0.0799242	0.01														TC2N	-0.00317805	0.047
EEF1A1P5	0.0484103	0.01														TRIM56	-0.00202239	0.047
AC022706.1	0.0627354	0.01														EIF1B	0.00183454	0.047
BNIP2	-0.0562612	0.01														GALNT7	-0.00055169	0.047
CCND3	-0.117984	0.01														ALMS1	-0.00040728	0.047
CDC42SE2	0.13827	0.01														ZCCHC11	-0.00366914	0.047
CNTRL	0.116781	0.01														ARHGAP9	-0.00291584	0.047
MBD4	0.0658182	0.01														UBR5	-0.0025409	0.047
PDHB	0.0809197	0.01														SLC20A1	-0.00276754	0.047
CCDC91	0.0797819	0.01														HIST1H1D	-0.00299952	0.048
PLA2G16	-0.261636	0.01														MAT2B	-0.00427422	0.048
EDEM2	-0.0574592	0.01														ALDH9A1	-0.00333035	0.048
FOXP1	0.145598	0.01														COQ10B	-0.00154413	0.048
SRA1	0.0995221	0.01														NDUFB8	0.00654632	0.048
CERK	0.06714	0.01														KDM6A	-0.00212574	0.048
SASH3	0.136703	0.01														PDE4B	-0.0047788	0.048
RNF214	0.0301807	0.01														MDN1	-0.00355564	0.048
SNRNP27	0.124918	0.01														ANKZF1	-0.00304136	0.048
AP001324.1	0.0985312	0.01														C9orf78	-0.00572701	0.049
GATC	0.0892104	0.01														BRWD3	-0.00317876	0.049
HNRNPH3	0.094924	0.01														DYNC1H1	-0.00447736	0.049
SLC25A46	-0.143516	0.01														S100PBP	-0.00142144	0.049
Z74021.1	0.140402	0.01														GRK6	-0.00252877	0.049
TALDO1	-0.198261	0.01														SKIV2L2	-0.00783062	0.049
DENND4C	-0.136033	0.01														PCMT1	0.00445557	0.049
GTF2A1	0.110576	0.01														TRAF5	-0.00332708	0.049
HMGB1P5	0.0628558	0.01														KDM2A	-0.00210082	0.049
PMM2	-0.0337719	0.01														GIGYF2	-0.0032434	0.049
C12orf65	0.121165	0.01														ATF7IP	-0.00452538	0.049
JMY	0.104781	0.01														IDH2	-0.00180495	0.049
LARP1B	0.0902637	0.01														HIVEP2	-0.00215917	0.049
SOS1	0.106489	0.01														EIF5A2	-0.000814799	0.049
ABCD2	0.0980181	0.01
JADE2	0.0614332	0.01
TUBA4A	0.0417548	0.01
HNRNPC	0.158175	0.011
UBC	0.223164	0.011
GSDMD	0.10561	0.011
SCAPER	0.104048	0.011
SFMBT2	0.398522	0.011
SRSF7	0.169058	0.011
USP3	-0.096125	0.011
AC073861.1	0.167602	0.011
RPS13P2	0.0913169	0.011
CAMK4	0.0828653	0.011
CCT5	-0.156096	0.011
CPEB4	-0.12641	0.011
SERINC1	-0.117014	0.011
BNIP3L	-0.176923	0.011
OS9	-0.164473	0.011
RXRA	-1.07959	0.011
STX18	-0.0879777	0.011
PTGER4	0.199262	0.011
AL590867.2	0.178261	0.011
SENP2	0.285129	0.011
OFD1	0.0754879	0.011
TRMT11	0.112683	0.011
ZNF622	0.103101	0.011
GPM6A	2.18458	0.011
OMA1	0.880383	0.011
AGPAT3	0.0943325	0.011
DLAT	0.710072	0.011
ENOSF1	0.0857833	0.011
VRK2	-0.186956	0.011
KIF16B	-0.161754	0.011
LSM4	-0.112516	0.011
MOCS2	-0.208006	0.011
ATP8B2	0.0329062	0.011
C21orf91	0.153742	0.011
ZNF234	-0.0451412	0.011
RPL28	0.113405	0.012
GTF2F2	-0.11578	0.012
HDLBP	-0.159951	0.012
MYNN	0.10351	0.012
OGFRL1	-0.0867885	0.012
PSMB10	0.128252	0.012
CD109	-1.29638	0.012
RPL3P4	0.0724167	0.012
ATP6AP2	-0.207515	0.012
RPA2	0.0867238	0.012
ABR	-0.142331	0.012
JPX	0.117452	0.012
RPL10P9	0.120249	0.012
ZBTB8OS	-0.107542	0.012
NPM1P40	0.318035	0.012
MIER1	0.134633	0.012
ZBTB11	0.15829	0.012
LINC00116	-0.145362	0.012
MAGOHB	0.110573	0.012
ZNF276	0.0692696	0.012
MRPL24	-0.112223	0.012
TXLNG	0.0981566	0.012
DYRK2	0.0721636	0.012
ZC3H8	0.0353894	0.012
UTP14A	0.143761	0.012
SPATA13	0.0941075	0.012
EPM2AIP1	0.125188	0.012
RPL13AP5	0.107525	0.013
C9orf78	0.158557	0.013
PTMA	0.110425	0.013
TRPV2	-0.0749963	0.013
AL049873.1	0.133158	0.013
ATP1B3	-0.115167	0.013
CLIP4	-0.0423176	0.013
HPS5	-0.0778495	0.013
STK17A	0.0829302	0.013
TMEM167B	0.0953271	0.013
EIF2B4	0.121556	0.013
NUP214	-0.205594	0.013
BCAS2	0.0695797	0.013
RER1	0.109515	0.013
SH3KBP1	0.1027	0.013
TMEM126A	-0.0847165	0.013
N4BP2L1	0.13213	0.013
CCDC47	-0.152658	0.013
CHP1	-0.552667	0.013
RBM22	0.122673	0.013
AC008038.1	0.129977	0.013
RPL34P18	0.188699	0.013
RPL37P6	0.159512	0.013
PDCL	0.0333376	0.013
TBC1D2B	0.164827	0.013
TAF1	0.0995055	0.013
SLC12A6	-0.120053	0.013
LETMD1	-0.0172404	0.013
NUS1	-0.139573	0.013
CCDC85B	0.0637484	0.013
TRIM52	0.138095	0.013
RFLNB	0.10215	0.013
HOPX	0.0656377	0.013
TXNIP	-0.157452	0.014
MTCO1P12	1.66141	0.014
ARL6IP1	-0.157878	0.014
ATP6V1D	-0.155025	0.014
MTRNR2L12	0.138416	0.014
NCALD	1.45541	0.014
VDAC2	-0.097898	0.014
SAMHD1	-0.369007	0.014
ABHD2	-0.104739	0.014
ARIH2	0.0816153	0.014
LMBRD2	-0.0863541	0.014
PPCS	-0.10084	0.014
SPOUT1	0.0871821	0.014
C1D	-0.110024	0.014
ACOT9	-0.111073	0.014
FEZ2	-0.152892	0.014
FUNDC1	0.133347	0.014
HDAC8	-0.0484489	0.014
RNASEH2C	-0.0578339	0.014
ZNF43	0.0454806	0.014
IPO8	-0.0711256	0.014
MAPK1	0.0892124	0.014
RNMT	0.182836	0.014
GABARAPL2	-0.119875	0.014
BORCS7	0.0399361	0.014
TPMT	-0.135056	0.014
SMS	-0.0892711	0.014
RASSF2	0.10761	0.014
CD96	0.0797148	0.014
PPA1	0.13521	0.014
AIM2	0.219877	0.014
RPF1	0.0822199	0.014
ERVK3-1	0.140149	0.014
HMGA1	0.065022	0.014
MOSPD1	-0.197249	0.014
TTTY15	-0.329394	0.014
CHRAC1	0.107192	0.014
POLR2H	-0.0581491	0.014
TPD52	0.0701988	0.014
TXNL1	-0.159513	0.015
AGPS	-0.333537	0.015
DCTN6	-0.203513	0.015
GABARAPL1	-0.397004	0.015
RGCC	-0.246271	0.015
STOM	0.114967	0.015
NIT2	-0.0583748	0.015
SLC3A2	-0.0539617	0.015
UROD	-0.10597	0.015
PAFAH1B2	-0.152878	0.015
CMTM3	0.122232	0.015
CTTNBP2NL	-0.138797	0.015
QKI	-0.177128	0.015
NDUFB4	-0.140133	0.015
CHMP3	-0.191741	0.015
CCT8	-0.0641501	0.015
CELF2	0.148873	0.015
ANAPC7	-0.102154	0.015
EXOC4	-0.0958923	0.015
ERP44	-0.0979328	0.015
FBL	0.043783	0.015
RPIA	0.0423064	0.015
VWA8	-0.246366	0.015
BZW1P2	0.0681465	0.015
ZNF791	0.103351	0.015
RAB35	0.106106	0.015
SNX4	-0.199533	0.015
TMEM19	-0.367459	0.015
TRAC	0.0732679	0.015
TRERF1	0.0788506	0.015
CRLF3	0.0737504	0.015
MTF1	-0.0832164	0.015
RPL24P8	0.390826	0.015
ALDOA	-0.125585	0.016
YWHAH	-0.151421	0.016
MBNL1	0.15214	0.016
CRTAP	-0.21385	0.016
GADD45B	-0.0707675	0.016
GUSB	-0.0979475	0.016
NPM1P39	0.115946	0.016
TNFAIP3	0.140832	0.016
EEA1	-0.159478	0.016
MTRNR2L8	0.150468	0.016
UBE2D2	0.133488	0.016
BMPR2	-0.272507	0.016
METTL18	0.122502	0.016
PEA15	-0.120442	0.016
ANXA6	0.0494531	0.016
SLFN12L	0.0819092	0.016
NDUFA9	0.0617294	0.016
FAM91A1	-0.101649	0.016
FER	-0.0666066	0.016
YAF2	0.0588502	0.016
KATNAL1	0.0760157	0.016
TBC1D14	0.365157	0.016
CASP10	-0.189774	0.016
ZNF33B	0.140443	0.016
VIM	-0.171833	0.017
HLA-E	0.181464	0.017
GTF2H5	-0.220058	0.017
HSP90AA1	-0.16292	0.017
MRPL14	-0.135748	0.017
ARHGAP10	-0.317633	0.017
CCPG1	-0.0853233	0.017
G3BP1	0.105263	0.017
LAMTOR5	-0.224052	0.017
MRPS28	-0.114074	0.017
NBDY	-0.0720438	0.017
SDF4	-0.0956117	0.017
UPP1	-0.177849	0.017
ZNF302	0.168037	0.017
CD3E	0.0692997	0.017
SRPK1	0.0993626	0.017
CLTA	-0.200498	0.017
AIDA	-0.0776967	0.017
HIST1H1C	0.229057	0.017
PITPNC1	0.148825	0.017
RCN2	0.121428	0.017
CCDC7	0.0497709	0.017
RPL3P2	0.147001	0.017
SPOCK2	0.100625	0.017
BTG3	0.147998	0.017
PNPT1	-0.147982	0.017
ADA	0.061618	0.017
DENND2D	0.143796	0.017
ZNF75D	0.121513	0.017
ZNF143	0.0942394	0.017
FAM46C	0.0898549	0.017
ZZEF1	0.0696195	0.017
TP53BP1	0.107843	0.017
MPC1	-0.151434	0.018
VPS35	-0.181998	0.018
HIKESHI	-0.0760901	0.018
RAB11FIP1	-0.179259	0.018
SUMO3	-0.16996	0.018
CHCHD1	-0.0550603	0.018
MRPS31	0.076438	0.018
NECAP2	-0.107594	0.018
H2AFY	-0.147803	0.018
NFU1	-0.0699538	0.018
UBE2V2	-0.11518	0.018
IL2RG	0.141821	0.018
LAMTOR1	-0.14803	0.018
POLR2K	-0.101843	0.018
MARCH7	0.107468	0.018
AL136454.1	0.10273	0.018
BTN2A2	-0.137004	0.018
MAP4K1	0.0654752	0.018
PTP4A1	0.0050787	0.018
RAPGEF6	0.119809	0.018
TPP1	-0.270277	0.018
SSFA2	-0.0739188	0.018
PPM1A	0.102131	0.018
ST8SIA4	0.0710756	0.018
LINC00892	0.0504445	0.018
RAC2	0.165541	0.018
MAP3K13	-0.0986401	0.018
TOB2	0.0843225	0.018
ABCB7	-0.0203193	0.018
LAX1	0.0499197	0.018
APOBEC3H	0.0618301	0.018
RPL4	0.12394	0.019
TIPRL	-0.0849307	0.019
HNRNPM	0.124936	0.019
AC074033.1	0.123527	0.019
LRIF1	0.109438	0.019
SYNRG	0.0966492	0.019
FIP1L1	0.0878109	0.019
PSMB6	-0.103818	0.019
ENSA	-0.0894382	0.019
AC007688.1	0.18198	0.019
DDX6	0.125214	0.019
ZYG11B	-0.193425	0.019
MTO1	-0.0464774	0.019
TMEM230	-0.0495694	0.019
ARHGEF3	0.174819	0.019
ATP2C1	-0.166587	0.019
NDUFB5	-0.090213	0.019
YTHDF2	-0.0596525	0.019
PRDX4	-1.43566	0.019
NR1D2	0.0563769	0.019
KAT6B	0.0911544	0.019
CREBBP	0.334663	0.019
PSEN1	-0.32482	0.019
CDC16	0.0805172	0.019
PHF21A	0.110972	0.019
KNOP1	-0.116395	0.019
CBWD1	-0.225577	0.02
NOP53	0.11315	0.02
BICD2	-0.153253	0.02
HSDL2	-0.0506389	0.02
NOP14	0.177212	0.02
OSBPL11	-0.479382	0.02
PKM	-0.194594	0.02
LINC01871	0.0697513	0.02
PSENEN	-0.0637237	0.02
BACH1	-0.311847	0.02
ADAM17	-0.119625	0.02
ZFYVE16	-0.367686	0.02
PSMB5	-0.345846	0.02
VBP1	0.115933	0.02
AAK1	0.235107	0.02
ATXN7L3	0.0855229	0.02
C12orf57	0.0445557	0.02
CPSF2	0.194523	0.02
WDFY1	0.11798	0.02
DDX3Y	-0.444047	0.02
MAML2	-0.0633202	0.02
EMC7	-0.0902762	0.02
MRPS12	-0.0712779	0.02
SRSF8	0.0538746	0.02
ASPH	-0.177403	0.02
PLCL2	0.0448771	0.02
RAD51C	-0.0410665	0.02
RPS15AP1	0.0713479	0.02
CCNL2	0.137376	0.02
AC010343.1	0.065174	0.02
SMAD5	-0.0574017	0.02
CEP162	-0.0112584	0.02
SPATA5	0.187195	0.02
RGL4	0.0673814	0.02
GATA3	0.0926829	0.02
CALM2	-0.171113	0.021
CARD16	-0.42437	0.021
AC004453.1	0.154532	0.021
CEP350	0.157512	0.021
DMAC1	-0.174723	0.021
FUOM	-1.71889	0.021
KDELR1	-0.051605	0.021
AP2M1	-0.0300733	0.021
ATG3	-0.101998	0.021
DNAJC13	-0.152256	0.021
LARP7	-0.328438	0.021
VASP	-0.0801391	0.021
DPYD	-0.0860498	0.021
ST13	-0.116947	0.021
ADPGK	-0.0417482	0.021
COA3	-0.0881547	0.021
GADD45GIP1	-0.0457439	0.021
RHOF	0.0288189	0.021
CYB5R3	-0.0795228	0.021
RBMS1	0.0651798	0.021
SLC4A1AP	0.0317837	0.021
CYFIP2	0.0669199	0.021
SP140	0.0541081	0.021
TERF2IP	0.132662	0.021
ZFAND1	0.0730682	0.021
SUCO	0.156913	0.021
TMED3	-0.125189	0.021
MRPL35	-0.108373	0.021
F2R	0.191034	0.021
RPAP2	0.0962677	0.021
LRBA	0.0453333	0.021
QSER1	-0.108228	0.021
TLE3	0.0529919	0.021
CLIC5	0.0762155	0.021
ANKZF1	0.0638498	0.021
ATP6V1E1	-0.215163	0.022
CCDC50	-0.0792965	0.022
SOAT1	-0.231943	0.022
ATP5B	-0.0940067	0.022
HSD17B12	-0.103549	0.022
MICU1	-0.116798	0.022
ZMPSTE24	-0.0765228	0.022
RTN4	-0.633688	0.022
CNIH4	-0.259453	0.022
MKNK1	-0.0726185	0.022
NAMPT	-0.124721	0.022
UPF3A	0.0601426	0.022
BLZF1	-0.0702652	0.022
EIF4EBP1	-0.168289	0.022
PHYH	-0.10946	0.022
ABRAXAS2	-0.0653469	0.022
PPFIA1	-0.173123	0.022
USP38	0.00919843	0.022
TRA2B	0.0904083	0.022
GALC	-0.233725	0.022
MRPS33	-0.0944122	0.022
PARP8	0.0957696	0.022
TBC1D15	-0.125609	0.022
TMEM170A	0.139884	0.022
ZCCHC2	-0.143729	0.022
EXOSC10	0.0827761	0.022
ZNF25	-0.0588286	0.022
CDC37L1	0.0737549	0.022
FUNDC2	-0.0800872	0.022
PTRH2	-0.0570125	0.022
GVINP1	0.0846637	0.022
PRKCQ	0.0717094	0.022
THEMIS	0.109614	0.022
GNB5	0.0470496	0.022
ANXA1	-0.217345	0.023
RAC1	-0.351277	0.023
SAR1B	0.0581701	0.023
SKAP2	-0.0816568	0.023
HDDC2	-0.143724	0.023
MAP3K8	-0.0538453	0.023
NDUFS4	-0.121543	0.023
SEC11A	-0.100145	0.023
TFG	-0.0387988	0.023
PDCD6IP	-0.0936477	0.023
TCEAL1	-0.0830634	0.023
GRB2	-0.117533	0.023
PCNP	0.0580328	0.023
POLR2G	-0.0804961	0.023
TMEM183A	0.103313	0.023
ZFP36L1	0.0520483	0.023
PPP1R2	0.120845	0.023
AMIGO2	-0.26545	0.023
CTBS	-0.0621791	0.023
C1orf43	-0.0754523	0.023
TANK	0.162744	0.023
ZNHIT6	0.0765433	0.023
DDAH2	-0.138729	0.023
MYO6	-0.251113	0.023
ZNF280D	0.0625183	0.023
AP3D1	-0.0602413	0.023
TRAPPC2L	-0.0957371	0.023
RPL23AP42	0.0653097	0.023
TNRC6C	0.0532775	0.023
HENMT1	-0.0260853	0.023
DGKD	0.0221364	0.023
TIMM13	-0.110551	0.023
EBLN3P	0.0637783	0.023
STK26	0.109442	0.023
NPM1	0.095415	0.024
ZFAND5	-0.0829662	0.024
ZNF217	0.099886	0.024
ALDH3A2	-0.141131	0.024
GNPTG	-0.0493668	0.024
HINT2	-0.10967	0.024
HIST1H1D	0.313549	0.024
SQSTM1	-0.108541	0.024
GLO1	-0.0689878	0.024
UBE2D1	-0.121075	0.024
BTN3A1	0.152286	0.024
LIMA1	-0.26868	0.024
MMD	-0.0930679	0.024
PDXDC1	-0.0270376	0.024
PSMB9	0.094125	0.024
LIN7C	-0.108111	0.024
MTIF3	-0.0583672	0.024
AKR1B1	-0.121442	0.024
BTN3A3	0.1091	0.024
CEPT1	-0.148795	0.024
EFR3A	-0.0936023	0.024
GGA2	-0.0773511	0.024
PNRC1	0.118037	0.024
PQBP1	-0.0928631	0.024
RNF5	-0.0592294	0.024
HADHB	-0.121663	0.024
CGRRF1	-0.0590016	0.024
TSR1	-0.0448693	0.024
TRAT1	0.0501956	0.024
RNF216	0.125337	0.024
LAT2	-0.096691	0.024
IPO9	-0.0742391	0.024
C12orf45	-0.0942328	0.024
ZNF91	0.115543	0.024
AC113935.1	0.10939	0.024
ARHGAP45	0.0545188	0.024
ZNF438	-0.0723517	0.024
SLC20A1	0.0731294	0.024
TRIM37	0.161847	0.024
MLLT6	0.0749462	0.024
YBX1	-0.125799	0.025
RPL14	0.117032	0.025
TMBIM1	-0.133133	0.025
HEATR1	0.0628729	0.025
IFITM2	0.145454	0.025
WIPF1	0.130513	0.025
CWF19L2	0.0741032	0.025
DMXL2	-1.16211	0.025
TYMP	-0.0763297	0.025
EHD4	-0.105046	0.025
MRPL18	-0.0679841	0.025
PSMB8	0.0738882	0.025
DSN1	-0.0693494	0.025
NAE1	0.169318	0.025
FHL1	-0.0820276	0.025
FAM120AOS	-0.0362931	0.025
ELL	0.0567237	0.025
PPP1R16B	0.0439852	0.025
UBALD2	0.0275235	0.025
LINC02195	0.0863371	0.025
GLCCI1	0.0818713	0.025
C10orf128	-0.169454	0.026
H2AFZ	-0.170194	0.026
HSPD1	-0.11484	0.026
IL32	0.0508482	0.026
USP32	-0.117545	0.026
CALU	-0.1597	0.026
HNRNPDL	0.137956	0.026
SLFN11	-0.124057	0.026
TDP1	0.0427819	0.026
CTNNA1	-0.0830474	0.026
ANXA4	-0.206704	0.026
CCDC18	-0.100504	0.026
ING2	-0.114368	0.026
PTPN12	-0.172472	0.026
RPL29	0.0554887	0.026
EXOC5	-0.130188	0.026
MAN2A1	0.0747694	0.026
NIPAL3	0.0990424	0.026
SDF2	0.0617125	0.026
STIM2	0.05873	0.026
FKBP1A	-0.103458	0.026
ZDHHC3	-0.0191496	0.026
RETREG1	-0.134832	0.026
TXLNGY	-0.317509	0.026
FAUP1	0.0398557	0.026
TGFBR1	-0.0575282	0.026
RHOH	0.0464815	0.026
USF3	0.125753	0.026
CDK7	0.020676	0.026
NR2C1	0.209778	0.026
STRBP	0.0477801	0.026
PECAM1	-1.61828	0.027
PRDX3	-0.13416	0.027
AP2A2	-0.0736159	0.027
ARF4	-0.0478274	0.027
CHST12	0.549886	0.027
IFT20	-0.0683243	0.027
MRPS21	-0.109339	0.027
MYD88	-0.160123	0.027
NDUFAF3	-0.135096	0.027
PFDN2	-0.0730596	0.027
RPS27AP16	0.0906419	0.027
RSL1D1	0.092745	0.027
MTIF2	-0.0389173	0.027
NDRG3	0.116216	0.027
ZNF331	0.110877	0.027
ERI1	-0.163659	0.027
ZNF706	-0.101581	0.027
RC3H1	0.0669506	0.027
CEP170	-0.385831	0.027
DDX20	-0.0346922	0.027
PCBD1	-0.0734258	0.027
SEPT11	-0.126652	0.027
MFSD14B	-0.047366	0.027
HNRNPA3P6	0.117184	0.027
LAMTOR2	-0.133818	0.027
LGALS8	0.0506903	0.027
TTC9C	-0.0138653	0.027
ZNF700	0.250177	0.027
SINHCAF	0.0588446	0.027
SDCCAG8	-0.0960916	0.027
CST7	0.0827856	0.027
MIR4435-2HG	0.0478489	0.027
NASP	0.129854	0.027
ELOVL5	0.0686274	0.027
TRAPPC4	0.0558376	0.027
DAAM1	-0.0724676	0.027
TARSL2	0.0772803	0.027
TMEM251	-0.190274	0.027
FAM53B	0.0686032	0.027
KDM4A	-0.097618	0.027
TKT	-0.0996953	0.028
HLA-A	0.0769977	0.028
ARL14EP	0.0940714	0.028
ATP5S	0.0841168	0.028
HAVCR2	-0.0997294	0.028
PPA2	-0.0705772	0.028
RTN3	-0.401238	0.028
TMEM14B	-0.0375718	0.028
ZEB2	-0.134835	0.028
OPA1	-0.094194	0.028
SDHB	-0.0637853	0.028
SELENOK	0.0386179	0.028
TOX4	0.133928	0.028
TPRKB	-0.105899	0.028
ARAP1	0.0132524	0.028
CEBPB	-1.04638	0.028
CTNNB1	-0.0716052	0.028
IMPACT	-0.0985285	0.028
THRAP3	0.119061	0.028
SSR3	-0.16889	0.028
FYB1	0.0710135	0.028
TCIRG1	-0.0721104	0.028
TM9SF3	-0.140144	0.028
WARS	-0.607845	0.028
AP3B1	-0.103491	0.028
PHF10	0.0993596	0.028
ANKRD44	0.10562	0.028
SUDS3	0.111643	0.028
BIRC6	0.151178	0.028
CDKN1A	-0.488994	0.028
MZT2A	0.0408329	0.028
CCSAP	-0.0246317	0.028
BLM	0.389933	0.028
CEP85L	0.0511746	0.028
LINC-PINT	0.0782042	0.028
BRAP	0.108106	0.028
ZSCAN32	0.0914874	0.028
EVI2A	0.119927	0.029
FBXL5	-0.0937788	0.029
HMGN2	-0.0635033	0.029
MPC2	-0.0728353	0.029
NPTN	-0.0953496	0.029
TRPM7	0.0962246	0.029
AZI2	-0.0646929	0.029
CORO2A	-0.0751607	0.029
GLIPR1	0.0926673	0.029
LAPTM4A	-0.0715318	0.029
WSB1	-0.110268	0.029
ADTRP	-3.23224	0.029
CACUL1	-0.0778266	0.029
COMMD9	-0.104316	0.029
GNG5	-0.0715032	0.029
NLRC5	0.0444175	0.029
UBASH3B	-0.583346	0.029
BUD31	-0.0500476	0.029
CHD1L	-0.0559132	0.029
PLIN3	-0.0655461	0.029
TUBGCP2	-0.0454975	0.029
COA5	-0.0505699	0.029
AC026462.1	0.0942621	0.029
WAS	0.176699	0.029
MCOLN2	0.0656597	0.029
NUP58	-0.048233	0.029
SMUG1	-0.0314261	0.029
CLPTM1L	-0.00704789	0.029
ADAM8	-0.000267023	0.029
SOX4	-0.364929	0.029
TP53INP1	0.0792497	0.029
CIRBP	0.0641027	0.03
PFN1	0.114337	0.03
NDUFS5	-0.19028	0.03
SELENOH	-0.129474	0.03
SH3BGRL	-0.178209	0.03
VDAC1	-0.0465398	0.03
RNF7	-0.0978934	0.03
NDUFA12	-0.124987	0.03
TMED2	0.057932	0.03
DPYSL2	-0.10427	0.03
EXOC1	-0.100026	0.03
HSD17B11	-0.0631896	0.03
RPL36	0.0680008	0.03
SMIM15	-0.0679482	0.03
VKORC1	-0.11218	0.03
ADA2	-0.0532393	0.03
DIAPH2	-0.112399	0.03
PDLIM1	-0.310484	0.03
SRFBP1	-0.101358	0.03
STAT6	-0.110526	0.03
C1orf131	0.0720631	0.03
DRAM1	-1.45176	0.03
RBM6	0.100044	0.03
MPHOSPH6	-0.160184	0.03
BID	-0.0981291	0.03
MPHOSPH8	0.0930127	0.03
UBE2F	-0.0418806	0.03
IDH1	-0.386358	0.03
TRBC1	0.0665419	0.03
SGK1	-0.11826	0.03
ACER3	-1.01721	0.03
TRAM1	0.119848	0.031
TMX4	0.108404	0.031
AC116533.1	0.0820373	0.031
AP2S1	-0.283634	0.031
DDX24	0.0719012	0.031
DTD1	0.0616724	0.031
EWSR1	0.0832622	0.031
NRBF2	-0.0603783	0.031
OAZ1	-0.271604	0.031
PEBP1	-0.0739171	0.031
PIK3CB	-0.102232	0.031
PSMG2	-0.0833002	0.031
MRPL40	-0.121962	0.031
RNF149	-0.0919393	0.031
S100A10	-0.224107	0.031
GNL2	-0.0577407	0.031
PSD4	0.0582308	0.031
SMAP1	0.103835	0.031
ECHDC1	-0.0565908	0.031
FKBP15	-0.248983	0.031
IGBP1	0.0949474	0.031
PIK3CG	0.0799415	0.031
COX5A	-0.140745	0.031
AKIP1	-0.0209578	0.031
GTF3A	0.0945481	0.031
DPP7	0.0412333	0.031
NDUFA11	-0.107215	0.031
PWWP2A	0.0351297	0.031
TSPAN17	0.0419683	0.031
C11orf1	-0.125964	0.031
CRIP1	-0.189331	0.032
TSPO	-0.200679	0.032
TCEAL4	-1.08542	0.032
LIPA	-0.202187	0.032
ATP5G3	-0.101367	0.032
HSD17B10	-0.0746435	0.032
PDCL3	-0.0468317	0.032
RPL26P19	0.0821969	0.032
SLC38A6	-0.203262	0.032
SP110	0.110857	0.032
TWISTNB	0.0864866	0.032
UQCRC1	-0.0978194	0.032
COTL1	0.105422	0.032
ATP5H	-0.151418	0.032
LMNA	-0.849333	0.032
MRPS6	0.0488422	0.032
GPCPD1	-0.1659	0.032
PHF11	0.0897381	0.032
DHCR24	-0.0350951	0.032
AKT3	-0.102815	0.032
PAPSS1	-0.146909	0.032
SLC25A19	-0.0473694	0.032
SQOR	-0.036431	0.032
ZSWIM7	-0.049885	0.032
DCAF13	0.0728891	0.032
TAP1	0.068266	0.032
TRANK1	0.141774	0.032
GPATCH11	-0.0473717	0.032
KLRB1	0.0788877	0.032
PLXNC1	0.070419	0.032
VPS54	-0.102297	0.032
TMTC3	-0.0240593	0.032
COPS4	0.0420668	0.032
VPS37A	-0.0214724	0.032
SLC9A3R1	0.0424215	0.032
MYL6	-0.251607	0.033
GNPTAB	-0.103266	0.033
CLEC12A	-1.39567	0.033
NAA15	0.0482223	0.033
RNH1	-0.0846929	0.033
STMN1	-0.257009	0.033
AC136632.1	0.080775	0.033
AC004386.1	0.211447	0.033
CSF2RA	-0.696108	0.033
LAIR1	-0.314655	0.033
SPG21	-0.0634061	0.033
BAG4	-0.0480976	0.033
RBMX	0.111815	0.033
ZCCHC11	0.0787116	0.033
ERGIC3	-0.0700208	0.033
RABGAP1L	0.0906873	0.033
IDH2	0.0750827	0.033
SLC7A6OS	0.0673917	0.033
SNHG9	0.0425918	0.033
JAKMIP1	0.0723587	0.033
ABCG1	-0.437867	0.034
CHCHD10	-0.0523538	0.034
HEXB	-0.282576	0.034
LRPAP1	-0.138779	0.034
MR1	-0.0137322	0.034
NCKAP1L	-0.102617	0.034
SCPEP1	-0.420398	0.034
TRNT1	-0.113996	0.034
TUBA1C	-0.0901709	0.034
HLA-DRB5	-0.031934	0.034
REXO2	-0.105916	0.034
THEMIS2	-0.19848	0.034
NAGK	-0.115653	0.034
CDC37	-0.0743446	0.034
ARHGEF28	-2.53673	0.034
BEST1	-0.30978	0.034
PTP4A2	0.098692	0.034
WBP11	0.0595125	0.034
MRFAP1L1	0.0765267	0.034
RAB1A	-0.130651	0.034
FBXW7	0.0552494	0.034
MRPS5	-0.0805325	0.034
SP1	0.0684024	0.034
PRKX	0.0586794	0.034
WDR89	0.157767	0.034
GABARAP	-0.0851873	0.035
ARRB2	-0.0609853	0.035
CALCOCO2	0.193516	0.035
CAT	-0.103092	0.035
HEXA	-0.129968	0.035
IL18	-0.6229	0.035
MDH1	-0.0782767	0.035
MYDGF	-0.148288	0.035
OIP5-AS1	0.100436	0.035
RPS6KA3	0.0582021	0.035
TXN	-0.209093	0.035
MARCH1	-1.33354	0.035
CHMP2B	-0.030423	0.035
CYBA	-0.119014	0.035
FRG1CP	0.0310551	0.035
OPN3	-0.162694	0.035
SEMA4D	0.0632312	0.035
TMC8	0.0354592	0.035
NDUFB6	-0.107656	0.035
PSMD8	-0.074707	0.035
ERBIN	0.144858	0.035
PSMB8-AS1	0.0732585	0.035
RAB27A	0.079938	0.035
SRSF4	0.0795014	0.035
CD247	0.0761575	0.035
PHACTR1	-0.12601	0.035
CHD3	0.0597423	0.035
ACBD3	0.0755567	0.035
UBTF	0.0805453	0.035
ELK4	0.0665921	0.035
ASXL1	0.0224372	0.035
COX7A2	-0.154321	0.036
NDUFA4	-0.201988	0.036
RPS3	0.116541	0.036
RHOA	-0.111837	0.036
APIP	-0.167478	0.036
ATP5J	-0.121419	0.036
CD151	-1.14869	0.036
COLGALT1	-1.19792	0.036
CTSA	-0.0844083	0.036
DAZAP2	0.108368	0.036
PRRC2B	0.0673956	0.036
RRBP1	-0.0554753	0.036
SNRPD2	0.0668563	0.036
VPS29	-0.187053	0.036
RWDD1	-0.0728687	0.036
COL4A3BP	-0.0842694	0.036
MFSD1	-0.21915	0.036
ACOT7	-0.127643	0.036
ARL4A	-0.0844125	0.036
PGD	-0.583526	0.036
PPP1R18	0.106203	0.036
RIF1	0.124525	0.036
RNF13	-0.187955	0.036
SNX3	-0.106774	0.036
CISD2	-0.116616	0.036
ORAI2	-0.0527402	0.036
ARPC5L	0.133744	0.036
PIM2	0.0172123	0.036
CYTOR	0.0658162	0.036
RAB33B	0.134608	0.036
UBE4A	-0.0231052	0.036
KMT2A	0.0604141	0.036
AL133453.1	0.104536	0.036
JADE1	0.0695488	0.036
SLA2	0.08513	0.036
ANXA2	-0.573601	0.037
EEF2	0.103643	0.037
MOSPD2	-0.118882	0.037
RHEB	-0.123387	0.037
CAPZA2	-0.106766	0.037
FAM111B	-0.247374	0.037
PSMA3	-0.111094	0.037
PTTG1IP	-0.0502155	0.037
RGS19	-0.0409967	0.037
TMEM106B	0.0889295	0.037
TCEAL8	-0.0802219	0.037
FAR2	-0.111423	0.037
PARK7	-0.0672203	0.037
STAC	-0.364727	0.037
RAB10	-0.0837122	0.037
SEL1L	-0.24951	0.037
STX12	-0.478614	0.037
ATRAID	-0.0708161	0.037
CBX5	0.104501	0.037
FASTKD2	-0.0487981	0.037
MDN1	0.0794538	0.037
TMEM38B	-0.389021	0.037
CCM2	0.0675136	0.037
LCP2	0.0942725	0.037
RBBP6	0.0405709	0.037
NFATC2	0.0305831	0.037
RNF115	0.0439225	0.037
C3orf14	0.00919517	0.037
BCL11B	0.0671312	0.037
KCTD7	0.0629174	0.037
NIPSNAP1	0.262434	0.037
FAM76A	0.000856074	0.038
DST	-1.40444	0.038
RBX1	-0.146202	0.038
LAPTM5	-0.0839033	0.038
ANKRD13A	0.099557	0.038
GSTO1	-0.257331	0.038
LANCL1	0.263383	0.038
AQR	0.0710096	0.038
ATP6V0B	-0.267098	0.038
P4HA1	-0.0691346	0.038
PPP6R2	0.0728615	0.038
VAT1	-1.09893	0.038
CCDC107	0.0673587	0.038
FNDC3B	-0.0695222	0.038
MRPL58	-0.0307093	0.038
POM121C	0.0438019	0.038
EMC10	-0.0523006	0.038
MAPK1IP1L	0.0797227	0.038
UQCRQ	-0.284524	0.038
CD81	-0.121341	0.038
HELZ	0.0574564	0.038
ICAM3	0.0437902	0.038
DSE	-0.0561953	0.038
VCPKMT	0.108267	0.038
MED1	0.073068	0.038
KIF3B	0.306516	0.038
PPHLN1	0.0922735	0.038
CTSS	-0.631141	0.039
C14orf2	-0.20268	0.039
TMED9	-0.0877605	0.039
DNAJA1	-0.109862	0.039
NUDT9	-0.0995715	0.039
PEPD	-0.0323029	0.039
CFDP1	-0.0662811	0.039
TRIM44	-0.0487896	0.039
TSPAN3	-2.18899	0.039
ACADSB	0.0898808	0.039
ATP2A2	-0.0642174	0.039
ERP29	-0.0785829	0.039
MTERF4	0.0472677	0.039
NANS	-0.770314	0.039
SVIL	-3.26754	0.039
ERAP1	0.0533269	0.039
HUS1	0.0777631	0.039
COPS5	0.0325347	0.039
CALHM2	0.018941	0.039
LSP1	0.0394153	0.039
PCNX2	0.0298555	0.039
ZNF800	0.096989	0.039
COX16	-0.125574	0.039
PAPOLG	0.0483499	0.039
KIAA0586	0.0581074	0.039
ATP11A	-0.0694245	0.039
PSMB4	0.0983823	0.039
POLR3C	-0.044313	0.039
MANF	0.366512	0.039
AP3M2	0.0847231	0.039
GLRX	-0.778889	0.04
LAMP2	-0.102794	0.04
STARD7	-0.0527536	0.04
CD36	-0.189556	0.04
LAMP1	-0.0894702	0.04
PYCARD	-0.110631	0.04
SKAP1	0.067793	0.04
SNX2	-0.446617	0.04
SUMF2	-0.0776501	0.04
DNASE2	-0.145319	0.04
EIF2S2	-0.0814412	0.04
FFAR4	-1.27082	0.04
SDCBP	-0.35563	0.04
VAMP3	-0.091092	0.04
CDC42P6	0.0340967	0.04
CYTIP	0.0686571	0.04
DHX29	-0.0930855	0.04
TUBA1B	-0.0990607	0.04
FMNL2	-0.170559	0.04
LUC7L3	0.1085	0.04
PUM3	0.0744777	0.04
MED10	0.0376071	0.04
MRPL48	-0.0711287	0.04
RASAL3	0.0494219	0.04
INTS8	0.0456363	0.04
UBA5	-0.0514629	0.04
PCYOX1	-0.0302196	0.04
LPIN1	0.0957696	0.04
PPIA	-0.134471	0.041
SAT1	-0.286792	0.041
VAMP8	-0.200433	0.041
ENY2	-0.054668	0.041
POMP	-0.117238	0.041
TMEM219	-0.0766967	0.041
BTN2A1	0.0943282	0.041
CNOT1	0.0955978	0.041
IRAK3	-2.48788	0.041
PDK4	-1.17015	0.041
POR	-0.112411	0.041
MRPS35	-0.0631299	0.041
CD59	-1.15063	0.041
PLEKHB2	-0.077085	0.041
XRCC6	0.116355	0.041
ZNF430	0.0463867	0.041
BMI1	0.460535	0.041
NIPSNAP2	-0.0432132	0.041
ATP6V1B2	-0.0893548	0.041
HTATIP2	-0.0721215	0.041
LACTB	-0.79362	0.041
SNRNP70	0.0941145	0.041
TXLNA	0.0816887	0.041
MACF1	0.0881958	0.041
APOPT1	0.0594749	0.041
CEP57	0.0952017	0.041
PLAC8	-0.108376	0.041
NAAA	-0.0609925	0.041
RUVBL1	0.0795365	0.041
DOCK11	-0.0748389	0.041
NACAP1	0.0328279	0.041
OSBPL2	0.00632058	0.041
CTSC	-0.134475	0.042
ARPC1B	-0.0800017	0.042
RPL13	0.111526	0.042
COX7B	-0.130046	0.042
GLIPR2	-0.164239	0.042
SMARCA5	0.110215	0.042
FOXN2	-0.114323	0.042
AKR1C3	-2.18962	0.042
EEF1D	0.0736715	0.042
LINC01094	-0.954133	0.042
PIK3AP1	-0.103774	0.042
TPI1	-0.0593521	0.042
CRIPT	-0.0700565	0.042
CXCR6	0.0717645	0.042
GLDN	-0.267599	0.042
LACTB2	-0.102149	0.042
PRKACB	0.138094	0.042
RAB2A	-0.0825087	0.042
RASGEF1B	-0.508089	0.042
TIMP2	-0.221913	0.042
MGST2	-2.39958	0.042
SF3B2	0.137551	0.042
CENPC	0.124949	0.042
PCNX4	-0.043577	0.042
TCF7L2	-1.05052	0.042
DRAM2	-0.0499177	0.042
TPST2	0.0859116	0.042
CDC73	0.0855456	0.042
HM13	0.0644904	0.042
RNF166	0.0324591	0.042
ZZZ3	0.129554	0.042
RPL6	0.0968991	0.043
TFRC	-0.345093	0.043
CORO1C	-0.645591	0.043
GLUL	-0.302273	0.043
RPS4X	0.0932883	0.043
BLVRA	-0.140986	0.043
KRT10	0.0497889	0.043
LEPROT	-0.0789418	0.043
PTMS	-0.0456864	0.043
RPA3	-0.0894665	0.043
TRIO	-0.228694	0.043
CYCS	-0.0639416	0.043
ANXA11	-0.0544925	0.043
CBR1	-0.0871612	0.043
KRBOX4	0.186277	0.043
MRPS18C	-0.100356	0.043
AC007969.1	0.107639	0.043
TGM2	-0.147756	0.043
CLTC	-0.113853	0.043
GM2A	-0.217283	0.043
HSBP1	-0.0962791	0.043
LMBRD1	-0.0876921	0.043
DPH3	-0.0466788	0.043
ATP1B1	-0.197435	0.043
TIMM10B	-0.00166261	0.043
ACSL3	-0.0463855	0.043
ZMYND11	0.0691842	0.043
DHRS4-AS1	0.0659622	0.043
SNTB2	0.0669584	0.043
EIF2AK4	-0.0641778	0.043
TSPYL2	0.0398574	0.043
BARD1	0.132708	0.043
ACO1	-0.393022	0.044
ACSL1	-0.114075	0.044
COMT	-0.0300838	0.044
SPTSSA	-0.0978237	0.044
USMG5	-0.162417	0.044
FCHO2	-0.783511	0.044
GCHFR	-0.301038	0.044
ACOX1	-0.0413412	0.044
ARAP2	0.155393	0.044
NDUFS3	-0.0539577	0.044
PLXDC2	-2.77835	0.044
DCAF5	0.0611308	0.044
IFNAR1	-0.100448	0.044
ACTN4	0.0800017	0.044
ATMIN	0.0175284	0.044
TGFBI	-0.221292	0.044
GNL3	0.020752	0.044
ALCAM	-1.20211	0.044
HLA-DOA	-0.564282	0.044
TNIP1	0.0881419	0.044
GZMH	0.0639821	0.044
AKAP10	0.0451667	0.044
HDGF	0.0407594	0.044
MFNG	-0.0608621	0.044
EHD1	0.0639659	0.044
CBWD2	-0.109694	0.044
LINS1	0.0387288	0.044
INPP4B	0.05265	0.044
APLP2	-0.376106	0.045
GZMA	0.128394	0.045
CBL	0.162874	0.045
CCDC88A	-0.628928	0.045
FBP1	-1.93025	0.045
TIMMDC1	-0.100704	0.045
TMEM126B	-0.106866	0.045
C19orf70	-0.0661923	0.045
PYCR2	-0.0305648	0.045
RPL10P16	0.0458915	0.045
SPPL2A	-0.166221	0.045
CSDE1	0.13367	0.045
NUCB1	-0.0500477	0.045
STK4	0.132054	0.045
CUTA	0.0815002	0.045
ETHE1	-0.0634998	0.045
SORT1	-3.65638	0.045
GNB4	-0.483238	0.045
EXOSC8	-0.0832942	0.045
WDR83OS	-0.0625488	0.045
KLHL24	-0.0753521	0.045
DCAF17	0.149299	0.045
MYO1G	-0.0384678	0.045
BATF	0.0334921	0.045
TXNDC11	-0.0576009	0.045
TAP2	0.0292355	0.045
GPX1	-0.330434	0.046
ATAD1	0.0509621	0.046
DSTN	-0.0861283	0.046
RPL18	0.113531	0.046
ACTN1	-0.847222	0.046
BCAS3	-0.0482278	0.046
DR1	0.0665956	0.046
HLA-DMB	-0.094778	0.046
MGEA5	0.119041	0.046
TMEM156	0.0414409	0.046
ASAH1	-1.1999	0.046
FNDC3A	-0.022531	0.046
PHB	-0.0674359	0.046
DDX10	-0.0210026	0.046
ABCE1	0.00945236	0.046
ARRDC4	-3.07371	0.046
DYNC1LI1	-0.14786	0.046
SWAP70	-0.125933	0.046
TBC1D10C	0.073625	0.046
IL13RA1	-1.81504	0.046
METAP1	0.105886	0.046
PATL1	0.0940534	0.046
PTPN9	-0.0290215	0.046
CD83	-0.282263	0.046
LYPLAL1	-0.0591486	0.046
SCFD1	-0.0490188	0.046
PITPNA	-0.082625	0.046
DCAF6	-0.00639708	0.046
MIAT	0.094753	0.046
PPM1B	-0.0429307	0.046
DNMT3A	-0.0610669	0.046
PSAP	-0.666271	0.047
RPS27	0.0767311	0.047
SYK	-0.441217	0.047
ABHD5	-0.164417	0.047
ALAS1	-0.0904595	0.047
BAZ2B	-0.10775	0.047
GNPDA1	-0.0103227	0.047
PTPN22	0.0374902	0.047
TXNDC17	-0.080103	0.047
S100A11	-0.133251	0.047
KXD1	-0.0273055	0.047
SEMA3C	-0.543547	0.047
STXBP3	0.0521345	0.047
MPLKIP	-0.0033258	0.047
NCEH1	-0.335727	0.047
CYB5R4	0.0798859	0.047
DECR1	-0.0897653	0.047
BRI3	-1.20286	0.047
REL	-0.0607476	0.047
HELB	0.0477952	0.047
TPRG1L	-0.00765426	0.047
COX11	-0.056612	0.047
UCHL3	-0.0664141	0.047
CCNB1IP1	-0.0451014	0.047
TVP23B	-0.0554351	0.047
MSI2	0.0242478	0.047
HSCB	-0.03072	0.047
EIF4E3	0.0105853	0.047
FTH1	-0.512046	0.048
MCEMP1	-2.82483	0.048
CD63	-0.203146	0.048
LITAF	-0.0747475	0.048
N4BP2L2	0.116769	0.048
ALDH2	-1.68901	0.048
CAPG	-0.191542	0.048
MGST3	-0.604207	0.048
NIPA2	-0.0659149	0.048
PRDX5	-0.0630106	0.048
TMEM87B	0.0816523	0.048
CTSD	-0.893198	0.048
ID2	0.138901	0.048
CSNK1G3	0.0342055	0.048
TFEC	-0.845123	0.048
ADIPOR1	-0.105692	0.048
ERCC6	-0.0239204	0.048
SYNGR2	-0.104137	0.048
UQCC2	-0.0404941	0.048
PSMA6	-0.143504	0.048
NEK7	0.0530638	0.048
SETD5	0.0590152	0.048
EDEM3	0.0691868	0.048
VPS25	-0.0629772	0.048
CREB1	0.0610922	0.048
SGMS2	-0.836683	0.048
ATXN2L	0.0248194	0.048
SLF1	0.0802455	0.048
RDH11	0.0271044	0.048
ZBTB25	0.0262651	0.048
BX679664.3	0.0354777	0.048
PCYT1A	0.0524004	0.048
CUTALP	0.184952	0.048
RPL3	0.0832903	0.049
CYB5A	-0.0872964	0.049
TMEM59	-0.0982401	0.049
UTRN	0.103157	0.049
RBM39	0.115065	0.049
KATNBL1	-0.132788	0.049
MINOS1	-0.0702361	0.049
S100A13	-2.81103	0.049
ANAPC11	-0.0866372	0.049
CPSF3	-0.0642373	0.049
SKIV2L2	0.0443712	0.049
CCDC144B	-0.0802711	0.049
L3MBTL3	0.0805682	0.049
ATP5G1	-0.0658336	0.049
WASHC4	-0.10646	0.049
FRG1BP	0.0262334	0.049
RNF34	0.0774584	0.049
SHTN1	-0.817905	0.049
RSBN1	0.0781454	0.049
PIGK	-0.027092	0.049
AKNA	0.0436159	0.049
GIMAP6	0.0388632	0.049
OSBP	-0.0893951	0.049
HBB	0.0370711	0.049

## Sheet: B_plasma cells IDEAS
SS				DM				RA				SSc				IIP
gene	log2FoldChange	pvalue		gene	log2FoldChange	pvalue		gene	log2FoldChange	pvalue		gene	log2FoldChange	pvalue		gene	log2FoldChange	pvalue
MOB1A	0.29884	0.001		MT-ND3	-0.0224731	0.001		CALM1	-0.00151982	0.002		NIFK	0.00104725	0.001		SNHG5	0.00149947	0.002
UBC	0.277797	0.001		SEC61B	0.0238429	0.001		ARPC2	-0.00144049	0.003		YWHAB	0.00233868	0.002		G3BP1	-0.000266359	0.003
ANP32E	0.151761	0.001		RNASE6	1.19818	0.001		NBN	0.00113098	0.004		CCT3	0.00132401	0.005		NDUFA2	0.000522822	0.004
CD82	0.525088	0.001		SMARCA5	0.534475	0.001		CAP1	-0.00109121	0.005		THEMIS2	0.000777777	0.006		SF3B2	-0.000375135	0.004
KIAA1551	0.762782	0.001		SLC3A2	0.410384	0.001		ISG20	0.00119581	0.005		PDCD10	0.00108472	0.008		TMEM70	-0.000513027	0.005
PTPN1	0.188531	0.001		CANX	0.0473895	0.002		CISD2	0.000434006	0.006		CCT6A	0.00123075	0.008		RSL1D1	-0.000638902	0.008
RAB29	0.42478	0.001		LYST	0.0354863	0.002		IDS	-0.000935837	0.007		ZC3H13	0.00151485	0.009		SERPINB1	0.000675523	0.009
SEPT6	0.278773	0.001		CTR9	0.017802	0.002		ACTR3	-0.00135065	0.007		MDFIC	0.000700927	0.009		LY86	0.000348069	0.009
STK17A	0.76661	0.001		IGHM	0.0226609	0.002		DIAPH1	-0.000474588	0.007		SUMO2	0.000983173	0.01		EXOC5	0.000607128	0.009
TPM3	0.205814	0.001		TRAM1	0.0204345	0.003		IGHG3	0.00031153	0.008		SMU1	0.000670172	0.013		KMT2C	-0.00049972	0.009
TXN	-0.478293	0.001		CWC22	0.0369461	0.003		PCBP2	0.000512579	0.009		PNPLA8	0.00064684	0.013		APOE	0.000829989	0.01
GSTP1	-0.817135	0.001		ERLEC1	0.0593033	0.003		PIK3AP1	-0.000786218	0.009		WASHC4	0.000715127	0.014		TGFBI	0.000324597	0.01
EPS15	0.680812	0.001		MBNL2	0.0166224	0.003		RBM17	0.000509595	0.012		IFNGR1	0.000801822	0.015		TMEM126A	0.000400056	0.011
LBH	0.696284	0.001		SYNCRIP	0.0157464	0.004		IGHG4	0.000280511	0.012		CGGBP1	0.000991412	0.015		ANP32A	-0.000585565	0.012
GBP4	0.60653	0.001		HSD17B12	0.0627127	0.004		LAPTM5	-0.000908194	0.013		IQGAP2	0.000723314	0.015		GADD45GIP1	-0.000383953	0.012
LBR	0.207008	0.001		NEMF	0.0249051	0.004		LRRFIP1	-0.0009578	0.014		HDLBP	0.00115474	0.017		C19orf70	0.000674148	0.014
CORO1A	0.45336	0.001		PSMD7	0.0264445	0.004		EML4	-0.000981244	0.014		ASCC3	0.00110847	0.019		SPPL2A	0.000397657	0.014
SWAP70	0.351098	0.001		RAP1A	-0.00423093	0.004		PLPP5	0.000316934	0.015		FYTTD1	0.00127703	0.019		PSMA2	-0.000498277	0.014
TNFAIP8	0.410913	0.001		SELENOS	0.0153674	0.004		CASP4	0.000941475	0.016		CIR1	0.00109097	0.019		ARF1	-0.000435102	0.015
EPSTI1	0.371055	0.001		ZNF22	0.0405118	0.004		SEPT2	-0.000839334	0.016		ABI1	0.00121433	0.023		SEC31A	-0.000435951	0.015
SAMD9	0.128957	0.001		SBNO1	0.0100239	0.005		HMGN1	-8.29119e-05	0.017		HMGCS1	0.000778318	0.024		FAM204A	-0.000353828	0.018
CCDC69	0.364689	0.001		XRCC5	0.0840835	0.005		C15orf48	0.000792659	0.018		XAF1	0.000932478	0.025		MCFD2	0.000185662	0.019
AKAP11	0.171739	0.001		THRAP3	0.0514942	0.005		PA2G4	0.000592679	0.018		CD86	0.000719162	0.025		DNAJC7	-0.000278201	0.019
PLEKHO1	0.253653	0.001		SRP14	0.059481	0.006		NDUFB5	0.000522444	0.018		PRPF38B	0.00125906	0.025		IST1	0.00040149	0.019
CCR1	0.247591	0.001		NUCB2	0.00631809	0.006		DAZAP2	0.000512836	0.019		PPM1G	0.000749754	0.027		ETF1	-0.000151549	0.02
CHD8	0.453126	0.001		UGCG	0.0655422	0.006		CAST	-0.000747029	0.02		NDUFA2	-0.000600429	0.028		SELENOW	0.000386744	0.02
RIPOR2	0.418937	0.001		GZMB	0.0155024	0.007		MYDGF	0.000725714	0.021		PAPSS1	0.000683655	0.028		HMGB1	-0.00076455	0.023
ZCCHC11	0.199567	0.001		PPP1CA	0.0132109	0.007		RSRP1	-0.000625298	0.021		ACTG1	0.00133319	0.029		MAT2B	-0.000465128	0.023
RALGPS2	0.212112	0.001		SEPT2	0.0106674	0.007		XBP1	0.000652892	0.022		RHOA	0.00160754	0.03		NUFIP2	-0.000376346	0.023
NCOA3	0.421784	0.001		NORAD	0.0100942	0.007		CELF2	-0.000523883	0.023		SKAP2	0.00084971	0.031		BTK	-0.000637535	0.023
AIM2	0.342821	0.001		MFF	0.035488	0.007		ARL6IP5	-0.000906404	0.025		DIAPH1	0.000415611	0.031		SH3GLB1	-0.00065585	0.024
CYTOR	0.133493	0.001		SEC31A	0.0183725	0.008		ACTR2	-0.00105257	0.025		LRRC75A-AS1	-0.000899968	0.031		HDLBP	-0.000386301	0.024
GVINP1	0.199715	0.001		HSP90B1	0.0153831	0.009		IGHG1	0.000270922	0.025		PSMB8	-0.000962229	0.031		PAK2	0.000853762	0.025
POU2F2	0.226204	0.001		EIF3D	0.00384358	0.01		MZB1	0.000340963	0.026		TPM4	0.000985883	0.032		SUMO3	0.000538823	0.025
GPR82	0.434726	0.001		SPCS3	0.011592	0.01		C1QBP	0.00028949	0.027		SELENOT	-0.000146074	0.032		MT-CO2	0.000562384	0.026
BANK1	0.493325	0.001		MIA3	0.0306398	0.01		ERAP2	-0.00035153	0.027		NDUFB4	-0.000348993	0.032		NDUFS5	0.000585117	0.026
EVI2B	0.119257	0.002		PPIB	0.00642033	0.01		RILPL2	0.000528703	0.027		CYB5R4	0.000655454	0.032		LRRC75A-AS1	0.00053373	0.026
ARL6IP5	0.118626	0.002		CALR	0.0176894	0.01		IGHG2	0.000320667	0.027		CCDC88A	0.00115641	0.033		MT-CO3	0.000874844	0.027
BTG1	0.188736	0.002		ZNF24	0.018254	0.01		PRR13	-0.000161995	0.028		TMEM230	0.000660275	0.036		CREBRF	-0.000403482	0.028
GABARAP	-0.181941	0.002		CCR5	0.103453	0.01		DNAJA1	-0.000900833	0.029		SYAP1	0.000653636	0.037		CGAS	-0.000378058	0.028
PTMA	0.154068	0.002		SARAF	0.0086136	0.011		BCAP29	0.000518027	0.029		NBN	-0.000504788	0.037		NORAD	-0.000328335	0.029
RNF130	-0.305267	0.002		METAP2	0.00753709	0.011		LAMTOR4	-7.03704e-05	0.03		IL10RB	0.000495625	0.039		PITPNB	-0.000488973	0.029
SYK	0.247717	0.002		SINHCAF	0.029428	0.011		PFDN4	0.000616737	0.031		RECQL	0.000654333	0.039		ARPC5L	-0.000406561	0.029
TBK1	0.178649	0.002		CAT	0.0329672	0.012		MYL12A	-0.00103188	0.033		DYNC1I2	0.000562995	0.041		SF3B5	-0.000227815	0.03
HLA-F	0.0537999	0.002		SON	0.0342116	0.012		SPP1	0.000209432	0.033		KMT2C	0.00124945	0.042		TANK	-0.000516254	0.031
SPEN	0.155721	0.002		EID1	0.0121597	0.012		TPI1	-0.000645791	0.035		PPP1CB	0.000849025	0.043		GPX1	0.00104798	0.032
STMN1	-0.481325	0.002		EIF5	0.177559	0.012		PRKACB	-0.000763273	0.037		FAM162A	0.000684048	0.044		FTLP3	0.000552343	0.033
TLN1	0.375552	0.002		RPL7L1	0.0202016	0.012		CFLAR	0.000739309	0.038		SF3B5	0.000462089	0.044		ZMAT2	0.000226051	0.033
CD9	-1.07998	0.002		C14orf2	-0.00334002	0.013		MAPRE1	0.000319968	0.038		RBM25	0.00153309	0.045		BAZ1B	-0.000500047	0.033
EMB	0.295133	0.002		ETF1	0.018594	0.013		ZDHHC20	-0.000504145	0.038		FAM96A	0.000550365	0.047		NDUFB9	0.000387288	0.033
TAF7	0.0561711	0.002		PDIA3	0.0259394	0.013		CD46	-0.000330814	0.039		DNAJB6	-0.000392602	0.047		STK4	-0.000674497	0.033
CD48	0.267318	0.002		RPN2	0.00914835	0.013		NDUFB4	0.000234177	0.039		TOPORS	0.000889211	0.047		PPP4R3A	-0.000293815	0.033
GBP5	0.252137	0.002		CAPRIN1	0.0271643	0.013		SOD2	0.000953716	0.04		IARS2	0.000362855	0.047		CIR1	-0.000630079	0.033
SMIM14	0.73091	0.002		NONO	0.0158266	0.013		TAGLN2	-0.000396405	0.04		PYURF	0.000907992	0.048		FAM32A	-7.13878e-05	0.034
ADD3	0.875728	0.002		TTC3	0.00452346	0.013		UBQLN1	0.000450164	0.041		ADSS	0.000993103	0.048		MT-ND3	0.00116572	0.035
TIMM8B	-0.484029	0.002		PLAC8	0.0169117	0.013		FAM129A	-0.000318974	0.042		P4HB	-0.00027552	0.049		SUMO1	0.000389546	0.035
CHD1	0.232746	0.002		HNRNPA2B1	0.00719756	0.014		SSR4	0.000396568	0.043						TNFSF13B	0.00056331	0.035
STK17B	0.402948	0.002		NCOR1	0.0632841	0.014		LSM6	0.000836495	0.043						ATP6V0E1	0.000499514	0.036
MACF1	0.22426	0.002		OSTC	0.00594737	0.014		DDX5	-0.00173414	0.044						RGS10	-0.000172847	0.036
TANK	0.123201	0.002		EIF4G1	0.0115184	0.014		G3BP1	0.000448017	0.044						CWC22	-0.00033968	0.037
TMF1	0.211524	0.002		ZNF644	0.0332895	0.014		LCP1	-0.000616439	0.045						MT-CYB	0.000771335	0.038
ANXA6	0.165244	0.002		CD96	0.0140808	0.014		RHOA	-0.000601713	0.045						ACAA2	-0.000382132	0.038
SHOC2	0.193512	0.002		TMCO1	0.04242	0.015		ACTB	-0.000566957	0.045						ITGB2	0.000601902	0.038
SMC6	0.302	0.002		NOP56	0.00846819	0.015		TPM4	-0.000787191	0.045						SPCS2	-0.000615589	0.038
GAPT	0.168051	0.002		GZMK	0.0131386	0.016		SEC61G	0.000621205	0.045						PABPC4	-0.00033084	0.04
RABGAP1L	0.209649	0.002		HNRNPA3	0.0112686	0.016		HNRNPA2B1	-0.000963068	0.046						ERGIC2	-0.000398122	0.04
RAC2	0.257062	0.002		CSNK1A1	0.0161278	0.016		AC115223.1	0.000124932	0.046						LRMP	-0.000492025	0.04
MS4A1	0.207484	0.002		EXOSC8	0.0232854	0.016		RAB11FIP1	-0.000473649	0.046						CHD1	-0.000689041	0.041
MEF2C	0.196478	0.002		TM9SF3	0.0211044	0.017		SAT1	0.00158195	0.049						NCOA3	-0.000341342	0.041
XIST	0.0362853	0.002		HLA-DOA	0.0439027	0.017		ZFAND5	0.000372152	0.049						SELENOT	0.000151517	0.042
YBX1	-0.384979	0.003		SUGT1	0.00903449	0.017										SERP1	-0.000240515	0.042
GLRX	-0.467824	0.003		DARS	0.0147822	0.018										PDCD10	-0.000612077	0.043
OLR1	-0.57781	0.003		CNOT6L	0.0276007	0.018										PCBP2	-0.000352	0.043
VAMP8	-0.486406	0.003		NRDC	0.0127842	0.019										TMEM165	0.000352432	0.043
CMTM6	0.0477381	0.003		RPL38	-0.00564961	0.02										TRIM22	-0.000310117	0.043
EVI2A	0.253207	0.003		COPB1	0.00755526	0.02										MIA3	-0.000421142	0.044
NUB1	0.0715879	0.003		SELL	0.0527053	0.02										PRMT2	-0.000119782	0.045
TMEM126B	0.0467758	0.003		APOBEC3G	0.0142982	0.021										SNX6	-0.000318002	0.047
TTN	0.175935	0.003		LYN	0.00609848	0.022										NSA2	-0.000611747	0.047
ARF6	0.0391379	0.003		MORF4L1P1	0.00121241	0.022										PWP1	-0.000477549	0.047
HNRNPA1	0.176967	0.003		RMDN1	0.0189016	0.023										TRA2A	-0.000201537	0.047
SNAP23	0.1513	0.003		C1orf43	0.0197164	0.023										VASP	0.000375417	0.048
MYCBP2	0.199789	0.003		HMGB1	0.0110096	0.024										IGSF6	0.000758509	0.048
PDS5B	0.120096	0.003		TMSB4XP4	0.00195039	0.024
PTP4A2	0.0917484	0.003		DDX6	0.0139782	0.024
TAP1	0.316422	0.003		SERINC3	0.0156472	0.024
ARPC5L	0.0798536	0.003		SMARCE1	0.00892427	0.025
KIF20B	0.272869	0.003		GTF2A2	0.0266509	0.025
SP140	0.218405	0.003		STK4	0.00857174	0.026
TERF2IP	0.0933603	0.003		MAN1A1	0.0194137	0.026
FBXW7	0.207681	0.003		TMED10	0.00728407	0.027
SESN3	0.186783	0.003		CD84	0.0178752	0.027
CCNG2	0.125954	0.003		JCHAIN	0.00810408	0.027
STRBP	0.0635776	0.003		ATP5L	-0.00147095	0.028
CST3	-0.742183	0.004		ID2	0.026033	0.028
CLEC12A	-0.607095	0.004		HNRNPK	0.0213102	0.029
CORO1C	-0.406466	0.004		JUN	-0.00337921	0.029
H2AFZ	-0.464526	0.004		IFI44L	0.0194672	0.029
MTCO1P12	0.759511	0.004		MT-CO2	-0.0100759	0.03
CAT	-0.282627	0.004		ITM2A	0.0055355	0.03
CCDC88A	-0.891546	0.004		CLEC2D	0.0092707	0.03
CCNL1	0.288426	0.004		IRF8	0.0323032	0.03
CD99	0.0691217	0.004		SLC38A1	0.0434317	0.03
DMAC1	-0.357438	0.004		EIF4G2	0.00457868	0.031
FCGRT	-0.239053	0.004		HERPUD1	0.0047714	0.031
GCA	-0.388762	0.004		PRDM2	0.0219987	0.032
HNRNPDL	0.0973009	0.004		SNHG8	-0.00555854	0.032
SH3BGRL	-0.393474	0.004		VCP	0.00578516	0.032
SP110	0.307611	0.004		CD52	-0.00693425	0.034
SAMHD1	-0.425724	0.004		EIF1	0.00705221	0.034
ARHGAP25	0.363755	0.004		PTBP3	0.0591794	0.034
ASAH1	-0.344443	0.004		UBXN4	0.00786422	0.034
LDHA	-0.334628	0.004		PPP2R5C	0.0202921	0.034
DAPP1	0.157114	0.004		CENPC	0.0160555	0.034
SMC5	0.102674	0.004		OPTN	0.0140504	0.036
RPL29	0.231083	0.004		BTN3A2	0.0133446	0.036
AC099560.2	0.288018	0.004		ARID4B	0.0594498	0.036
PPP1R15A	0.154284	0.004		NUCKS1	0.0297943	0.036
HNRNPD	0.154051	0.004		LARP1B	0.00617626	0.036
RBBP6	0.0766301	0.004		STAT3	0.0109135	0.037
APLP2	-0.521768	0.005		CCT2	0.104487	0.037
CXCL16	-0.408455	0.005		KAT6A	0.0114142	0.037
NPC2	-0.642987	0.005		CCND2	0.00756614	0.037
ALDH2	-0.789472	0.005		PARK7	0.0385255	0.038
FAM49B	0.0855728	0.005		MT-ATP6	-0.0158575	0.04
LST1	-0.557271	0.005		IFNAR1	0.00669382	0.04
MBP	0.147394	0.005		PSMB9	0.0211352	0.04
SSB	-0.21481	0.005		DDX24	0.00334267	0.041
TTC17	0.0662542	0.005		RPS20	-0.000184516	0.042
YWHAZ	0.122317	0.005		SERBP1	0.00607359	0.042
HIST1H1E	0.0764095	0.005		APPL1	0.0104699	0.042
DNAJC10	0.180592	0.005		SKIL	0.0323445	0.042
CYLD	0.119858	0.005		SREK1	0.00831031	0.042
NBEAL1	0.282647	0.005		BRWD1	0.0479857	0.043
NCEH1	-0.760433	0.005		XRCC6	0.0265865	0.043
SMARCC1	0.137745	0.005		TIA1	0.00998716	0.043
STAT1	0.0972121	0.005		EIF3M	0.0203373	0.044
IGSF6	-0.417188	0.005		C1D	-0.00100637	0.044
NUFIP2	0.024833	0.005		RANBP1	-0.00774938	0.044
PNRC1	0.0230872	0.005		MT-CO3	-0.00977283	0.045
PPP4R3A	0.0573667	0.005		CCL5	0.00781484	0.045
RNF13	-0.204242	0.005		HP1BP3	0.0176218	0.045
SEPT11	-0.591142	0.005		LCP1	0.00740616	0.046
CGAS	0.0366318	0.005		GPR183	0.0108139	0.047
IRF2	0.0744026	0.005		TRIP12	0.0135026	0.048
RABEP1	0.143168	0.005		IFIT2	0.069163	0.048
TRA2A	0.117467	0.005		RTF1	0.00564109	0.048
PPA1	0.165062	0.005		MT-ND2	-0.00358444	0.049
MS4A7	-0.411935	0.006		SNRPE	-0.00159326	0.049
APOBEC3G	0.137415	0.006		CCNI	0.00583229	0.049
CD63	-0.410895	0.006		RBM39	0.0228219	0.049
MBNL1	0.145374	0.006		BCL2A1	-0.0119091	0.049
RPL7A	0.187944	0.006		ZCCHC6	0.0624172	0.049
ATP5G3	-0.239136	0.006
COX6A1	-0.3052	0.006
HSPA4	0.182133	0.006
SUMO3	-0.176821	0.006
H2AFY	-0.350699	0.006
CNIH4	-0.237213	0.006
NDUFB9	-0.206895	0.006
SEPT7	0.102123	0.006
BUB3	0.124848	0.006
AL109754.1	-0.272738	0.006
OFD1	0.137589	0.006
CCDC167	0.321396	0.006
RSF1	0.0875673	0.006
ATF7IP	0.0176266	0.006
CTSS	-0.479575	0.007
HLA-DRB1	-0.28428	0.007
S100A4	-0.8927	0.007
HLA-E	0.250347	0.007
FCGR2A	-0.122708	0.007
PPT1	-0.446468	0.007
RPS15	0.299361	0.007
ALDH1A1	-0.223824	0.007
RPS10	0.121525	0.007
RPS27AP16	0.35	0.007
SUB1	0.139857	0.007
HPGD	-0.380549	0.007
PLXDC2	-0.406987	0.007
WIPF1	0.12395	0.007
CSNK1G3	0.15193	0.007
HLA-DRB5	-0.19692	0.007
PDE4B	0.302975	0.007
RPL37P6	0.454669	0.007
RAD17	0.160484	0.007
ALOX5AP	-0.862207	0.008
ANXA5	-0.430363	0.008
TKT	-0.160669	0.008
MCEMP1	-0.274455	0.008
RPL28	0.103195	0.008
HLA-A	0.158088	0.008
LIPA	-0.262115	0.008
SRP14	-0.400014	0.008
IKZF3	0.219424	0.008
MME	-0.175337	0.008
MTRNR2L12	0.177047	0.008
RNF213	0.169094	0.008
TYROBP	-0.389296	0.008
TAX1BP1	-0.484798	0.008
PRRC2C	0.20595	0.008
KDM5A	0.099461	0.008
NAP1L1	0.171125	0.008
SCIMP	0.284513	0.008
MORC3	0.234397	0.008
PARP1	0.141112	0.008
NAA20	-0.27339	0.008
EAF2	0.120396	0.008
CTSC	-0.225655	0.009
GRN	-0.347139	0.009
CANX	-0.272902	0.009
ARHGDIB	0.0948262	0.009
CCDC50	0.231812	0.009
NAPSB	0.253771	0.009
SERPING1	-0.665932	0.009
ACTR3	0.134135	0.009
CHCHD2	-0.226134	0.009
HEXB	-0.440175	0.009
JAML	-0.324908	0.009
BZW1	0.154485	0.009
HCLS1	0.207204	0.009
PCOLCE2	-0.22898	0.009
AFTPH	0.0852141	0.009
ADAR	0.222591	0.009
FGL2	0.12115	0.009
ATRX	0.184996	0.009
DAB2	-0.43081	0.009
SLC31A2	-0.144877	0.009
SMC4	0.127363	0.009
AIF1	-0.408462	0.01
TXNIP	-0.249634	0.01
GPX1	-0.153784	0.01
RGS1	0.368058	0.01
UBB	-0.317447	0.01
ATP2B1	0.044819	0.01
PLBD1	-0.222677	0.01
PTPMT1	-0.30869	0.01
SLC11A1	-0.2427	0.01
SRP72	0.171404	0.01
TUBB	-0.230618	0.01
RN7SL2	0.204429	0.01
LAIR1	-0.247593	0.01
PAG1	0.286297	0.01
NKTR	0.072461	0.01
HLA-DRA	-0.391945	0.011
PSAP	-0.378358	0.011
LGALS3	-0.662449	0.011
C1orf162	-0.411138	0.011
FBP1	-0.279138	0.011
NDUFS5	-0.227907	0.011
HSPE1	-0.300292	0.011
ATM	0.199154	0.011
ZFP36L1	0.134748	0.011
IFI16	0.193127	0.011
GNG5	-0.119508	0.011
TMED10	-0.340052	0.011
AL136454.1	0.16927	0.011
TAGAP	0.262945	0.011
FNBP1	0.0920531	0.011
FABP4	-0.290923	0.012
LYZ	-0.231762	0.012
S100A6	-0.667383	0.012
ANXA1	-0.731956	0.012
ANXA2	-0.379527	0.012
RPL23A	0.235861	0.012
LTA4H	-0.577253	0.012
EZR	0.0689615	0.012
BDP1	0.0818812	0.012
BPTF	0.115893	0.012
DNAJA1	-0.293835	0.012
HMGN2	-0.0873234	0.012
RBX1	-0.32532	0.012
CD59	-0.297473	0.012
PRPF4B	0.0584822	0.012
RABAC1	0.0960707	0.012
GPCPD1	-0.328649	0.012
TCEAL8	-0.159867	0.012
CREBRF	-0.0176533	0.012
CYTH1	-0.00241322	0.012
PCF11	0.248087	0.012
RAB13	-0.410175	0.012
HOOK3	0.0583592	0.012
PLIN2	-0.257763	0.013
AC026369.3	-0.500729	0.013
PSMA4	-0.414083	0.013
PPARG	-0.272753	0.013
SYNE2	0.138244	0.013
TMEM258	-0.252234	0.013
VPS29	-0.258467	0.013
DPYSL2	-0.185375	0.013
JAK1	0.142768	0.013
NEDD8	-0.147336	0.013
IMMT	0.165023	0.013
USP16	0.0333815	0.013
PAFAH1B1	0.121708	0.013
MRFAP1L1	0.346696	0.013
ACIN1	0.099429	0.013
SLC4A7	0.161365	0.013
FTH1	-0.276171	0.014
RPL37	0.151981	0.014
C1QA	-0.431783	0.014
GPNMB	-0.20354	0.014
COPS9	-0.0659371	0.014
IL32	0.243811	0.014
MAN1A2	0.0792773	0.014
OAZ1	-0.208713	0.014
RRBP1	-0.0873831	0.014
RTN3	-0.198342	0.014
IFT57	0.100027	0.014
CREG1	-0.207114	0.014
HLA-DMA	-0.181378	0.014
CTSZ	-0.10084	0.014
SPN	-0.612406	0.014
UBE2D2	0.0304836	0.014
TUBA1B	-0.200101	0.014
VPS36	0.0455937	0.014
IDH1	-0.219044	0.014
RAD21	0.0498889	0.014
FCGR3A	-0.152299	0.015
GCC2	0.145473	0.015
RAC1	-0.276469	0.015
CFD	-0.163689	0.015
MSR1	-0.232614	0.015
PGK1	-0.199756	0.015
SERPINA1	-0.421554	0.015
CSTA	-0.471721	0.015
ITM2B	-0.249159	0.015
TPR	0.0951088	0.015
NDUFB6	-0.310778	0.015
DECR1	-0.136148	0.015
ELF1	0.0599903	0.015
RPS27	0.154542	0.016
RPS18	0.186594	0.016
MYL6	-0.323354	0.016
MARCO	-0.126308	0.016
FCER1G	-0.475177	0.016
VPS13C	0.161544	0.016
BLVRA	-0.186242	0.016
C1QB	-0.423956	0.016
COX7B	-0.425472	0.016
JUNB	0.0945685	0.016
LEPROT	-0.370659	0.016
UBL5	-0.28696	0.016
CTNNA1	-0.284276	0.016
ALOX5	-0.158425	0.016
PHIP	0.126005	0.016
EIF2S3	0.259621	0.016
CDC40	0.356988	0.016
LRMP	0.123885	0.016
ARL14EP	0.069846	0.017
ATP5O	-0.266393	0.017
CAPG	-0.106229	0.017
MNDA	-0.226824	0.017
GCHFR	-0.54879	0.017
M6PR	-0.128551	0.017
PCNP	0.136864	0.017
TSC22D3	0.142506	0.017
LUC7L3	0.235396	0.017
ATP6AP2	-0.372493	0.017
MEF2A	0.131506	0.017
SORT1	-0.924998	0.017
RPL12	0.32442	0.018
ALAS1	-0.198448	0.018
MGST3	-0.33961	0.018
PET100	-0.175626	0.018
SLA	-0.443727	0.018
CNBP	-0.220808	0.018
RPL36A	0.0622545	0.018
SYNRG	0.16818	0.018
SH3BP5	0.163224	0.018
SPCS2	0.286744	0.018
STK4	0.0896926	0.018
SHTN1	-0.211051	0.018
C1QC	-0.230528	0.019
GLUL	-0.228995	0.019
CDC42SE2	0.148282	0.019
RAP1B	-0.161981	0.019
ACTG1	0.123242	0.019
CTSD	-0.263551	0.019
PSMA6	-0.122586	0.019
PITPNB	0.0417149	0.019
FTL	-0.380904	0.02
RPL13A	0.161871	0.02
PECAM1	-0.159708	0.02
UGP2	-0.185236	0.02
AC073861.1	0.584295	0.02
HNMT	-0.195467	0.02
CCDC186	0.110761	0.02
EIF3I	0.105368	0.02
INHBA	-0.112191	0.02
LDHB	-0.488872	0.02
TMEM50A	-0.150623	0.02
ZBTB38	0.141571	0.02
NSRP1	0.312995	0.02
DDX3X	0.118787	0.02
SLF1	0.173805	0.02
APOC1	-0.292353	0.021
FN1	-0.323359	0.021
VIM	-0.281039	0.021
RMDN3	-0.169521	0.021
FCGR1A	-0.177887	0.021
MTPN	0.140051	0.021
OSBPL11	-0.0582061	0.021
S100A10	-0.272904	0.021
SCD	-0.22927	0.021
TPP1	-0.248601	0.021
DAP3	0.0895225	0.021
CTSB	-0.0967395	0.022
ATP6V1E1	-0.208437	0.022
ATP6V0E1	-0.0656064	0.022
MDH1	-0.205074	0.022
NCF2	-0.406873	0.022
ABRACL	-0.297802	0.022
NDUFA1	-0.249052	0.023
ATP6V1F	-0.263339	0.023
DOK2	-0.0395371	0.023
HNRNPH1	0.168433	0.023
PSMA7	-0.181958	0.023
RPS27L	-0.244546	0.023
ZNF302	0.107921	0.023
S100A11	-0.419218	0.023
CYBA	-0.272963	0.023
HSD17B11	-0.2238	0.023
MRPL51	-0.101555	0.023
XPO1	-0.00576405	0.023
CD163	-0.168652	0.023
CHD2	0.122046	0.023
MS4A4A	-0.191724	0.023
ETS1	0.157678	0.023
RPS19	0.237554	0.024
FABP5	-0.320381	0.024
GZMA	0.238519	0.024
ITSN2	0.0887875	0.024
TMBIM6	-0.152334	0.024
SLFN11	-0.352567	0.024
BTN3A2	0.0832264	0.024
CLTA	-0.134049	0.024
UQCRQ	-0.347016	0.024
RNASEH2B	0.0966805	0.024
SRGN	-0.356815	0.025
LAMP2	-0.211328	0.025
HIST1H4C	0.154967	0.025
SMIM30	-0.287418	0.025
SNX10	-0.230095	0.025
GSN	-0.110893	0.025
REST	0.357912	0.025
NDUFA6	-0.14175	0.025
ZRANB2	0.0640128	0.025
CD3G	0.107829	0.025
RPL18A	0.143866	0.026
ARHGAP30	0.103004	0.026
LMNA	-0.126567	0.026
LPL	-0.143303	0.026
DDX6	0.118515	0.026
PNISR	0.0379556	0.026
AC009093.3	-0.0772485	0.026
RPS27A	0.161405	0.027
GGNBP2	0.1337	0.027
COX6C	-0.391529	0.027
STX7	0.142165	0.027
ATP2C1	-0.121508	0.027
COX8A	-0.114675	0.028
CD53	0.113538	0.028
IFI27L2	-0.0182604	0.028
S100A13	-0.414628	0.028
AKR1A1	-0.107922	0.028
CD81	-0.0973969	0.028
BIRC3	0.111851	0.028
ALCAM	-0.515617	0.028
CASP1	-0.0339854	0.029
ATP6V0B	-0.111297	0.029
SMCO4	-0.0889132	0.029
MRC1	-0.117074	0.03
RPS7	0.114997	0.03
ARHGAP18	-0.239135	0.03
NUPR1	-0.210125	0.03
EIF3J	0.10668	0.03
VSIG4	-0.156502	0.03
GBP1	0.108317	0.03
RPL4	0.077579	0.031
ATOX1	-0.183512	0.031
SDCBP	-0.102278	0.031
MFSD1	-0.114926	0.031
SRRM2	0.19736	0.031
KIAA1143	0.288799	0.031
WAC	0.120786	0.031
COX7A2	-0.297764	0.032
PPP1R12A	0.104538	0.032
USMG5	-0.200934	0.032
SLC31A1	-0.117864	0.032
BRI3	-0.0785067	0.032
U2SURP	0.103064	0.032
RPL21	0.137654	0.033
PPIA	-0.186579	0.033
IFNGR1	-0.158572	0.033
RPLP2	0.134015	0.033
CPVL	-0.247452	0.033
SDHD	-0.174028	0.033
COLEC12	-0.103894	0.033
PRDX1	-0.128859	0.033
CES1	-0.183651	0.033
NMT1	0.0658463	0.033
NASP	0.0440104	0.033
CCND2	0.0404105	0.033
ICE2	0.13446	0.034
LAMP1	-0.114287	0.034
UFL1	0.120915	0.034
FCHO2	-0.0697413	0.034
MARCH1	0.118984	0.034
GSTO1	-0.295789	0.034
CD58	-0.300007	0.034
CDV3	0.0795593	0.034
PTPRC	0.0771537	0.035
CTSH	0.273872	0.035
POR	-0.158048	0.035
RPL24	0.117456	0.035
NCOA4	-0.200816	0.035
FAM162A	-0.0943339	0.035
SAMSN1	0.0904994	0.035
SMIM25	-0.0843361	0.035
RNF19A	0.135396	0.035
MAN1A1	-0.116402	0.036
TIA1	0.0655425	0.036
CD74	-0.146631	0.037
RPL35A	0.213418	0.037
SEC61B	-0.399205	0.037
CSTB	-0.232904	0.037
PPM1K	0.0696502	0.037
RBMX	0.202923	0.037
LSM14A	-0.00102142	0.037
TSPO	-0.241108	0.038
UQCRB	-0.204659	0.038
USP48	0.132786	0.038
RETN	-0.171947	0.038
FTH1P10	-0.0925011	0.038
EEA1	0.08949	0.038
RPS3	0.158331	0.039
YWHAH	-0.150498	0.039
CD69	0.123673	0.039
NDUFB1	-0.29036	0.039
PYCARD	-0.235162	0.039
UQCR10	-0.237539	0.039
CDC42EP3	0.0547593	0.039
GPATCH11	0.157588	0.039
RPS23	0.0180792	0.04
SEC62	0.0332559	0.04
MOSPD2	-0.0935487	0.04
RPL13	0.168806	0.04
TMEM59	-0.11689	0.04
ACO1	-0.160832	0.04
C6orf48	0.119241	0.04
NDUFB3	-0.180207	0.04
GPBP1	0.0142093	0.04
LTN1	0.196321	0.04
RPL27A	0.171079	0.041
RPL10A	0.0610609	0.041
RALB	0.0179804	0.041
RBPJ	-0.212941	0.041
ORMDL1	0.103655	0.041
OAS2	0.178248	0.041
EPRS	0.00328333	0.041
TALDO1	-0.15809	0.041
ATP5I	-0.138731	0.042
CD3D	0.152206	0.042
BAZ1B	0.104854	0.042
TGFBI	-0.157986	0.042
RAB1A	-0.108353	0.042
RPL13AP5	0.227293	0.043
FNDC3B	-0.255406	0.043
CCR5	0.11403	0.043
GLIPR2	-0.182737	0.044
HNRNPA3	0.0306624	0.044
COTL1	0.169484	0.044
IDI1	0.142768	0.044
HADHB	-0.0559055	0.044
RPL5	0.00731918	0.045
BOD1L1	0.0187696	0.045
CD44	-0.479292	0.045
PLSCR1	-0.218727	0.045
SENP6	0.136322	0.045
HLA-DPA1	-0.116292	0.046
TFRC	-0.151193	0.046
CARD16	-0.160513	0.046
CTSL	-0.10392	0.046
TOMM7	0.0751758	0.046
ELOB	-0.166874	0.046
LGALS8	0.0945368	0.046
RPL35	0.0899029	0.047
APIP	-0.164055	0.047
CD2	0.124645	0.047
ARL6IP1	-0.22931	0.047
CLEC7A	-0.170601	0.047
CNTRL	0.158054	0.047
IL2RG	0.0930036	0.047
EPC1	0.0969207	0.047
CLK1	0.0147922	0.048
DBI	-0.205047	0.048
ITGB2	-0.127683	0.048
MGEA5	0.103696	0.048
AZI2	-0.205273	0.048
GLUD1	0.0462906	0.048
MPC1	-0.170895	0.049
OIP5-AS1	-0.0364534	0.049
THOC7	0.0779493	0.049
APOBEC3C	0.0940627	0.049
PDS5A	0.0331573	0.049
PPP4R3B	0.0394514	0.049
MRPL57	0.0104742	0.049

## Sheet: monocytes_macrophages DESeq2
DESeq2 of major celltypes in bronchoalveolar lavage fluid
Remark: The cutoff for DE genes was set to p-value <= 0.01. Negative log2FC means downregulated in the celltype from donors of the respective disease compared to other diseases
SS				DM				RA				SSc				AAV				IIP
gene	log2FoldChange	pvalue		gene	log2FoldChange	pvalue		gene	log2FoldChange	pvalue		gene	log2FoldChange	pvalue		gene	log2FoldChange	pvalue		gene	log2FoldChange	pvalue
MDM2	1.08305	3.55897e-07		SSBP3	-0.888652	6.96314e-06		SELL	3.65036	3.18163e-09		RPS4Y1	-0.00012946	6.23679e-06		ABAT	0.022217	5.75926e-05		SNHG5	0.982411	2.02014e-08
MTCO1P12	2.01993	3.04336e-06		ENPP2	1.24884	7.03234e-06		S100A8	2.31629	1.05464e-06		EIF1AY	-0.000119008	4.20998e-05		RETN	0.00979236	6.04317e-05		EIF1AY	2.95364	3.93712e-06
ENPP2	2.04613	3.48827e-06		AKR1C1	1.26585	1.28939e-05		IGKC	3.40891	7.94783e-06		UTY	-0.000121949	0.000100711		ID2	-0.0460726	0.000100103		DDX3Y	2.64724	4.48297e-06
FOLR2	1.81467	4.57751e-06		USP18	0.253681	6.23931e-05		STK17B	1.09718	8.83385e-06		SLPI	-0.000175036	0.000102451		RGS1	-0.00819258	0.000389033		RPS4Y1	1.34029	1.89628e-05
SLC40A1	2.2138	5.81459e-06		DTHD1	0.454888	6.28482e-05		VCAN	1.91994	1.09159e-05		GRK3	0.00157821	0.000150415		LPCAT2	-0.027595	0.000466149		RMRP	-0.183662	3.328e-05
HLA-DMB	0.771131	1.74605e-05		VMP1	-0.0389237	8.16932e-05		TNIP3	1.42633	1.55895e-05		LGALS2	-0.000349094	0.000172549		LAT2	0.0280152	0.000511219		UTY	0.592477	5.34337e-05
LAP3	0.603053	2.41241e-05		DDX3Y	0.301317	8.89593e-05		SLC39A8	0.798688	4.95845e-05		ZFY	-0.000125849	0.000229145		ZFAND5	-0.0412867	0.000712571		TXLNGY	0.416978	8.29462e-05
ANKRD22	1.4152	2.78066e-05		ZFY	0.315892	9.50284e-05		CXCL8	1.13769	6.1849e-05		SMC1A	0.0011851	0.000418206		SIGLEC10	-0.00689512	0.000918251		ZFY	0.37111	8.37693e-05
CD9	-0.787254	3.27212e-05		TOX	0.260394	0.000119928		TNFAIP6	0.450301	0.000167024		APOBEC3A	-0.000160338	0.000458181		PLEK	-0.020119	0.00109139		USP9Y	0.153445	0.00024564
STAT1	1.02103	3.72381e-05		IFIT1	0.130801	0.000145457		SOD2	0.292462	0.000175954		TXLNGY	-0.000104508	0.000863147		SERPINB9	-0.00612405	0.00120239		POU2F1	-0.0217762	0.000299352
UBC	0.427798	3.76535e-05		HBB	0.202501	0.000170522		PI3	0.839277	0.000185344		IFITM2	-0.000316887	0.00104151		FAM49B	-0.0313231	0.00120776		FAM213A	0.0267001	0.000306714
MS4A1	1.05882	4.32146e-05		CD8A	0.19388	0.000184404		NAMPT	0.141697	0.000185649		DDX3Y	-0.000109104	0.00110213		TMEM91	0.011563	0.00134168		TTTY15	0.125589	0.000337383
ANXA6	1.08806	4.4935e-05		FGR	-0.0238985	0.000228695		DDX3Y	0.80589	0.000195573		TTTY15	-9.97695e-05	0.00110959		PPP1R12C	0.017333	0.00140614		RPS19BP1	0.0117074	0.000398174
PDE4B	0.879056	5.23257e-05		STAP1	0.113726	0.000245437		NFKBIA	0.150384	0.000209143		CCDC88A	0.00118505	0.00132652		PDE4B	-0.011365	0.0014159		ID2	0.00829969	0.000442767
CTSH	0.531197	5.47235e-05		RSAD2	0.10934	0.000247856		SAT1	0.114874	0.000230739		CXADR	0.000265838	0.00146135		TRAF3IP3	-0.00497791	0.00146144		ENPP2	-0.0383384	0.000467463
PMFBP1	0.980324	6.10006e-05		IFIT2	0.0452487	0.000253281		HIST1H1D	0.144639	0.000239891		CTSK	-0.000363402	0.00165771		NRAS	-0.022251	0.00146951		EIF4EBP1	0.0161518	0.000501424
CLEC10A	1.00373	7.32349e-05		TTN	0.108553	0.000262943		FKBP5	0.106433	0.000247573		UBC	-0.00114838	0.00168822		CD84	-0.011863	0.00152716		GGH	0.0168887	0.000559028
RARRES1	0.954807	8.07833e-05		EIF1AY	0.10642	0.000306108		ZFY	0.641391	0.000256552		CLEC2B	-0.000988928	0.00169214		UBC	-0.0337985	0.00159691		EBP	0.0135446	0.000579493
CGAS	0.552525	8.5637e-05		GZMK	0.0836873	0.0004826		MXD1	0.163155	0.000260986		TOP1	0.000985863	0.00187429		CCL4	-0.00685407	0.00166459		SMC1A	-0.0074591	0.000594076
F13A1	0.834232	0.000103264		UTY	0.0755481	0.000536267		IL2RA	0.368452	0.000299199		HBB	-0.000132392	0.00192885		ANP32B	0.0405636	0.00174985		MRPL36	0.0101274	0.000604421
ATP8B4	0.75812	0.000134189		FGFR1	-0.0417076	0.000643248		SIGLEC10	0.166986	0.000339625		TLR2	-0.000424593	0.00208594		CLEC10A	-0.00463118	0.00176108		TIMM50	0.00884154	0.00078193
PLEKHO1	0.681287	0.000149264		MX1	0.025221	0.000712913		EIF1AY	0.486191	0.000391424		TFF3	-9.79668e-05	0.00211574		COX17	0.0200862	0.00181952		SUMF1	0.00706603	0.00081223
RGL1	0.728925	0.000151159		RPS4Y1	0.0529033	0.000750468		HIVEP2	0.125103	0.000400718		SSSCA1	-0.00061503	0.00231258		IDO1	-0.00358439	0.00182249		SUCNR1	-0.00908572	0.000824807
CD14	0.649853	0.00016088		CXCL10	0.0395152	0.000786402		USP9Y	0.465387	0.000402172		ODF3B	-0.000644989	0.00235014		USF1	0.0181977	0.00191496		UBB	0.00787316	0.0010583
ICAM1	0.689128	0.000163869		ZBED3-AS1	0.0183083	0.000839823		IGHG3	0.472384	0.000403367		STS	0.000538074	0.00270662		ARL4C	-0.00535412	0.0021593		FFAR2	-0.0130497	0.00126967
CCL3	0.687078	0.000179842		GZMB	0.0454985	0.000920461		FCGR3B	0.194591	0.000407072		FOLR2	-0.000281182	0.00271402		UBD	-0.00297425	0.00221697		VMP1	-0.00418323	0.00132038
PAK1	0.590288	0.000180592		IRF7	0.0126216	0.000953944		IFITM2	0.181312	0.00041602		VAMP5	-0.000394136	0.00273996		ACBD5	-0.0282108	0.00228465		PSENEN	0.00429605	0.00153911
IGFLR1	0.647893	0.000187939		CEBPB	-0.00457291	0.000961444		FCN1	0.290171	0.000437135		RXRA	0.000807914	0.00295014		NT5C2	-0.0310902	0.00233694		TBC1D5	-0.00301289	0.00157225
TSPAN4	0.601099	0.000194231		PPP2R2B	0.0480674	0.000977503		ETS2	0.0639901	0.000462076		PMAIP1	-0.000412587	0.00309031		ZNF528-AS1	0.0113283	0.00240193		CD9	0.00554917	0.00169026
AOAH	0.636941	0.000194326		TXLNGY	0.0408668	0.0011528		GNLY	0.293264	0.000587541		USP9Y	-9.97264e-05	0.00315942		GADD45B	-0.0129234	0.00250764		MRPL23	0.00592014	0.00172739
TIFA	0.607124	0.000198581		TTTY15	0.0338851	0.00143479		UHRF2	0.0343684	0.000672363		PHIP	0.000951024	0.00344052		PRR34-AS1	0.0115859	0.00263911		FDPS	0.0050122	0.00192864
GIMAP4	0.450536	0.000214957		CD27	0.0323647	0.00146766		UTY	0.312587	0.000678355		ACOT2	0.000696494	0.00357017		CMKLR1	-0.00497123	0.00293506		COL8A2	0.00566351	0.00201219
RN7SK	0.541996	0.000241772		CTSK	-0.0128334	0.0015387		RPS4Y1	0.297284	0.000736388		SLC12A6	0.000828795	0.003648		HPCAL1	0.0199589	0.00299507		JTB	0.00301062	0.00202583
TYMP	0.483259	0.000250556		TLR7	0.00479694	0.00167625		SMAP2	0.0237657	0.000782067		MFSD6	0.000594304	0.00374367		NAA60	-0.0112837	0.00303419		PYCARD	0.00315689	0.00207695
SELENOP	0.509275	0.000261125		PMP22	0.00742425	0.00172562		TXLNGY	0.26838	0.000821463		TRIM25	0.000535523	0.00387398		RASGRP1	-0.0034839	0.00311345		TXLNG	-0.00434762	0.00211366
ITGA4	0.55971	0.000272786		IDI1	-0.0047119	0.0017361		ETFA	-0.00561258	0.000830165		AIF1	-0.000874643	0.00410294		NDUFA5	0.0281291	0.00315875		SEPT6	-0.00283831	0.00214921
IDH2	0.562597	0.000279013		USP9Y	0.0276218	0.00190817		CD300E	0.18931	0.000832741		ROCK1	0.00125669	0.00411131		CXCL10	-0.00586513	0.00329603		TRAPPC6A	0.00305963	0.00248221
KAT8	-0.568743	0.000287031		TIGIT	0.0230989	0.00193544		IGHG4	0.25083	0.000904285		FRMD4A	0.000756536	0.00434282		TNFAIP6	-0.00618031	0.00358756		MUT	0.00345691	0.00250935
NPL	0.51313	0.000392968		TP53I3	0.00486722	0.00198486		PIM3	0.0360745	0.000987523		LINC02195	-0.000102708	0.00454403		C1orf35	0.0174532	0.00359985		CYBA	0.00303614	0.00254124
CDKN1A	0.496824	0.000404921		GNG11	0.022179	0.00203048		HIST1H1C	0.0295508	0.00109187		ARL13B	0.00103299	0.00457614		ECT2	-0.0107777	0.00372378		RNF213	-0.00269507	0.00254459
TANC2	-0.500237	0.000409665		LDLR	-0.0104158	0.00208646		ARID5B	0.0610697	0.00111387		LAMB1	0.000186203	0.00461021		RAB39A	-0.00921458	0.00387871		CCL24	0.012552	0.00263436
SNAP23	0.398026	0.000410132		CD8B	0.0248967	0.00213365		CCL20	0.0974796	0.00115456		DST	0.000665709	0.00465652		CLEC2D	-0.00444839	0.00392112		ERG28	0.00418069	0.00279858
SORT1	-0.38928	0.000417631		PTPN13	-0.0167674	0.00227517		ABLIM1	0.110968	0.00145526		RGL1	-0.000199781	0.00472183		DPM3	0.0179076	0.00401948		OAZ1	0.0019588	0.00285941
ATF5	0.478493	0.000479147		RNF187	-0.00239455	0.00237201		RIPOR2	0.0422145	0.00173865		RHOC	-0.000564879	0.00499032		ITPA	0.0226863	0.00439429		GCHFR	0.00369346	0.00291321
HNRNPA3P6	0.470994	0.000493999		C21orf91	0.00397565	0.00248114		G0S2	0.102154	0.00175686		P4HA1	0.000824402	0.00509683		SMIM27	0.0127737	0.00451118		SELENOF	0.00162991	0.00298162
MPEG1	0.468271	0.000506112		STMN1	0.00311002	0.00256322		CCL4	0.0551899	0.00175894		CYTOR	-0.000462621	0.00526881		ARHGAP6	0.0109958	0.0047482		MIEN1	0.00204762	0.0030826
TNNI2	-0.453076	0.000538444		SMU1	0.00179335	0.00259688		NNMT	0.116741	0.00178654		NET1	0.000477767	0.00545052		RB1	-0.016271	0.00482026		SMIM7	0.00167157	0.0031261
RAB42	0.450788	0.00054868		SLC25A19	0.00242796	0.00267212		IGHG1	0.142065	0.00180765		WDFY3	0.000629059	0.00547087		ATP6AP1	0.0244392	0.00499677		MRPS10	0.00167063	0.00321692
TRAF3	0.449	0.000549257		SKAP1	0.0105527	0.00268318		HIST1H2AC	0.0383147	0.00193473		RRN3P1	-0.000264502	0.00561774		DUSP4	-0.00358516	0.00504965		CCL2	-0.00707268	0.00333184
GNPTAB	0.330704	0.000575027		B3GNT2	0.00201623	0.00269749		CCR7	0.0814565	0.00201637		SEM1	-0.000661982	0.00567328		MCUB	-0.0248285	0.00526846		PIGH	0.00202494	0.00374709
C12orf4	0.358391	0.000619993		NT5C3A	0.00468068	0.00270339		GNPTG	-0.00334952	0.00202732		LUZP1	0.000848899	0.00587175		SIRPAP1	-0.00577874	0.00530455		ATP6V0B	0.00192843	0.00419107
CCL13	0.29869	0.000687845		TNFRSF9	0.016203	0.00277803		PRKCQ	0.0885814	0.00204116		AMOTL1	0.000417766	0.00598014		TM2D1	0.0217266	0.00535582		MRPL55	0.00238738	0.00424888
LGALS2	0.38452	0.000688898		ZNF131	0.00187656	0.00281085		RGS2	0.0570576	0.00212989		FLII	0.00116666	0.00599705		ERAP2	-0.00583657	0.00544379		AL441992.1	0.0023695	0.00463047
CHI3L1	0.270465	0.000738776		NEXN	0.00699703	0.0028183		PRKCB	0.0664205	0.00213687		KIAA0368	0.000946957	0.00600924		PNRC1	-0.0116372	0.00568717		FBXL15	0.00175365	0.00464864
AC013457.1	-0.194881	0.000740798		IGHM	0.0197594	0.00284189		WTAP	0.00819485	0.00227974		EIF1AX	0.000997535	0.00615003		TBCB	0.0257843	0.00571907		NIT2	0.00175828	0.00466198
RASSF4	0.393346	0.000807427		INSIG1	-0.00525873	0.00285184		DPCD	-0.0270174	0.00231613		CCL3	-0.000229485	0.00621007		PRKCQ	-0.00292567	0.00588974		ACAT2	0.00251926	0.00506248
CYB561A3	0.390325	0.000818229		CCDC141	0.0185238	0.00299818		PRDX3	-0.00469301	0.00243375		NEIL2	0.000331569	0.00627886		FMC1	0.0142011	0.00590235		FAM173B	0.00244327	0.00517806
NAAA	0.370576	0.000835047		CTB-178M22.2	-0.0164577	0.00317851		PPP6R3	0.00515984	0.00245317		POLR1E	0.000498955	0.00658422		DDX60L	0.0146133	0.00593133		GUK1	0.00150878	0.00519714
PLA2G7	0.310916	0.000872612		TFF3	0.01796	0.00321072		JCHAIN	0.0862086	0.0026537		PDE3B	0.000584228	0.00666849		TRAF3	-0.00992847	0.00594259		PFDN5	0.00184364	0.00524147
CTSK	0.367839	0.000876089		PDIA3	0.001885	0.00338809		NIT2	-0.00670706	0.00268229		AGL	0.000820475	0.00668253		ZNF224	-0.012005	0.00595209		CD80	-0.00244399	0.00531166
RARRES3	0.372196	0.000901258		APOBEC3G	0.0042966	0.00368396		IDO1	0.0658177	0.00286734		PECAM1	0.00066811	0.0066832		CCL20	-0.00505882	0.00608212		FTL	0.00195162	0.00538758
ACE	0.361844	0.000967969		EOMES	0.0141497	0.00382221		HNRNPUL1	0.00333323	0.00289463		DCAF5	0.000780492	0.00706725		SLC40A1	-0.00412053	0.00614618		LINC-PINT	-0.00220131	0.00574624
ABAT	-0.349394	0.00100843		ASAP1	-0.00149885	0.00387176		IL1B	0.0273517	0.00299109		MEGF9	0.000760443	0.0071097		RPS4Y1	0.00234312	0.00616357		C19orf70	0.00151292	0.00580761
CFH	0.313832	0.00100942		UBA3	0.00135743	0.00407289		IRAK3	0.00466066	0.00309054		NBR1	0.00122762	0.00728595		CXCL11	-0.00462146	0.0063061		RSAD2	-0.00394944	0.00601005
PMAIP1	0.354751	0.00104105		KLRG1	0.0107281	0.00425381		PTGER2	0.0251591	0.0031974		CHI3L1	-0.000148526	0.00733186		SYS1	-0.019546	0.0063142		RAB8B	-0.00119624	0.00612422
NAGK	0.316383	0.00104565		FADS1	-0.00386425	0.00426068		TMEM154	0.0265906	0.00332677		HBA2	-9.29499e-05	0.00781329		DDX3Y	0.00268431	0.00639494		IFI44L	-0.00307454	0.00647462
MPP1	0.311813	0.00104649		DZIP3	0.0023184	0.00434548		TTTY15	0.0838745	0.00333509		XRRA1	0.000489854	0.00796543		LYAR	0.0111192	0.00642395		ZNF702P	-0.0029585	0.00649516
S100A13	-0.335978	0.0010646		PLTP	0.00553196	0.00466355		IGHG2	0.0849007	0.00339984		KLHDC10	0.00044615	0.0081093		DHX8	-0.0171745	0.00648329		ITPA	0.00122122	0.00668469
GIMAP7	0.339097	0.00108484		CMPK2	0.00406384	0.0046861		CSGALNACT2	0.00520583	0.00389035		CCL3L3	-0.000170444	0.00816672		SEPSECS-AS1	0.0109982	0.00685289		IL6ST	-0.00142516	0.00670985
TET3	0.333031	0.0011137		SH3BP5	-0.00178459	0.00470201		SH3PXD2B	0.0182291	0.00394939		RNASE6	-0.000289733	0.00819127		PQLC1	0.0166072	0.00701154		PGP	0.00133704	0.00690508
BLNK	0.343162	0.00113625		JAKMIP1	0.0122974	0.00476055		EMC3	-0.00292205	0.0040757		CES1P1	0.000126305	0.00841164		ELAC2	-0.01154	0.00720606		G0S2	-0.00473783	0.00716416
CALHM6	0.299018	0.00113733		NT5C2	0.00125869	0.00490115		ILK	-0.00436722	0.00412471		AAK1	0.00081579	0.0086687		BLNK	-0.00863214	0.00723493		RPP30	0.00120491	0.00722786
PHACTR4	0.288064	0.00114079		PARP9	0.00139223	0.00491514		BIRC3	0.022601	0.00425295		ATP5O	-0.000722703	0.00888616		TNFAIP3	-0.00835747	0.00727733		FADS2	0.00278812	0.00749072
LRRK2	0.329925	0.00117865		ITM2C	0.0101334	0.00498818		CLEC4D	0.0294216	0.00430449		SKA2	-0.000580527	0.00897469		RGS2	-0.00519754	0.00733001		CH17-340M24.3	0.00211868	0.00762959
PLEK	0.302574	0.00124554		ZBP1	0.00580871	0.00504733		SUMF1	-0.00403669	0.00434348		LAMTOR2	-0.000679735	0.00903125		PPP3CA	0.0180762	0.0073971		SEMA4D	-0.00143454	0.00769182
SEPT11	-0.3093	0.0013386		SPOCD1	-0.00554872	0.0050819		NINJ1	0.0193358	0.00453611		LMNB1	-0.000350042	0.00905961		GPATCH11	0.0151687	0.00751323		HELZ2	-0.00228447	0.00769492
RAB20	0.314515	0.00138828		SAMD3	0.00963092	0.00522737		PON2	-0.00616555	0.00495755		IGKC	-0.000106339	0.00919802		PLA2G7	-0.00509108	0.00754158		CHMP2A	0.00106765	0.00771315
CDC42SE2	0.299981	0.00145177		SLC12A6	-0.00131372	0.00543309		IL1R2	0.027885	0.00500302		CES1	0.000223986	0.00924801		AL035446.1	0.00989373	0.00770286		TMEM147	0.00114907	0.00775502
FAR2	-0.309394	0.00147899		NELL2	0.0114682	0.00555041		CBWD1	-0.00333867	0.00504607		CREM	-0.000510424	0.00927361		MINOS1	0.018834	0.00774096		IFITM2	-0.00277407	0.00778154
AC026369.3	-0.289207	0.00148272		ZNF702P	0.00371578	0.00573301		SDC4	0.00638038	0.00510874		ISG20	-0.000233347	0.00964395		IDH2	-0.00976153	0.00780894		SMIM25	0.00135097	0.0080458
LRMP	0.30491	0.00152536		ZHX1	0.00137641	0.0057392		CLEC4E	0.0128169	0.00529294		ELOC	-0.00081206	0.00966207		FGFR1OP2	-0.0292404	0.00782589		MINOS1	0.00116359	0.00818536
SLAMF7	0.200686	0.00154312		SLAMF6	0.00596763	0.00603198		TMEM120A	-0.00369111	0.00538203		YY1	0.000902787	0.0100322		SOD2	-0.00769418	0.0078473		POLR2G	0.00136776	0.00821366
SLC1A3	0.296291	0.0015951		CES1	0.00518381	0.00607591		LILRB3	0.00577399	0.00538645		DOCK11	0.000750185	0.0100743		NLN	-0.0093715	0.00786633		NDUFAF3	0.00109778	0.00847492
RB1	0.274201	0.00160112		IFI44	0.0018372	0.00621196		HMGB2	0.00593968	0.00541554		NDUFA12	-0.000754866	0.0101253		CD48	-0.00490329	0.00787131		SSR4	0.00128557	0.00856188
ARHGAP25	0.2464	0.00161812		ISG20	0.00446222	0.00627068		GNG2	0.030808	0.00542712		SELL	-0.000170877	0.0108268		CST7	-0.00365824	0.00790889		ITGB3BP	0.00145223	0.00860141
APOL3	0.289559	0.00163065		SQLE	-0.00287444	0.00644544		LSM4	-0.00310348	0.00552087		WLS	0.000362898	0.0109705		GPR183	-0.00505142	0.00798445		RPS5	0.00113974	0.00887889
SGK1	0.293481	0.00166107		CCL5	0.00813726	0.00649427		FPR2	0.0138225	0.00554594		TRIO	0.000803561	0.0109718		ZFP36L1	-0.00754768	0.00800279		MZT2B	0.00133197	0.00895432
DHRS9	0.276025	0.00173627		ZNF22	0.00131844	0.006552		LPCAT1	0.0158928	0.00558503		ZNF589	0.000362461	0.0113345		SPOCK2	-0.00281697	0.00805636		PPCDC	0.00125089	0.00898108
TRAF3IP3	0.213315	0.00176818		ITM2A	0.00902889	0.00669848		SLC35A1	-0.00327615	0.00561249		IFI27L2	-0.000592569	0.0115748		PFDN2	0.0200356	0.0080852		ADAR	-0.000996704	0.00904434
CES1	-0.227982	0.00178157		TNFSF10	0.00205586	0.00679706		CTLA4	0.0284511	0.00568063		SMPDL3A	-0.000228399	0.0116853		BCL11B	-0.00273395	0.00809917		RPL18A	0.00132618	0.00905315
ANXA1	-0.265546	0.00184183		ACAT2	-0.00178794	0.00702116		CHIT1	-0.0514922	0.00577298		PI3	-8.45374e-05	0.0118321		CREG1	-0.0227795	0.0082125		HNRNPA3	-0.0010044	0.00908227
GIMAP8	0.275985	0.00195232		EIF5	0.00110982	0.00705035		SERPINB9	0.0170098	0.00582449		ALDH3A2	0.000749775	0.0121419		EIF1AY	0.00231983	0.00849092		KPTN	0.00197291	0.00914111
CD300A	0.261643	0.00199961		TBL1XR1	0.00110671	0.00719623		FAHD2A	-0.00537566	0.00601263		CUL5	0.000850095	0.012409		LINC00239	0.00840584	0.00852038		SC5D	0.00116632	0.00915817
UBE2D1	0.239224	0.00205271		IL6ST	0.00115007	0.00741838		CXCR4	0.0116489	0.00611492		TAGAP	-0.000333179	0.0124833		PRKCE	0.00858321	0.00867753		RPS14	0.00131443	0.00922878
MGAT4A	0.253999	0.00206254		TRGC2	0.00346646	0.0078082		ERC1	0.00268442	0.00614216		TPD52	-0.000412496	0.0126957		NT5C3B	0.0118937	0.00870786		MX2	-0.00159516	0.00946563
HDDC2	-0.257756	0.00213435		RPS24	-0.00112063	0.00789249		TNFRSF1B	0.00486362	0.00623455		PLEKHO1	-0.000372494	0.0127937		MTND2P28	0.00547759	0.00885891		IFIH1	-0.00140933	0.00963107
MARCH8	0.256966	0.00215909		ISG15	0.00329718	0.00789379		IFITM1	0.0242381	0.00649411		BRD7	0.000841769	0.0128726		EMB	-0.00503593	0.00886201		SPG7	0.0018765	0.00996261
TLR1	0.256635	0.00218296		VRK3	0.00106523	0.00792604		PPP1R18	0.00291598	0.00651349		BLM	-0.000378196	0.0129206		CTBP2	0.0176055	0.00933671		LSM5	0.000971284	0.0102381
MIS18BP1	-0.229406	0.00218496		MTMR11	-0.00314736	0.0079704		ABAT	0.0041946	0.00652855		FAM104B	-0.000629348	0.0130052		PIGK	0.0190736	0.0093635		IL2RA	-0.00292503	0.0102708
SACM1L	-0.227256	0.00220409		TRIM14	0.00101516	0.00814785		SEPT2	-0.0018537	0.00658801		HIF1A	-0.000408336	0.0132985		CMC1	0.0138924	0.00946425		ZC3HAV1	-0.000961479	0.010271
MYL12B	-0.204248	0.00225385		CXCL13	0.0080596	0.00819624		TSEN34	0.00351039	0.00667025		CSF3R	-0.000325923	0.0135031		HMGN3	0.0151781	0.00951723		TP53TG1	0.00120955	0.0104086
MS4A7	-0.237114	0.00225697		RELT	0.00105186	0.00836488		KLRD1	0.0346059	0.00669687		HIPK2	0.000504042	0.0135078		CLPX	-0.0169193	0.00964678		MVD	0.00150002	0.0105149
IDO1	0.154098	0.00231795		TNPO1	0.000996189	0.00846521		PIM1	0.00502632	0.00670407		AKR1C1	0.000121959	0.0135741		COPB1	-0.0247245	0.00964843		IDI1	0.00121925	0.0105538
MMP14	0.256678	0.00231994		NKG7	0.00635498	0.00858115		AGA	-0.00339984	0.00675546		REST	0.000817855	0.0137339		TET2	-0.0140091	0.00986006		S100A4	0.00128335	0.0105964
TAGAP	0.242643	0.00247621		DUSP4	0.00503602	0.00865977		CCDC117	0.0030858	0.00686055		EPB41L4A	0.000271837	0.0138465		TMEM230	0.0199931	0.0101616		ECI2	0.00108118	0.0106155
ADAM17	-0.242409	0.00250772		CEP95	0.00106102	0.00873551		APOBEC3A	0.0330546	0.00751335		ZNF528-AS1	0.000370983	0.0139317		LRMP	-0.00877133	0.0102348		RHOBTB2	0.00129785	0.0107557
DPP4	0.177841	0.00251575		WDR48	0.000977118	0.00890395		AFF1	0.00278855	0.00760529		MIR4435-2HG	-0.000423694	0.0139989		PIN1	0.016326	0.0102406		CD52	0.00150079	0.0107969
H2AFZ	-0.235964	0.00252979		IKZF3	0.005731	0.00895026		STAT3	0.00175092	0.00763747		CLCN4	0.000426294	0.0140047		APOBEC3G	-0.00817245	0.0103643		MXD1	-0.00161767	0.0110196
HLA-A	0.247651	0.00253027		GTF2H1	0.000963247	0.00918518		TNIP1	0.00414125	0.00764562		ADCY7	0.000640293	0.0143373		PTCRA	0.0111334	0.0103683		EMC6	0.000912414	0.0110471
COL8A2	-0.235987	0.00255629		NEAT1	-0.0013347	0.00923877		GATC	-0.00221554	0.00783857		KCNE3	0.000568464	0.0143684		PTK2B	0.0138708	0.0105		SERPINI1	0.00139004	0.0110571
BANK1	0.203058	0.00258701		SELENON	-0.00147452	0.0093632		SLC25A37	0.0059798	0.00791984		SIPA1L1	-0.000450689	0.0144295		CD81	0.0136451	0.0105392		COMMD7	0.000911653	0.0112087
GNPDA1	0.228696	0.00269146		C3orf38	0.000953727	0.00965629		SEC62	-0.00177219	0.00798116		CBL	0.00067579	0.0144553		POP5	0.0142948	0.0109497		MYL12B	0.000906672	0.0112517
CD69	0.241024	0.00269819		C8B	0.00434099	0.00970526		CFLAR	0.00189158	0.00814373		TLK2	0.000762968	0.0145492		TSPAN3	0.0112654	0.0109897		LY86	0.00121584	0.0112598
DOCK10	0.225595	0.00273174		CES1P1	0.00640609	0.00987816		DYRK2	0.00441978	0.00827713		AL109766.1	-0.000353031	0.0148422		ZNF92	-0.00876657	0.0109952		DCTD	0.000893289	0.0113328
FFAR2	0.20808	0.00275176		BPIFB1	0.00691154	0.0099829		DDIT4	0.00616356	0.00828523		ZNF702P	0.000278012	0.0149909		CKS1B	0.0130813	0.0111552		LAMTOR4	0.00100651	0.0115621
SLAMF6	0.175515	0.00279323		DHRS7	-0.000929467	0.0100785		PDE4D	0.0201096	0.00841724		SECISBP2L	0.000824082	0.0151846		SFT2D1	0.0198174	0.0111727		CD151	0.000958544	0.0116029
DNAJB11	0.201828	0.00281063		TAF10	-0.000939275	0.0101271		CWC27	-0.00189203	0.00843581		DNPH1	-0.000372464	0.0152119		SLAMF7	-0.00387558	0.0112014		C11orf1	0.00107985	0.0119169
CTBP2	-0.227147	0.00281838		CHI3L1	-0.00556048	0.0101282		WDR45B	0.00184454	0.00847048		CCDC167	-0.000395589	0.0152981		DTNA	-0.00521801	0.0114359		MRPL34	0.00089116	0.0119711
CD4	0.221488	0.00286317		COL6A1	0.00329996	0.0101365		ADAM8	0.0131966	0.00853354		MAPK14	0.000769277	0.0155503		HIST2H2AC	-0.0096813	0.0115265		ATP5H	0.000901426	0.0122217
SPECC1	0.223729	0.00295153		VPS39	0.000949592	0.0101735		ICAM1	0.0066449	0.00855949		LINC01943	-0.000164634	0.0160622		TNNI2	0.00874267	0.0115714		COMTD1	0.00123734	0.0122266
DNAJB1	0.224915	0.00295223		ABCC3	-0.00103945	0.0101759		SNAPIN	-0.00218375	0.00858739		TRDC	-8.63486e-05	0.0161755		CD2	-0.00439869	0.0117787		GPX1	0.000958446	0.0123649
RAB39A	0.229322	0.0029625		IFIT3	0.00145033	0.0103193		CCL3	0.0130286	0.0087137		CYB561D2	-0.000589274	0.0165293		SLAMF8	-0.00966622	0.0118156		DYNLL1	0.000972605	0.0124132
HENMT1	-0.231295	0.00297437		HMBOX1	0.00112897	0.0103745		KLRC1	0.0344308	0.00883891		MT-ND6	0.000298188	0.0165397		FYN	-0.00433542	0.011818		GNAS	0.000878341	0.0124471
SLAMF8	0.230232	0.00297895		PDIA3P1	0.00143385	0.01051		TMPO	0.00221059	0.00896529		FER	0.000727026	0.0167412		HSPA5	-0.0193835	0.011844		UBA52	0.00102122	0.0127221
GBP4	0.228446	0.00298898		MARCH8	0.000990588	0.0106985		CCDC170	-0.0043093	0.0093073		SIK2	0.000419749	0.0168498		DPH5	0.0122108	0.0121368		EIF2AK2	-0.000926646	0.0128918
GIMAP1	0.230065	0.0030114		CD180	0.00188118	0.0108785		ISG20	0.0102153	0.00971428		ENPP2	-0.000193354	0.0168543		SYNE2	-0.00380714	0.0124053		EPS15	-0.000835576	0.0130881
PLAU	0.22987	0.00301752		JUND	-0.000915859	0.0109175		MTHFD2L	-0.00291256	0.00983007		GPR183	-0.000183752	0.0168608		SPINT2	0.0179844	0.0124517		XAF1	-0.00103748	0.0132815
CMKLR1	0.159477	0.0030475		TLR5	0.00129222	0.0110226		ZRSR2	-0.00227893	0.00983391		PKN2	0.000662966	0.0169344		RNF144B	-0.0109078	0.0125254		S100A13	0.00152875	0.0133193
MS4A6A	0.227835	0.00306034		ABI3	0.0014152	0.0110938		MRPL40	-0.00183113	0.0100274		CBR3	-0.000234193	0.0171356		SLC39A8	-0.00592786	0.012582		CISD3	0.000867416	0.0133323
HPSE	0.212358	0.00311059		FDPS	-0.00106337	0.0112282		SYAP1	-0.00151538	0.0102318		SSBP3	-0.000307283	0.0173449		IL2RG	-0.01307	0.0126239		OAS2	-0.0011038	0.0134145
FAM49B	0.197593	0.00311102		MCRIP2	-0.00136329	0.0113911		PTGS2	0.00932025	0.0103453		REXO4	0.000608125	0.0173811		DRAM1	-0.0171987	0.012752		COPS9	0.000922418	0.0134155
CD84	0.221818	0.00317416		HMGCS1	-0.00142	0.0116744		AIG1	-0.00208455	0.0103597		RPL12	-0.000605873	0.0174323		CCDC77	0.0114197	0.0127803		MMAB	0.000980357	0.0134966
APIP	-0.208936	0.00319447		EPSTI1	0.00110835	0.011889		GK	0.00220726	0.0104794		ICAM1	-0.000305024	0.0177443		GTF2H1	-0.0184987	0.0128411		ATP5O	0.000841159	0.0137663
LBH	0.159422	0.00324271		ATG16L2	-0.000927564	0.0119374		CA2	-0.00488048	0.0105671		CCL4L2	-0.00017994	0.01784		SGK1	-0.00910962	0.0128926		CDKN3	0.00157752	0.0139032
OAZ1	-0.194	0.00325393		SMC1A	-0.000865789	0.0120041		MTRNR2L8	0.00679526	0.0106842		SLAMF7	-0.000145339	0.0180915		TMEM243	0.0157212	0.0129968		CISH	-0.00112149	0.0139901
CEBPB	-0.20531	0.00327777		RBP4	0.00248213	0.01207		GZMK	0.0198267	0.0107416		PSMB1	-0.000739626	0.0181544		LSM3	0.0173869	0.0130228		CEBPA	0.00125255	0.0140025
NAA15	0.19588	0.00328201		MMP9	-0.00595444	0.0120861		SUCLG1	-0.00143286	0.0113158		ATP5F1	-0.000973416	0.0183086		LINC02185	0.00783816	0.0130959		RPL23AP82	0.000822381	0.0140751
AAR2	-0.213852	0.00333109		ZMYM1	0.000882856	0.0122337		HIST2H2AC	0.00306667	0.0113977		AMD1	0.000685173	0.0183849		C11orf54	0.018446	0.0131443		ZNF780A	0.000996762	0.014369
S100A4	-0.219536	0.00333999		RTP4	0.00130497	0.0124199		RPS15	0.00241157	0.0114804		SNHG15	-0.000460049	0.0186926		GZMK	-0.00308572	0.0132628		DERL2	0.000833548	0.0145658
PEX26	0.207811	0.00348857		ARHGEF2	-0.000867408	0.0124841		IER3IP1	-0.00143715	0.0114941		CPED1	0.000620841	0.0189241		CD96	-0.00341742	0.0132651		TMED3	0.00084502	0.0146685
PSTPIP2	0.197876	0.00349776		SBDSP1	0.000870813	0.0126096		LCP2	0.00206831	0.0115447		SLC40A1	-0.000142964	0.0192319		BATF3	0.0096909	0.0132829		CYCS	0.000787676	0.0149579
LPAR6	0.213196	0.00360759		MCFD2	0.000846187	0.0128726		NSMCE1	-0.00148459	0.0118327		NCL	0.00104295	0.0192411		RASGRP3	-0.00592695	0.0133301		RPL10	0.000844967	0.015323
GALM	0.189207	0.00363785		AC083949.1	0.00145658	0.0130009		RNF5	-0.00188906	0.011885		SMC3	0.000804325	0.0194163		HIST1H1B	-0.00402486	0.0135669		CSF1	0.00164953	0.0153456
SWAP70	0.202558	0.00367861		SECTM1	-0.00137598	0.0131573		CREM	0.00250046	0.0119733		C8B	0.000166351	0.0194267		DUS1L	0.0107145	0.0135743		ID3	-0.00106373	0.0153627
HSPA5	0.193121	0.0037183		CHDH	0.00152397	0.0132381		TMEM39A	0.00319765	0.0120233		PRR5L	-0.000188128	0.0194691		AREG	-0.00394467	0.0137684		EMC3	0.000784458	0.0153707
ALOX5AP	-0.204812	0.00372777		MMAB	-0.000904308	0.0136063		PEBP1	-0.00145629	0.0120582		MTHFD2	-0.000654181	0.0194764		RNF141	-0.0122111	0.0138563		GSTP1	0.000800941	0.0153968
TNS3	0.198499	0.00374216		TRIR	-0.000804466	0.0138495		TBC1D14	0.00208958	0.0125169		S100A8	-0.000205337	0.0195271		MGST3	0.0129299	0.0138661		ITGA6	0.00115296	0.0154069
CTDSP2	-0.208821	0.00378879		NRBP1	0.000801358	0.0139705		KLF9	0.00260965	0.0126103		NRP1	0.000580226	0.0198482		NR4A2	-0.00569442	0.014247		ST3GAL6	0.000787049	0.0154181
RUNDC1	-0.20226	0.00380778		CCL8	0.00422359	0.014116		GPR183	0.0104128	0.012649		HECTD1	0.000807955	0.0199427		ANXA6	-0.00573629	0.0142581		ATP5J	0.00081742	0.0154945
LRRFIP1	-0.196764	0.00380858		KLRD1	0.00441928	0.0141528		MZB1	0.0238287	0.012682		TANC2	0.00043719	0.02011		METRNL	-0.00996368	0.0143632		PRDX5	0.00080761	0.0155048
POLR2K	-0.19504	0.00389093		DDX58	0.000904103	0.0143061		MSMB	0.0250857	0.0127932		GEN1	0.000510814	0.0201602		POLD4	0.0173642	0.0143869		TLK2	-0.000767682	0.0158374
RNF141	0.202857	0.00390361		DNM1L	0.000792137	0.0144155		CCDC130	0.002543	0.0127987		DHX40	0.000556367	0.0201824		CXCR6	-0.00258424	0.0143879		ANKRD36B	0.00146581	0.0160638
CTSA	0.199404	0.00395394		F13A1	0.00334118	0.014507		CCL4L2	0.010389	0.0129308		GZMB	-0.00013423	0.020306		C16orf87	-0.0141381	0.0144406		TPD52L1	0.00153363	0.0160799
FADD	-0.202839	0.00401119		FAM3C	-0.000795489	0.0146314		HIGD1A	-0.00184843	0.0129853		IGLC2	-7.39726e-05	0.0203275		ARHGEF2	0.0148231	0.0145403		MAST4	0.00120252	0.0162599
HNRNPA1P48	0.201167	0.00407303		MBNL2	0.000845537	0.0148211		MAP4K4	0.00208262	0.0129981		SOCS3	-0.000260417	0.020456		CD3G	-0.00417984	0.0146506		EXO5	0.000996552	0.0162889
C11orf54	-0.192586	0.00411346		CCR7	0.00338296	0.0149173		MRPL24	-0.00175981	0.0133015		IWS1	0.000732631	0.0205895		IL1RAP	0.00943852	0.0147813		SLC15A3	0.000849159	0.0162998
SUZ12P1	0.196569	0.00411633		SREBF2	-0.00112392	0.0149227		CD48	0.0103201	0.0134383		PRCP	-0.000340642	0.0209089		FTX	0.010979	0.0147864		DCSTAMP	0.00129197	0.0163632
MTHFD2	0.189955	0.00412325		MKNK1	0.000832253	0.0151293		CRIM1	0.00388617	0.013514		MTM1	-0.000635027	0.0209466		PRDM1	-0.00318849	0.0149604		TCF25	-0.000750725	0.0165849
AGPAT2	-0.197265	0.00418987		PTPN22	0.000774124	0.0151483		CCL3L3	0.0124294	0.013609		ARHGAP45	-0.000254963	0.0209581		ANKRD22	-0.00448697	0.0149886		IVNS1ABP	-0.000870977	0.0165885
IER2	0.198287	0.004247		CCDC102B	-0.001557	0.0152426		CD28	0.0154365	0.0137064		SOS2	0.000572931	0.0210825		TPSAB1	-0.00202352	0.0150345		ARHGEF7	0.000774734	0.0166736
NMB	-0.178032	0.00426051		OAS2	0.0008995	0.0152511		FPR1	0.00298828	0.0137765		DENR	0.00111241	0.0212158		TOX	-0.00267978	0.0151312		AC004921.1	0.00110485	0.016713
CAPZA2	-0.177149	0.00426054		PALLD	-0.00121424	0.0155511		MMP12	0.0233392	0.0138303		WDR1	0.000913539	0.0216566		AUP1	0.019725	0.0153143		MRPL20	0.000746417	0.0169091
FN1	-0.157271	0.00432319		SCGB1A1	0.00500654	0.0157497		SLPI	0.0184102	0.0139336		HK2	0.000412519	0.0217065		CAMTA1	0.0169189	0.0153159		TSC22D1	0.000827926	0.0170345
CD93	0.163449	0.00433739		CDC42BPA	-0.000782413	0.0157565		SAMSN1	0.00349603	0.0140505		SMC2	0.000647765	0.0218484		CCR2	-0.00514006	0.0153828		TCF12	-0.000740862	0.0170486
EEF1G	0.181762	0.00434926		CEP63	-0.000824183	0.0161253		SYNE2	0.0130015	0.0140666		RARRES3	-0.000297353	0.0219706		STK26	-0.00564582	0.0156346		UFC1	0.000809679	0.0172281
PDCD1LG2	0.195463	0.00435019		GABARAPL2	-0.000862721	0.0162912		DBF4	0.00179284	0.0141501		CCL13	-0.000136444	0.0221161		PRR13	0.0230307	0.0156648		HENMT1	0.000779518	0.0173032
HNRNPA3	0.172959	0.00436602		DNMT1	0.000755887	0.0165445		GATAD2A	0.00184799	0.0143733		ADAMDEC1	-9.41586e-05	0.0223304		CD200R1	-0.0032542	0.0156832		CIB1	0.000743892	0.017325
TSPAN3	-0.195814	0.00438485		RAB42	0.000938799	0.0165672		PPDPF	0.00288018	0.014467		CCDC152	-0.000180133	0.0224679		BIRC3	-0.0054573	0.0158864		MBNL1	-0.000776969	0.01738
COX17	-0.190852	0.00445094		DPM3	-0.000751375	0.016669		RNF144B	0.0020734	0.0147983		IGHA1	-7.29142e-05	0.0224847		ABCA1	-0.00761378	0.0159754		METTL9	-0.00105053	0.0173955
TLCD2	-0.150725	0.0045195		DHX57	0.000761865	0.016725		WASHC3	-0.00133806	0.0151575		COL4A3BP	0.000939656	0.0225769		NGLY1	-0.013638	0.015994		C20orf27	0.000781871	0.0174963
CREG1	0.179304	0.00452985		XAF1	0.000791	0.0168969		ESD	-0.00124655	0.0152561		SEC61G	-0.000601357	0.0226062		THEM6	0.0108978	0.0160288		SEC14L1	-0.000753638	0.0177693
HPGD	-0.153581	0.00455071		KLRC1	0.00452899	0.0169492		MSANTD3	0.00212331	0.0152602		RUNDC1	0.000484761	0.0226577		GPX4	0.0162296	0.0162044		MPC2	0.000726439	0.0179782
DDX3Y	-0.0566281	0.00457792		ARPC4	-0.000790674	0.0169519		FYN	0.00796356	0.0155994		ANO5	0.000292947	0.0227542		CARD16	0.0121311	0.0165447		CKS2	0.000854786	0.0183153
MPZL2	-0.188086	0.00458205		SH2D1A	0.00344788	0.0169795		MDH1	-0.00130276	0.015742		C4orf3	-0.000742925	0.0230536		GZMA	-0.00336373	0.0166316		IFITM3	-0.00123583	0.0183207
C1orf21	0.113666	0.00458918		NFKBIE	-0.000922428	0.0170005		FUS	0.00125864	0.0159624		JCHAIN	-0.000102516	0.0230939		NDUFB2	0.0143243	0.0166702		XRN1	-0.000716127	0.0183468
HAGH	-0.191069	0.00466471		CCR2	0.00158676	0.0175763		N4BP1	0.00158437	0.0160969		PLIN2	0.000460782	0.0233501		KANSL1-AS1	0.0107903	0.0166708		ABL2	-0.000800408	0.018627
SPA17	-0.18969	0.00475582		AKAP11	0.000718694	0.0180726		RORA	0.00274634	0.0161319		DLD	0.000858433	0.0233848		PDIA6	-0.0194066	0.016896		RALY	0.00072732	0.0186518
VCAM1	0.0900246	0.00477892		PPM1N	-0.000874411	0.0181314		SAFB	0.0012275	0.0161495		P2RY1	0.000454364	0.0234562		BHLHE40	-0.0117762	0.0169701		PER3	0.00108207	0.0188956
BATF	0.156045	0.0047878		AKTIP	0.000969994	0.0182293		ITK	0.0119634	0.0161623		SSR2	-0.000985669	0.0235681		CAMK4	-0.00265597	0.0169737		SRSF9	-0.00071308	0.0190366
RHOH	0.168626	0.00484988		SRSF9	-0.000757618	0.018319		HIF1A	0.00244207	0.0162936		PLA2G7	-0.000174218	0.0235704		MS4A6A	-0.00949944	0.0170625		ITGAE	0.000753047	0.0191359
TCN2	0.177631	0.00485396		ASCC2	0.000707625	0.0184955		GEMIN5	0.0017606	0.0171994		DDT	-0.000485847	0.0236377		PIK3R1	-0.0161274	0.0172448		DDX58	-0.000821325	0.0191813
SRP54	0.171715	0.00487534		ZNF507	0.00292624	0.0186178		TMED9	-0.00117215	0.0175104		HSPE1	-0.000713935	0.0236572		ERGIC1	0.0188831	0.0173929		BAD	0.000837094	0.0194129
CSF1	-0.138692	0.0049617		CLC	0.00331691	0.0187545		POU2F2	0.00750883	0.0175966		TSEN54	-0.000277885	0.0236896		IRAK3	0.0172565	0.0175335		RDH11	0.000709429	0.0195945
EPHX1	0.183642	0.00502182		DHRS7B	-0.000789532	0.0188463		ITGA4	0.00227288	0.017817		SMIM29	-0.000476949	0.0237641		SNHG25	0.00854511	0.0175369		CRYBG1	-0.000693941	0.0197981
GBP5	0.156458	0.00504575		PARP15	0.000742245	0.0189628		CSNK1D	0.00122771	0.0178197		MRPS10	-0.000870288	0.0239177		PDE7A	-0.00644738	0.0177246		INTS8	-0.000698337	0.0198682
FYB1	0.173739	0.00520285		LDHB	-0.000699022	0.0189887		TRIB1	0.00232352	0.0178982		TRHDE	0.000221405	0.0239969		UNC119	0.0127363	0.0178114		NDUFA3	0.000852956	0.0199654
ZNF622	0.174701	0.00522215		IL2RB	0.00282187	0.0190115		JKAMP	-0.00115951	0.0179031		LGALS1	-0.000460426	0.0240037		NANP	-0.00936093	0.0180197		FNDC3A	-0.000706052	0.0199863
NRP1	0.178142	0.00525571		ATP1B3	-0.000700049	0.0193319		CXADR	-0.00857707	0.0179159		CXCL1	-0.000141753	0.0240638		C7orf49	0.0146576	0.0180295		RBM22	-0.000707646	0.0201357
BHLHE41	-0.180472	0.005343		IFITM3	0.00122359	0.0195299		CCRL2	0.00151524	0.017986		TROVE2	0.000783841	0.0243557		BACE1	0.0118288	0.0180584		MAFF	0.000951128	0.020472
HIST1H1C	0.179472	0.00536832		DUSP16	0.00122593	0.0195395		HSD11B1	0.00612693	0.0180385		ZNF382	0.000347187	0.0243896		PET100	0.0117268	0.0181886		HMGCS1	0.000938844	0.0205047
ADAM19	0.131055	0.00538952		MSMO1	-0.00124418	0.0195406		PUM2	0.00117501	0.0182916		GPRIN3	0.000505135	0.02453		USP9Y	0.00245707	0.0182011		SELENON	0.000822951	0.0208293
PSMA1	-0.166393	0.00540973		GNB2	-0.000759631	0.0195544		HIVEP1	0.00146579	0.0184681		RBBP6	0.000642876	0.0246404		HSD11B1	-0.0044328	0.0182928		PRPSAP1	0.000678923	0.0208333
CCR2	0.14839	0.0054155		G0S2	-0.00301264	0.0198595		GLYR1	0.00114472	0.0184927		TIMM13	-0.000635709	0.0247087		HIF1A	-0.00958485	0.0184371		INSIG1	0.000928122	0.0213736
TMEM176B	0.126632	0.0054374		ARHGAP15	0.00068332	0.0199354		ANXA2	-0.0013209	0.0185131		MPZL2	0.000381545	0.0249849		ZNF507	-0.00257368	0.0184399		OST4	0.000669902	0.0218185
SLC16A1	0.173135	0.00543989		SC5D	-0.000684593	0.0200329		ATXN7	0.00169348	0.0186115		EVI5	0.000623843	0.025103		HNRNPA3	-0.0256843	0.0184495		CST3	0.000658673	0.021956
AC022509.2	-0.0893425	0.00552088		ATP13A3	-0.00069548	0.0200786		IFT43	-0.00165386	0.0190216		HAGHL	-0.000295008	0.0251461		CD3E	-0.00293123	0.0188871		ZFAND2B	0.000657852	0.0220129
CRIP2	-0.0844426	0.00553541		GNGT2	0.000801067	0.0202895		ZNF322	-0.00162618	0.0191897		UQCRC1	-0.000759307	0.0253976		TMEM14C	0.0205636	0.0190938		VKORC1	0.000667216	0.022111
HSPA8	0.169877	0.00554186		EGR2	-0.000848263	0.020325		AFF4	0.00116086	0.0192164		YWHAB	0.000752201	0.0258038		CBX3	0.0185397	0.0191793		MRPL28	0.000662742	0.0222115
RTN4	-0.17206	0.00555474		ATR	0.000696617	0.0205943		DEGS1	-0.00112682	0.0192388		TNRC6C-AS1	0.000457074	0.0260296		KLHL5	-0.00703831	0.0192174		XPO1	-0.000685637	0.0224763
RGCC	-0.176884	0.00561442		MFSD6	-0.000698304	0.0206976		UIMC1	0.00136547	0.0192854		CEP44	0.000560057	0.0261605		C20orf27	0.0132494	0.0192851		NDUFA7	0.000662884	0.0226456
GADD45B	0.174586	0.00573724		PET100	-0.000701986	0.0209951		PRKCE	0.00304854	0.0193091		PPP2R5A	0.000578883	0.0263721		ZGRF1	-0.00611543	0.0193985		CREM	-0.000711672	0.0228794
MACC1	-0.167687	0.00582017		BARD1	0.000673504	0.021127		RWDD2B	-0.00181282	0.0194652		TLCD2	0.000224379	0.0263736		GIMAP4	-0.0150334	0.0194108		TIA1	-0.000644225	0.0230219
MRPL42	-0.171472	0.00588798		ZC3H14	0.000706381	0.0212749		PPCS	-0.00110843	0.0196915		GPR108	-0.00065253	0.0268615		ITGB7	-0.00502886	0.0194556		SPC25	0.00154548	0.0230866
ZNF528-AS1	-0.146399	0.00596963		MELK	0.00160016	0.0212871		ZNF267	0.00140813	0.0197611		DCP2	0.000768063	0.0269047		MARCKS	-0.00402373	0.0194797		WDR83OS	0.000640658	0.0233203
TTC8	-0.162798	0.006009		MALAT1	-0.000710938	0.0214617		MOSPD2	-0.0011225	0.0199485		BAZ1B	0.000713898	0.0269938		LBH	-0.00374629	0.0194882		FAM104B	0.000641379	0.0233554
WDR48	-0.167327	0.00604578		FADS2	-0.00143469	0.0216673		RPL38	0.00136119	0.0202133		ZC2HC1A	0.00069611	0.0270258		ATP5J	0.0148058	0.0194968		PA2G4	-0.00074904	0.0234461
PLK2	0.162815	0.00604742		S100B	-0.00215375	0.0217365		CEP164	0.00142486	0.0204753		ARID5B	-0.000242713	0.0270743		PSAP	-0.0141929	0.0195533		ZBTB37	-0.000722383	0.023596
PPARG	-0.168139	0.00613837		CD80	0.00073451	0.0217582		SRP9	-0.00113684	0.0204972		SNHG9	-0.000287586	0.027094		TTC8	0.0110122	0.0196195		HCFC1R1	0.000696206	0.0238884
RASSF2	0.122216	0.00618866		ITGAM	-0.000851265	0.0219849		SMG1	0.00119312	0.0205637		BLOC1S1	-0.000472945	0.0271041		IQSEC2	0.0101905	0.0196993		SERTAD1	0.000759701	0.0240795
RCN1	0.167449	0.00622771		CLEC2D	0.0021332	0.0221581		KATNBL1	0.00118678	0.0207135		FDFT1	0.000348043	0.0274233		ZNF273	0.0082158	0.0199043		COA3	0.000656875	0.0240842
APOBEC3H	0.101665	0.00623895		MGST1	-0.000742902	0.0222944		AC245297.1	-0.0020315	0.0207246		SERPINB9	-0.000198244	0.0274398		FHAD1	0.00980924	0.0199088		AGTPBP1	-0.000648186	0.024226
SELENOF	-0.15921	0.00627746		GZMA	0.00257967	0.0223425		PLEKHA7	0.00324322	0.0207416		LAMTOR4	-0.000520776	0.0274795		CCL3	-0.00475857	0.0199439		KRTCAP2	0.00063902	0.0243191
CAT	-0.162393	0.00628686		SNX3	-0.000766515	0.0224053		ACSL1	0.00135158	0.0208542		BRWD1	0.000716711	0.0278704		ATP5I	0.0128168	0.0202366		C9orf72	-0.000640596	0.0243619
MGST1	-0.16607	0.00630782		RASGRP1	0.00227355	0.0224305		CDC42BPA	-0.00139398	0.0210847		DDX18	0.000974862	0.0279337		ATF3	-0.00528046	0.0202732		JKAMP	0.000672819	0.0243999
CCL4	0.130594	0.00634064		RPL27	-0.000648657	0.0225262		TNFAIP8L2	-0.0011828	0.0213146		MARCKS	-0.000152559	0.0280447		AOAH	-0.00798082	0.0202862		LSM4	0.000624612	0.0245674
IRAK3	-0.164857	0.0063625		ALCAM	-0.000646818	0.0225452		BPIFB1	0.0191821	0.0214957		ACO1	0.000399312	0.0282028		HSPA8	-0.0183307	0.020297		RPS18	0.000660226	0.0246127
CD52	-0.163051	0.0064707		LINC02446	0.00320877	0.0225728		E2F3	0.00114209	0.021497		PSMB9	-0.000497436	0.0282795		COPG2	-0.00692226	0.0204235		ADO	0.000671459	0.024752
TBC1D2B	0.164949	0.00648646		CD84	0.00080833	0.0226872		UBAP2L	0.00108387	0.0215079		RNF168	0.000665571	0.0283877		WDHD1	-0.00787674	0.0206232		LGALS1	0.000664822	0.0248594
PHACTR2	0.161669	0.00654161		OAS1	0.000695146	0.0227121		JARID2	0.00194494	0.0216752		TMEM245	0.000526519	0.0284543		PDCD4	0.0169641	0.0207212		HPS1	0.00064483	0.0249261
PDIA6	0.16007	0.00667819		TPT1	-0.000688914	0.0229029		CXorf38	-0.00106109	0.0216943		STAM	0.000760002	0.02858		TAX1BP1	0.0234502	0.0207824		SNAPIN	0.000620191	0.0250131
MAX	0.162764	0.0066961		AC005154.1	-0.000685612	0.0230798		RALGDS	0.00152179	0.0220233		TGS1	0.000725188	0.028658		INPP4B	-0.00230723	0.020845		TIMM17B	0.000634162	0.025271
APOBEC3C	0.163972	0.00672212		ZNF266	0.00077426	0.0234324		CD8A	0.0109881	0.0220271		CD93	-0.000209383	0.0290424		C10orf88	-0.00608377	0.0208453		HSD17B8	0.00071686	0.0253121
PPIF	0.160976	0.00677075		TPSAB1	0.00340409	0.0234327		YEATS4	-0.00106965	0.0221319		RHOBTB2	0.000397746	0.0291505		TNFRSF9	-0.00261182	0.0208614		AP2S1	0.000642692	0.0254769
SLC26A11	0.158172	0.00682441		KLHDC8B	0.00070785	0.0234349		SLC35E2B	0.00200194	0.022264		C1orf122	-0.000521128	0.0291948		CDIPT	0.0135663	0.0210684		LAPTM5	0.000842524	0.0254848
TOR3A	0.160453	0.00707841		RABGAP1L	0.000632626	0.0236624		MRPL35	-0.00106412	0.0224626		CHIT1	-8.42864e-05	0.0292398		DNAJC11	-0.0106204	0.0210942		SAMD9	-0.000630974	0.0256412
ZMAT3	0.157847	0.00718039		RPS25	-0.000639154	0.0237736		HTATIP2	-0.00104852	0.022523		CEP152	0.000549454	0.0295783		GNAI3	-0.0237792	0.0214014		ZCRB1	0.000673226	0.0257942
ACAD9	0.158821	0.00724587		TCF12	0.00067844	0.0238515		ALG14	-0.00124428	0.0225657		BCL2L2	0.000440747	0.0299214		GINM1	0.0190549	0.0215405		COX6B1	0.000644397	0.0258734
TPD52L1	-0.104747	0.0072539		LILRB5	0.00146947	0.0238942		TLR2	0.00235253	0.0226596		SLC20A1	-0.000418064	0.0299336		ARL5B	-0.00867175	0.0217118		NDUFAF8	0.000685897	0.0261007
NABP1	0.158754	0.00728192		KIF13B	0.000628064	0.0240047		AC022706.1	0.00213201	0.0230222		KIAA1147	0.000326872	0.0301742		TCP1	-0.0212568	0.0217398		CMAS	0.00062723	0.0261696
ZBED1	0.157659	0.00733529		PNPT1	0.000640918	0.0240564		DYNLT3	-0.00104789	0.0230668		RGPD8	0.000413292	0.0305296		CA5B	-0.00529433	0.0219865		COX14	0.000604996	0.026565
DLD	-0.154936	0.00737794		FARP1	0.000683958	0.0241136		SLC20A1	0.00147122	0.0233233		PDK4	0.000504045	0.0306519		PHF19	-0.00526363	0.0222338		IFT22	0.000695582	0.0266131
STAP1	0.112778	0.00744969		FAM3B	0.00183235	0.0243206		HIST1H1E	0.00151726	0.0233558		PHF3	0.000901497	0.0311138		CDC42SE2	-0.011101	0.022592		MYL6	0.000607331	0.0267762
HLA-E	0.154191	0.00745505		AC016747.1	0.000630429	0.0243211		SUMF2	-0.00104872	0.0233886		RARRES1	-0.000182781	0.0312539		VMO1	0.00557144	0.0225962		RN7SK	-0.000643041	0.0269904
CSF1R	0.157035	0.0074723		HERC6	0.000720753	0.0243458		ERMARD	-0.00179437	0.0234624		PTPN12	0.000649784	0.0313396		EPB41	-0.0106416	0.0226071		PCBD1	0.000604327	0.0270158
SLC46A1	0.134966	0.00749194		AC130304.1	0.00142974	0.0244096		SNRNP70	0.00102419	0.0235017		RTN1	0.000483649	0.0313536		HMGB1P5	0.00761318	0.0228491		ARSD	-0.000635921	0.0270512
BTG2	0.156599	0.00751802		CCL24	-0.00266136	0.0248698		OTUD4	0.00103171	0.0235327		ATP7A	0.000611562	0.0319375		SRSF3	-0.0220624	0.022976		UBD	0.00183376	0.0270931
C11orf1	-0.155044	0.00756967		AK2	0.000641404	0.0251836		HELB	0.00238254	0.0235999		DUSP3	0.000699246	0.0320998		PPP1R16B	-0.00244384	0.0230094		NADK	-0.000626588	0.0271249
ALDH1A1	0.155337	0.0076503		GNB5	0.00114599	0.0255146		SPOCK2	0.0100441	0.0236083		ARFGEF2	0.000542885	0.03213		SUMO3	0.017595	0.0231914		H2AFZ	0.000605331	0.0272032
TCF4	0.132298	0.00772749		MRPS10	0.000748159	0.0256649		POLR1D	0.00111611	0.023629		GNAQ	0.000678606	0.0322252		NCBP2	0.0204233	0.0232426		POP4	0.000652449	0.0273974
BACE1	-0.153183	0.00786201		APP	0.000667141	0.0257387		BCL6	0.00113466	0.0237041		CXCL8	-0.000146032	0.0323394		ALOX5AP	0.00810811	0.0232613		SDC3	0.00120188	0.0274074
RRAGB	-0.152436	0.00786495		MSMB	0.00319921	0.0258203		CBR3	-0.00418977	0.0237596		DNAJB12	0.000751716	0.0324149		C1orf174	0.0136209	0.0234258		C1orf122	0.000596063	0.0274497
ITGB2	0.153536	0.0079087		DEPDC1	0.00223719	0.0261975		KDM6B	0.00178625	0.0238716		USP40	0.000489082	0.0324356		RWDD3	0.0120016	0.0235571		TNF	0.000818796	0.0274737
SIGLEC10	0.133512	0.00792228		CXCL11	0.00167754	0.0262219		PLIN2	-0.00132765	0.0240305		ATRX	0.000819097	0.0326856		APOBR	0.013712	0.0236871		SMC3	-0.000617257	0.0275208
P2RY13	0.153069	0.00796859		PARN	0.000724928	0.0264026		C11orf74	-0.00125088	0.0240767		SPG11	0.00055962	0.0326858		TRERF1	-0.00284365	0.0237191		IDNK	0.000610647	0.0277491
MLF1	-0.13785	0.00797032		CPD	-0.000596301	0.0269858		CYB561D2	-0.0011686	0.0242089		PMFBP1	-0.000215898	0.0327493		FOS	-0.0101167	0.0237473		SQLE	0.000804372	0.0277943
BLVRB	0.150673	0.00798315		SLPI	0.00259491	0.027008		ZBTB21	0.00117699	0.024261		CAMSAP2	0.000391098	0.0329375		YEATS4	0.0172724	0.0237804		TNNI2	0.000772478	0.0279405
NOTCH2	0.150163	0.0079902		HELZ2	0.000773303	0.0275889		ATG16L1	0.00233697	0.0244514		SEPT10	0.000495839	0.0329875		SLAMF1	-0.00278281	0.0239663		ADAM8	-0.00105871	0.0283833
CSK	0.151979	0.00799395		CTLA4	0.00178825	0.027664		CYB5R1	-0.00120417	0.0245678		ZNF677	0.00037981	0.0333527		ATP6V0B	0.0149174	0.0239866		RICTOR	-0.000611727	0.0285427
RPS4Y1	-0.0423018	0.008055		ALG5	0.000627537	0.0277136		C21orf59	-0.00104189	0.0248936		ZNRD1	-0.000475587	0.0334334		UTY	0.00220325	0.024087		SMCHD1	-0.000585531	0.0286912
RBM22	0.150426	0.00812458		C1orf122	-0.000587847	0.0277478		NUDT5	-0.001015	0.0252301		BACE1	0.000427096	0.0335002		LSM4	0.0156777	0.0241869		UBE2C	0.00176428	0.0288381
MZT2A	-0.147143	0.00813653		APEX1	0.000723894	0.027879		CCDC66	0.00102709	0.0253585		RPL36	-0.000345386	0.0336041		CUL1	-0.0127699	0.0242674		RPS6KA1	0.0005774	0.0289532
UNK	0.145756	0.00815902		PGP	-0.000590041	0.0279653		DNAJA1	-0.00106046	0.0253924		USP25	0.000554269	0.0337996		GIMAP7	-0.00662011	0.0243694		CXCL1	-0.00124052	0.0292317
KIAA0930	0.146418	0.00820024		MT-ATP6	-0.000591067	0.0280032		PTPMT1	-0.00122237	0.0255446		SGK1	-0.000309405	0.0338441		C11orf1	0.0113083	0.0243777		POLR2J	0.000615711	0.0293164
STAT2	0.150457	0.00830416		KDM4A	0.00058913	0.0280578		ARSD	-0.00136655	0.025969		CYBA	-0.000525103	0.0339174		IP6K2	0.0129802	0.0247579		AP1S1	0.000587632	0.0293249
GNAS	-0.149783	0.00833424		CD44	-0.000600515	0.0280868		DAPP1	-0.000983231	0.0260306		PAFAH2	0.00056093	0.0339917		PRAM1	0.0117129	0.0248217		TXNDC15	-0.000573964	0.0293743
CHRNB1	-0.121253	0.00833516		MMP12	-0.00300839	0.0281252		UBA3	-0.000974121	0.0264123		PKD2	0.000441652	0.034246		SKAP1	-0.00444077	0.0248271		TSTA3	0.000583226	0.0294012
CCL3L3	0.094402	0.00837369		MX2	0.00064303	0.0283771		NCOA2	0.00103654	0.0266232		AGGF1	0.000842629	0.0342668		COX8A	0.0149821	0.0248604		STEAP4	-0.00136036	0.0295872
RRN3P1	0.120834	0.00841864		IFI6	0.0010295	0.0285198		IL18R1	0.00643982	0.0266702		CALHM6	-0.000196617	0.0343492		BCCIP	0.0153512	0.0249228		FCER1G	0.000571346	0.0296306
SCAMP1	-0.149201	0.00842867		OGFR	-0.000579605	0.0285616		TOX	0.00732873	0.0266811		BICD2	0.000717349	0.0343732		TRAT1	-0.00274962	0.0249673		PSMD8	0.000618021	0.0298987
LSP1	0.141327	0.00846514		CHMP4C	0.000717412	0.0290448		CAMP	-0.0050161	0.0269009		TRIM14	0.000650788	0.0344805		CCL5	-0.00314306	0.0250603		ZNF566	-0.000603112	0.0299365
TMLHE	-0.143581	0.00848063		PRF1	0.00246076	0.029096		SMCHD1	0.0010932	0.0269771		PSME4	0.000524948	0.0344879		ZNF626	0.00765626	0.0250717		SMNDC1	-0.000578127	0.0301279
TPD52L2	0.148584	0.00858677		RPL26	-0.000577729	0.0291091		CST7	0.00662882	0.0270001		PFN1	-0.000841823	0.0345408		CMTM3	-0.00903843	0.0250905		NDUFA11	0.000565921	0.030136
PTMAP5	0.1323	0.00860912		FTH1P8	0.000696734	0.0293797		ST8SIA4	0.0037341	0.0270809		DNAJA2	0.000820841	0.0348175		C1GALT1	-0.0163962	0.0253244		SEPSECS-AS1	0.00063921	0.0302734
PHF19	0.131265	0.0086615		C5orf42	0.00057047	0.0295716		SNHG5	0.0012283	0.0271493		CENPK	-0.000250666	0.0349052		NEDD1	-0.0117494	0.0258081		GPAA1	0.000565434	0.0303576
NLN	0.142298	0.00872214		GPR82	0.00079588	0.0296622		DOCK5	0.00157011	0.0272071		CTBP2	0.000576745	0.0353737		TSPAN17	0.0107452	0.0258682		PPP1R3B	-0.000747165	0.0305144
GPAT3	0.113676	0.00884942		AL451165.2	-0.000620383	0.0296869		SERPINH1	0.00213778	0.0272425		SPAG1	0.000314503	0.0359206		FKBP2	0.0140058	0.0259097		ATR	-0.000570396	0.0305699
BAZ2B	-0.14647	0.00886224		SNX1	0.000768368	0.0297609		TMEM181	0.00121678	0.0275672		NDUFB5	-0.000790113	0.0360417		UBAP2L	-0.0155737	0.026014		ZNF271P	0.000583659	0.0306655
SH3GLB1	-0.144658	0.0089237		SLC40A1	0.00182831	0.0298147		GTSF1	-0.00293765	0.0275999		MAN2A2	0.000401561	0.0361011		PRDX5	0.0142141	0.026118		HES2	0.000888535	0.0306822
FOS	0.144862	0.00892836		RAB8B	0.000692813	0.0301178		PPP6R2	0.000971739	0.0276596		ZNF106	0.000728235	0.0362592		TLR7	-0.010017	0.0261269		SPTSSA	0.000583985	0.0307308
FAM105A	0.146085	0.00897069		AC127502.1	-0.000659789	0.0301767		MYLIP	0.00227734	0.0277317		RAB20	-0.000374158	0.036476		HIGD1A	0.0135396	0.0261472		SESN1	-0.000571664	0.0308764
TRMT112	-0.145907	0.00897924		PINK1	-0.000573067	0.0304377		EIF4E3	0.00617997	0.0277473		GADD45B	-0.000356283	0.0366745		MRPL48	0.0159099	0.0265767		MAP2K2	0.000572107	0.0310938
PKN2	-0.145413	0.00907967		MEF2C	0.000706678	0.0307177		UBE2L3	-0.000999137	0.0278529		NDUFAB1	-0.000556772	0.0367254		PTPMT1	0.0121125	0.0266426		HIGD2A	0.000558212	0.0312192
PLTP	0.116173	0.00910807		ARHGAP18	0.000604493	0.0307761		ADAM19	0.00456843	0.0279721		NCKAP1L	0.000835304	0.0367842		TXLNGY	0.00213943	0.0267653		TMEM2	-0.000693578	0.03143
PECAM1	-0.14501	0.00914779		NCALD	0.00116279	0.0313075		DCTPP1	-0.00108371	0.0279985		SBDSP1	-0.000472594	0.0372852		SLC41A2	-0.00701559	0.0268912		NCBP2-AS2	0.000564409	0.0314617
ADO	-0.141094	0.00914965		ETS1	0.00164486	0.0315022		RPL35A	0.00113105	0.028008		EIF3A	0.000895982	0.0373374		FILIP1L	0.00701427	0.0269329		RPLP2	0.00055726	0.0316444
CCDC77	-0.133672	0.0091967		MVB12A	-0.000552567	0.031666		C1QBP	-0.000962887	0.0280466		F13A1	-0.000132577	0.0373522		NPL	-0.00765245	0.0269948		UBN1	-0.00055615	0.0317501
MYO6	-0.134605	0.00923663		HELLPAR	0.00141671	0.0316673		ZNF281	0.00119775	0.0281524		PICALM	0.000756209	0.0374162		ELOC	0.0172379	0.0271665		MSMO1	0.000797271	0.0317527
MPC2	-0.144431	0.00924857		CDIPT	-0.000556094	0.0316905		PITRM1	0.00116074	0.0282566		DCAF7	0.000777381	0.0375025		GLMP	-0.00975212	0.0272572		HDDC2	0.000558154	0.0319952
PPARA	0.141576	0.00926956		PTPN2	0.00068853	0.0317633		HCAR3	0.00201313	0.028457		MAX	-0.000539986	0.0376843		TCEAL1	0.0167732	0.0272783		BRI3	0.000602068	0.0320206
CD274	0.14209	0.00931853		SMIM27	-0.000577775	0.0321781		ACAP1	0.00520246	0.0284908		ATP11B	0.000546348	0.0378449		FAM118B	-0.0103154	0.027319		P4HA1	-0.000556031	0.0321418
ZFYVE21	-0.142461	0.00938462		C12orf75	0.00146006	0.032417		STAT4	0.00574472	0.0289178		SARNP	-0.000443097	0.0379581		BLCAP	0.0178307	0.027661		ZNF24	-0.000604608	0.0321526
CUL1	0.143557	0.00938881		PHB2	-0.000562646	0.0324319		APP	-0.0015134	0.029141		NAA38	-0.000512721	0.0380853		ADA	-0.00344818	0.0276898		LMAN1	-0.000619311	0.0323353
TNIP1	0.141716	0.00941726		UBC	0.000681825	0.0326012		CDC14A	0.00362983	0.0293359		SAP30L	0.000552108	0.0384081		RAB8B	-0.0190033	0.0277408		TNFSF10	-0.000652382	0.032339
TRIM26	0.143415	0.00944063		TMEM248	-0.000541369	0.032918		ARL5B	0.00140288	0.0293691		TFDP2	0.000534842	0.0385406		SLAMF6	-0.00327551	0.0278161		GSDME	0.0010193	0.0323911
FKBP1A	-0.143323	0.0094431		HCAR3	-0.000676239	0.0329906		RNF145	0.00145474	0.0296731		PPP2R3A	0.000301848	0.038558		PMAIP1	-0.00715001	0.0279697		DEGS1	0.000593488	0.0324651
SERPINB9	0.110137	0.00954142		ZNF75A	0.000540619	0.0330107		CDKN1B	0.00123032	0.0298088		EIF4EBP1	-0.00041894	0.0385952		CHMP4A	0.0130549	0.0279866		GLG1	-0.000550906	0.0326646
TNFAIP6	0.106614	0.00956977		RAB8A	0.000619918	0.0330946		SNTB1	0.00119924	0.0298315		CCDC58	0.000567163	0.0386291		STK17A	-0.00814574	0.0280286		FCGR3B	-0.000869524	0.0328817
SEC11A	-0.142482	0.00966015		TIPARP	0.000584369	0.0332073		MIR4435-2HG	0.00136506	0.0299392		EI24	-0.000554059	0.0386716		ACAP1	-0.00299368	0.0281169		CSTB	0.000554937	0.0329173
GBP1	0.141285	0.00966929		USPL1	0.000558516	0.033326		SMUG1	-0.00108673	0.0299446		SLC47A1	0.000291928	0.0386895		MLLT3	-0.00544193	0.0282184		SIGLEC9	-0.000541301	0.0330074
HMGN5	-0.127909	0.00967017		AC022706.1	0.000610556	0.03338		RPN2	-0.000921544	0.029947		NINJ1	-0.000202018	0.0387904		ATG16L2	0.0119075	0.0283126		C9orf16	0.000625408	0.0331346
LGMN	0.100492	0.00968306		S100A10	-0.000546995	0.0334888		MMADHC	-0.00102539	0.0300219		SUCLG1	0.000831866	0.0390648		SLC46A1	-0.00525805	0.0284619		SEM1	0.000538836	0.0334055
SNHG5	-0.140882	0.00971796		MPDU1	-0.000575003	0.0336179		PSMA7	-0.000929403	0.0301971		SINHCAF	-0.000486593	0.0391186		RFTN1	-0.00584345	0.028536		GTF3A	0.000543163	0.0334405
LILRB2	0.134529	0.00997716		CHD6	0.000590158	0.0336223		DTHD1	0.00808196	0.0302466		KIF5B	0.000855652	0.0392457		GBP1	-0.0109902	0.0285597		AC022509.2	0.00103693	0.0334827
CASP4	0.139986	0.0101761		ASF1A	0.000539506	0.0337329		LMNB1	0.00182304	0.0308462		LONRF3	0.000373643	0.03929		PEBP1	0.0184542	0.0287422		HDDC3	0.000546633	0.0335985
SLC8A1	0.139873	0.0101942		XRN1	0.000597481	0.0337676		PPFIBP1	-0.00140653	0.0310058		TCF7L2	0.000346491	0.0394144		CD9	0.0110571	0.0288212		PIK3CG	-0.000534779	0.0339534
PEX19	-0.137432	0.0103597		GRINA	-0.000660333	0.0337831		SSFA2	0.000922253	0.0311191		AMIGO2	0.000294248	0.0396053		AL451165.2	0.00896314	0.0288595		PLA2G15	0.000533592	0.0340249
PLBD1	-0.137647	0.010486		FTH1P11	0.00071015	0.0340685		IGKV4-1	0.0147919	0.0311264		LTB	-0.00021917	0.0397902		DOCK10	-0.0127428	0.0288842		PCMTD2	-0.000544241	0.034204
CTNNB1	-0.137043	0.0106189		IL3RA	-0.000694167	0.0340779		ABCD2	0.010249	0.0311535		UBR3	0.000584485	0.0399675		THEMIS	-0.00217278	0.0289099		GIMAP6	-0.000647567	0.0342689
HADHB	-0.137839	0.0106596		SLC36A4	-0.000547023	0.0341351		ZNF32	-0.00118286	0.0311746		GPAT4	-0.000398804	0.0399973		ITGA4	-0.00875417	0.0290411		MECP2	-0.000532874	0.0342762
WWTR1	-0.114423	0.0107073		HSPA5	0.000589454	0.0342262		AC006001.3	-0.000992339	0.0312495		FMC1	-0.00041492	0.0400092		MAFB	-0.0072057	0.0290466		EIF1AX	-0.000585094	0.0343185
TAP1	0.130878	0.0108561		IFI27	0.00106996	0.0342483		DTX3L	0.000902613	0.0313137		PSENEN	-0.000536453	0.0400866		PRRG1	-0.00680728	0.0292151		SIPA1L1	-0.000559628	0.0344929
JUNB	0.132988	0.0108819		HERC5	0.000606399	0.0343803		AGPAT3	0.000896374	0.0313383		GPM6A	-0.000185153	0.0401552		C1orf21	-0.00262021	0.0292218		AL133453.1	-0.000606722	0.0345056
WARS	0.13645	0.0109908		RN7SK	-0.000534924	0.0344055		CDKN2D	0.0026361	0.0313932		DIXDC1	0.000276341	0.0402543		SLC11A2	-0.0104453	0.0292478		ISCU	0.000543233	0.0346343
FOLR3	-0.0659593	0.0110326		STAMBPL1	0.00104785	0.0348816		CTSH	-0.000899946	0.0317719		TRPM7	0.000656206	0.0403673		TRBC1	-0.00283382	0.0294797		ANAPC15	0.000529052	0.0346859
APOL2	0.135073	0.0111403		RPS6KC1	0.000526928	0.0349097		AC241952.1	0.0011248	0.0318385		C15orf48	-0.000234818	0.0406085		CLU	-0.00264923	0.0295151		UQCRC1	0.00057072	0.034841
CAVIN3	-0.108415	0.0111671		SNX5	0.000637916	0.0352716		DLG3	0.00775149	0.0318638		AC022706.1	-0.000287546	0.0406387		CHMP3	0.0186038	0.0296101		WDR61	0.000549262	0.0348987
IGSF6	0.133	0.0111758		ANKMY2	0.000555247	0.0352831		SCCPDH	-0.000947814	0.0319338		MAML2	0.000697714	0.0406925		ALCAM	0.0125987	0.0297086		HADHB	0.000568152	0.035095
GALNT12	-0.121703	0.0113487		DTNA	0.000893449	0.0353009		PGK1	-0.000908885	0.0319835		CD300A	-0.000255535	0.0408696		F2R	-0.00207091	0.0299587		TUSC2	0.000529236	0.0350958
PSAP	0.133504	0.011362		DYRK4	0.000543518	0.035706		PIAS2	0.000936518	0.0320726		FCER1G	-0.000555579	0.040922		TMEM59	0.0193156	0.0299669		ZFYVE21	0.000522746	0.0354285
XCL1	0.0688625	0.0113847		PTPRC	0.000652041	0.0358381		TNFAIP3	0.00193741	0.032165		MAP1LC3B	0.000853485	0.0411344		KLF6	-0.0147321	0.0300416		FGFR1	0.000794581	0.0356741
APOBEC3A	0.0634431	0.0114506		HNRNPK	0.000840221	0.0358404		TMEM71	0.00541724	0.0324885		HIST1H4C	-0.000450595	0.0411995		PNPLA8	-0.0201429	0.030058		PDE4B	-0.000619918	0.0358756
PARP4	-0.133238	0.0115432		RPL34	-0.00052019	0.0360196		HSP90AB1	-0.000891847	0.0330133		SNX16	0.000374171	0.0416237		PGP	0.013133	0.0300633		SURF1	0.000515814	0.0364405
MYL6	-0.132082	0.0116729		STX4	-0.000592693	0.0360209		EMB	0.00400655	0.0330354		TBC1D5	0.00073133	0.041625		TANC2	0.00989474	0.030199		TNS3	-0.000519329	0.0364452
ACTL6A	-0.132056	0.0117003		ANAPC15	-0.000521774	0.0360246		CHD9	-0.000894049	0.0333034		ATL3	0.000660692	0.0416516		PYHIN1	-0.00317316	0.0302196		SIVA1	0.000515369	0.0364639
CALR	0.131041	0.0119216		COG2	0.00057936	0.0363694		MTRNR2L12	0.00244695	0.0336716		HUWE1	0.000458827	0.0417124		FAM162A	0.0134954	0.0302984		ZSCAN26	-0.00052772	0.0364706
HIST2H2AC	0.126706	0.011931		CNTLN	-0.000529418	0.0364432		SDHD	-0.000908964	0.0338561		PDZD11	-0.000485719	0.0419083		ADD3	-0.0103073	0.0305003		USF1	-0.00051759	0.0365549
ADA	0.0882554	0.0119325		HBA2	0.00246035	0.0365038		SPTBN1	0.0021405	0.0338569		SEPT11	0.000415454	0.0422031		ENPP2	-0.0038468	0.0305983		TMF1	-0.000603	0.0365734
C8B	-0.0792577	0.0119956		METTL14	0.000572032	0.0365649		SERPINI1	-0.00154019	0.0338632		IL1R2	-0.000140792	0.042204		SLC16A1	-0.00660018	0.0307417		EMG1	0.000520268	0.0365875
ARHGAP4	0.127568	0.0120284		RPL17	-0.000517163	0.0367069		NBPF19	0.00216337	0.0339586		HSBP1	-0.000587414	0.042425		CRK	-0.0139354	0.0308256		FLOT1	-0.000566027	0.0368854
GCHFR	-0.127705	0.0121242		C20orf27	-0.000516349	0.0367205		CEP83	-0.000992769	0.033977		LIMA1	0.000326175	0.0426819		CSGALNACT1	-0.00223171	0.03085		ATP5G1	0.000511221	0.0370542
ATF3	0.100884	0.0121628		LAPTM5	-0.000922904	0.0369855		STS	-0.00134066	0.0341091		ZNF528	0.000341739	0.0427533		ACADS	0.0108998	0.0309393		GK	-0.000510313	0.0372297
IDE	0.129604	0.0122788		PPBP	-0.00237786	0.0372191		CPVL	-0.000869378	0.0341998		IER3IP1	-0.00077651	0.0428134		TNFRSF10B	0.0106409	0.0309567		F13A1	-0.00101967	0.0376197
ZFP36L1	0.110698	0.0122814		OCIAD2	0.00085151	0.0372567		ARL6IP5	-0.00105768	0.0343835		TSPYL2	-0.000221554	0.0428874		EIF4G2	-0.0175861	0.0309844		COLGALT1	0.000574399	0.0376659
PYGB	-0.127717	0.0123276		SYS1	0.000561557	0.0376652		C14orf119	-0.000856398	0.0346123		LGMN	-0.000162276	0.0428992		RASSF2	-0.00411009	0.0312498		RPL23A	0.000507609	0.037695
CRLS1	-0.126587	0.0124522		MGAT4A	0.000513114	0.0377057		RPL36	0.00127297	0.0346844		CPSF7	-0.000506784	0.0430982		CLIC5	-0.00214196	0.0313184		RHOU	-0.000507756	0.0378143
SIPA1L1	0.124821	0.0125511		FMN1	0.000792656	0.0377155		CERS2	-0.000918762	0.0351352		UBE2K	0.000975805	0.0431812		C12orf75	-0.00319668	0.0313884		NDUFA2	0.000510885	0.0378354
DSTN	-0.130001	0.0126872		GPR34	0.000511248	0.0381922		KLF6	0.000858867	0.0351651		TIGD2	0.00031977	0.043214		TIFA	-0.00827161	0.0315031		PSMB6	0.00050591	0.0378591
ARHGAP10	-0.127776	0.0127926		ZFP30	0.000505509	0.0382559		PSMD4	-0.000863064	0.0353278		ZNF426	0.000505604	0.0433289		PSMG4	0.0110446	0.0317544		PDZD11	0.00050369	0.0382078
AC105446.1	-0.105362	0.0128062		PRAM1	-0.000503072	0.0384723		IER3	0.0043614	0.035334		BAZ2B	0.000722381	0.0434983		NAAA	-0.00985823	0.0319213		ARFGEF2	-0.000503936	0.0382214
NFKBIE	0.121599	0.0128246		MSRA	-0.000511502	0.0385704		FGL2	0.00356952	0.0353415		CERS6	0.000625462	0.0435072		PSTPIP2	-0.00592936	0.0319428		BTF3	0.000536791	0.0382583
IFNAR2	0.123268	0.012852		TNFAIP6	-0.000952937	0.0386131		SYTL2	0.00425866	0.0354004		SEC61B	-0.000556225	0.0435822		MEF2C	-0.0067156	0.0320025		BUB1B	0.00103122	0.0383189
YTHDC2	0.125971	0.0128935		MRPL19	0.000511548	0.0386477		FAHD1	-0.000900903	0.0356618		RRP7A	-0.000392519	0.0436152		IKZF3	-0.00295911	0.0320935		ME3	0.000589196	0.0386358
EPSTI1	0.123058	0.0128964		MYNN	0.000526589	0.0387712		NLRC3	0.0068508	0.035698		TXNIP	0.000453994	0.0437158		COLGALT1	0.0185937	0.032135		RN7SL2	-0.00057161	0.0387234
STRAP	-0.127173	0.0130388		IFIH1	0.000505306	0.0387926		CLASP1	0.00114223	0.0360209		PTGER2	-0.000201951	0.0439597		ARHGAP25	-0.0152698	0.0322257		UQCRH	0.000499057	0.0388861
BNIP3	0.107975	0.0130924		MTND2P28	0.00100007	0.0388996		TET2	0.000909567	0.0363997		PRKCB	-0.000138739	0.0439877		ZC3H14	-0.0156012	0.0322961		AP1G2	0.000510388	0.0389136
UBD	0.0578778	0.0132105		ANP32B	-0.00074431	0.0391158		XPR1	0.000918298	0.0364796		ATP5D	-0.000354034	0.0439965		CCDC85B	0.00970539	0.0325168		MZT2A	0.000511466	0.0389503
GVINP1	0.120851	0.0132109		CD24	0.00179589	0.0393297		PPP1R16B	0.00608688	0.0366044		POLD2	-0.000383059	0.0440556		CAPN7	-0.0146821	0.0326557		CYP51A1	0.000576201	0.0392196
PRKX	0.119322	0.0133024		AHI1	-0.000498501	0.0393324		ACVR1B	0.001001	0.0366186		DYNC1I2	0.000735866	0.0444883		SNORD89	0.00380926	0.0326651		ARL6IP4	0.000500804	0.0393968
LGALS3	-0.125025	0.0134251		BIN1	0.000545091	0.0395464		FAM162A	-0.00087154	0.0368958		CD27	-9.15375e-05	0.0454318		RBM39	-0.0241481	0.0326702		GNG11	-0.00104437	0.0394977
CXCL16	-0.124276	0.0134361		PUS7L	0.000520033	0.0397965		BLVRA	-0.000831183	0.0369513		SMNDC1	0.000623202	0.0455909		BASP1	-0.00368785	0.0326991		ISG20	-0.000762923	0.0396509
SERINC3	-0.128118	0.0134654		GINS2	0.000993405	0.0398381		WAC-AS1	-0.000835749	0.0372631		AC007969.1	-0.000234311	0.0457187		OSM	-0.00435253	0.0328145		NPC2	0.000497399	0.0396954
ACER3	-0.126601	0.0134733		ILF3-AS1	-0.000511563	0.0400745		RN7SK	0.00101346	0.0373398		ATIC	0.000651754	0.045725		RAPH1	-0.00646184	0.0328785		ZNF600	0.000508944	0.0397805
CHIT1	0.0503039	0.0134944		MMADHC	0.000806018	0.040125		DCTN6	-0.000841288	0.0374261		GCN1	0.000403656	0.0458071		TNFAIP8	-0.0137397	0.0329658		WWTR1	0.000618407	0.0399305
NT5C3B	-0.11644	0.0135458		CCL17	-0.00152765	0.0402712		SLC16A10	0.00249194	0.0375574		ZBTB11	0.000631675	0.0458846		KPNA2	-0.00892318	0.0329895		FUOM	0.000505458	0.0399594
TSPYL2	0.10304	0.0137745		NSD1	0.000524786	0.0403533		MIAT	0.00476906	0.0376006		SLAMF6	-0.00014608	0.0459797		GNG2	-0.0031032	0.0329927		ITPR1	-0.000492454	0.0404971
CD200R1	0.0768345	0.0138121		TINF2	0.000508603	0.0403768		LAPTM5	-0.00106579	0.0378475		HCST	-0.000438621	0.0461697		MAP7D1	-0.0156431	0.0330347		DDX41	-0.000489197	0.0405047
CRLF3	0.123716	0.0138487		RFC2	0.000499919	0.0406351		SLAMF1	0.00547212	0.0378789		PNKD	-0.000467844	0.0464405		HADH	0.0127661	0.0331406		PSMB1	0.000518708	0.0406241
CD48	0.0818002	0.0139147		FAM46C	0.00140053	0.0410707		TNFRSF14	0.000876376	0.0379315		NUDT1	-0.000425304	0.0465152		CCL8	-0.00264752	0.033145		MTMR11	0.000670694	0.0407091
TNFRSF1B	0.120027	0.0139643		SORT1	-0.000522418	0.0411331		CXCL1	0.00446209	0.0380021		ID2	-0.000722582	0.0466621		ARPC1A	0.01128	0.0333019		CYP1B1	0.00108557	0.0410565
SMYD2	-0.1209	0.0140286		VWA8	-0.000522471	0.0412299		REEP5	-0.000821863	0.0380937		RP9P	-0.000279441	0.0467205		AGRP	0.00690103	0.0333595		NDUFB11	0.000486655	0.0411267
AL035446.1	-0.108574	0.0140649		MT1G	0.00120195	0.0412563		ITM2C	0.00572161	0.0381079		GPA33	0.000225052	0.0468099		P2RY14	-0.00436101	0.0335113		PDS5A	-0.000557691	0.0411281
RAP2B	0.11631	0.0141426		RHOBTB1	0.000517912	0.0414375		SAMD3	0.0056907	0.0383011		PPM1N	-0.000329364	0.0469208		STAT1	-0.00667024	0.0335603		ZBTB1	-0.000494885	0.041513
ITPK1	-0.121691	0.0141661		GIMAP7	0.000606626	0.0414461		CRYL1	-0.000852773	0.0384518		DUSP2	-0.000152897	0.047008		VPS35	-0.0244106	0.0336165		PLSCR1	-0.000490527	0.0415675
FGL2	0.0848622	0.014202		FASLG	0.00210041	0.0414901		UROD	-0.000826041	0.0385939		PTCD2	0.000320967	0.0470093		BATF	-0.0045934	0.0337125		PHACTR4	-0.000495606	0.0416096
MREG	0.099731	0.0142045		FTH1P20	0.000598432	0.0415379		TCEAL1	-0.000810471	0.0386476		RNF167	-0.000366113	0.0471191		TDO2	-0.00386946	0.0339424		SPOP	-0.000529633	0.0417043
SURF2	-0.107691	0.0142114		IL17RB	0.000767005	0.0420049		PEPD	-0.000814114	0.0387054		MPZL1	-0.000593828	0.0472554		ZFY	0.00232706	0.0341092		PML	-0.000512488	0.0417999
CTSZ	0.117834	0.0142907		GPKOW	0.000486912	0.0422766		HEIH	0.000912641	0.0389179		TMEM63A	0.000382312	0.0473162		AAMDC	0.00937972	0.0341383		DYRK4	0.000486729	0.0418649
HLA-DQB1	0.118757	0.0143051		PPWD1	0.000612972	0.0423005		SUCO	0.000833367	0.0390951		ANXA6	-0.000198814	0.0473767		KIF3A	-0.00909053	0.0343075		HACD4	0.000541968	0.0421597
SNRNP70	0.124277	0.0143588		FLT1	-0.00103449	0.0423361		CIAO1	-0.000828184	0.0391471		GATAD1	0.000659343	0.0473955		HMGA1	-0.00991781	0.0343276		NDUFV3	0.000484029	0.0422118
GLIPR2	-0.12042	0.0143827		SLC3A2	0.000541062	0.0424895		LIMK2	0.000896113	0.0392895		IFITM1	-0.000132815	0.0476129		GPBP1L1	0.0169895	0.0344562		G6PD	0.000476921	0.042568
ERGIC1	-0.12322	0.0144097		SNHG25	-0.000534245	0.0429063		NAA60	0.00100605	0.039299		NDUFB2	-0.000460879	0.0477345		GBP5	-0.00538042	0.0345669		NBN	-0.000501857	0.0426322
IQSEC2	-0.109713	0.0145069		MTCH1	-0.000661166	0.0429948		YPEL2	0.000853857	0.0393406		FGL2	-0.000158744	0.0478446		LSM6	0.0133363	0.0347605		ELOB	0.000484725	0.0426402
RALGAPB	-0.11714	0.0145872		ADPRHL2	0.000512978	0.0429982		SORD	-0.00103573	0.0395284		FYN	-0.000157476	0.0478669		TCP11L1	-0.00586733	0.034793		RACK1	0.000474911	0.0429326
NR4A2	0.0953115	0.0146615		TTC39C	-0.000488345	0.0430439		WWOX	-0.000961779	0.0396887		GOLGB1	0.000627147	0.047918		MALSU1	0.0111323	0.0348109		FBXO34	-0.000479021	0.0429706
LINC00869	0.107927	0.0147328		DUSP6	-0.000489677	0.0431671		TMEM2	0.00138678	0.0397827		ESRRA	0.000495551	0.0481363		NCOA3	-0.0109696	0.0348493		MDH1	0.000503827	0.0432181
PDSS2	-0.108619	0.0147505		PHACTR4	0.000528703	0.0432307		SYNJ1	0.000835959	0.0404466		RNFT1	0.000633866	0.0484331		PHACTR4	-0.0130707	0.0348667		P2RX4	0.000496689	0.0435542
RIPK2	0.119182	0.0149826		COPB1	0.000639671	0.0433713		TMEM205	-0.000790389	0.0407029		ZNF254	0.00042124	0.0485646		MTMR11	0.00570597	0.0349516		NCOA2	-0.000475847	0.0436773
GUF1	0.119157	0.0150151		LAP3	0.000528441	0.0433838		PPA2	-0.000796204	0.0410785		ATOX1	-0.000356149	0.0485702		CASP9	0.00968904	0.0350097		STS	-0.000500033	0.0436775
PTK2B	-0.115415	0.0150836		PDCD2	-0.00051255	0.0434844		RNF213	0.000787588	0.0413427		RNF214	0.000566528	0.0486583		HIST1H1E	-0.00944652	0.0350855		REST	-0.000513741	0.0438607
ST6GAL1	0.0809153	0.0151078		TIMM44	0.000497732	0.0439037		CAPRIN1	0.000821136	0.0413588		CEP170	0.000711236	0.0487303		PRNP	-0.0130856	0.0351143		COMMD1	0.000477705	0.0440359
VPS53	0.122849	0.015238		OGFOD1	0.000516239	0.0439182		CA5B	0.00166268	0.0414636		SLAMF8	-0.000307661	0.0488993		ME2	-0.0124214	0.0353809		VCAN	-0.000779308	0.0440641
SMC6	-0.11935	0.0152779		TUBA1A	-0.000470515	0.0440083		RMRP	0.000970355	0.0419074		NBEAL1	-0.000309645	0.0489421		RGL1	-0.00351092	0.0354239		CXCL8	-0.000849378	0.044376
ALOX5	-0.1182	0.0152899		AC016876.2	0.000477568	0.0443138		CBLB	0.00143793	0.0419354		NIPA1	0.000273687	0.0489843		RAB35	-0.0119245	0.0355893		HMGN3	0.000466308	0.0444873
EIF1AY	-0.0349143	0.0153007		ARPC5L	0.000533979	0.0443581		CD27	0.00587285	0.0419494		PUF60	-0.000576746	0.0489975		MOB1A	-0.0193028	0.0355947		RBM10	-0.000471774	0.0447359
TMEM176A	0.0809981	0.015369		PARP1	0.000479328	0.0444689		B3GALNT1	-0.00125015	0.0420368		NDUFA13	-0.000452608	0.0490938		KIAA1551	-0.0113473	0.0356231		GGA1	0.000472568	0.0448298
A2M	0.0873864	0.0154422		MCCC1	0.000473675	0.0446366		FFAR2	0.00209883	0.042046		MCRIP1	-0.000522734	0.049223		RNF19A	-0.0157914	0.0356488		HMGCR	0.000511867	0.0449121
RPS6KA3	-0.11798	0.0155169		NET1	-0.000481877	0.0446387		CAP1	-0.000814307	0.042157		RGL4	-9.41825e-05	0.0494911		ZNF267	-0.011044	0.0356617		ANKRD36BP1	-0.000500976	0.0449565
ABCA1	0.104464	0.015528		ST7L	0.000467301	0.0446403		PPCDC	-0.000894973	0.0422758		SHOC2	-0.000780119	0.0495433		CBWD5	0.00915526	0.035884		LGALS3	0.000463878	0.0449916
IQCB1	0.11504	0.0156932		CAPZA1	0.000643592	0.0446448		RBMS2	0.000903347	0.0423858		KDM7A	-0.00022403	0.0495868		LTN1	-0.0149483	0.0359502		NMI	-0.000504215	0.0450232
TDO2	0.083036	0.0157274		CPA3	0.00195228	0.0447884		CDC42P6	-0.00130694	0.0424202		DHX15	0.000653517	0.0496135		TMEM219	0.0120978	0.035985		C2orf74	0.000497075	0.0452982
LINC00239	-0.0894885	0.0157634		MT-ND1	-0.000469791	0.0448016		PPP1R15A	0.00107808	0.0426587		IGFLR1	-0.000280449	0.0497246		LGMN	-0.00420182	0.0360587		STK3	-0.00047227	0.0453079
CCR5	0.0848268	0.0158231		CNOT7	0.000604947	0.0448717		PNRC1	0.0010497	0.0428832		RPL12P13	-0.000168523	0.0497361		ATF5	-0.00639943	0.0361522		TTN	-0.000773246	0.0453392
SDC3	0.0753097	0.0158651		SP3	0.000477691	0.0450549		DOPEY2	0.000895382	0.0428959		SNRPA1	-0.000516117	0.0497775		P2RY10	-0.00282175	0.0363287		USP22	-0.000489635	0.0454585
FGD6	0.106225	0.0158704		WHAMMP3	-0.000821094	0.0450923		KLHDC2	0.000767173	0.0432735		POLR2H	-0.000457512	0.0498694		SEM1	0.0125245	0.0364885		MEGF9	-0.000475321	0.0454699
LINC02185	-0.096874	0.015875		DDX6	0.000583904	0.0451054		SLC41A2	0.00116424	0.0433432		SELENOP	-0.000120852	0.0499257		HINT2	0.0118893	0.0365623		TSPO	0.000461004	0.0454954
COG3	0.115877	0.0160207		MRPL16	0.000483875	0.0452218		AL078595.1	0.00190906	0.0434414		ZNF605	0.000425266	0.0499776		PTGS2	-0.00431318	0.0365659		PRR34-AS1	0.000513405	0.0455545
OXCT1	0.0833635	0.0160954		PPP3CA	-0.000494528	0.0454014		GCHFR	-0.000922018	0.0434824						HAGH	0.0116515	0.0365665		ZNHIT3	0.000485345	0.0463611
ALDH2	-0.112205	0.0160991		RASSF4	0.000491703	0.0454046		SLC35E1	0.000775157	0.0435159						RBM8A	0.0177808	0.036658		LAP3	-0.000472755	0.0464159
SOD2	0.0978307	0.0161391		IFI16	0.000591248	0.0454527		SLC37A1	0.00125104	0.0435713						PILRA	0.0165509	0.0366718		CMPK2	-0.000575337	0.0465263
ADAM28	0.067905	0.0162445		MVD	-0.000500838	0.0455329		HLA-DMB	-0.000814845	0.0437621						NMB	0.00711838	0.0367196		ZFX	-0.000459033	0.0466352
NCF1B	0.0940613	0.0162505		SSPN	0.000480202	0.0455432		TMEM147	-0.0007622	0.0439808						IFNG	-0.00251367	0.0367319		RPL31	0.000453265	0.0470694
SCP2	-0.120057	0.0162993		FAM35A	0.000622029	0.0456063		RPL18A	0.000847116	0.0440981						PIP4K2B	0.00848918	0.0368388		ZNFX1	-0.00045262	0.0471696
NR1H3	0.109445	0.0163875		PPIG	-0.000662968	0.0460052		ELF1	0.000832426	0.0441811						CLTC	-0.0172982	0.0368517		IRAK4	-0.000476513	0.0471725
G0S2	0.063338	0.0164063		DNAJC7	0.000625984	0.0460817		THYN1	-0.000775592	0.0442031						ATP8B4	-0.00482054	0.0370541		NEXN	-0.000582978	0.0472026
GMPPB	0.109022	0.0164861		MCUR1	0.000507613	0.0461409		ZMAT5	-0.000819767	0.0442041						PFKFB3	-0.00512722	0.0370833		COX17	0.000453176	0.0472197
CXCL1	0.0708347	0.0165846		CXCR6	0.00152801	0.046266		OSBPL2	0.000762423	0.0442403						SMIM7	0.018887	0.0370957		NEDD8	0.000460629	0.0472871
S1PR4	-0.104833	0.016635		LYRM2	-0.000610364	0.0463405		RASA2	0.000800255	0.0442528						TWF1	-0.0140301	0.0371188		RPL18	0.000476475	0.0472905
UQCC1	0.108438	0.0167064		MT-ND3	-0.000461057	0.0464387		PITPNA-AS1	0.00141745	0.0443189						LAMTOR5	0.013726	0.0371741		SLFN12	-0.000453714	0.0473679
DNAJB2	-0.106906	0.0167138		CNOT6L	0.000461205	0.0467584		FRYL	0.000773278	0.0444084						DPP4	-0.0032149	0.0372412		NDUFA12	0.000477911	0.0474576
GYPC	-0.111454	0.0167759		FTX	-0.000460331	0.0468114		RPL18	0.00100372	0.0444196						WWP1	-0.00921218	0.0372424		MIF	0.000490834	0.0475402
SH3BGRL	-0.119047	0.016845		HMGCR	-0.000482043	0.0469008		RN7SL3	0.00210263	0.0446237						CEP44	0.0120108	0.0375874		MRPL11	0.000462339	0.0476539
HIST1H1D	0.105837	0.0169676		ELL2	0.000458673	0.0469589		HAT1	-0.000768263	0.0447564						TRIM24	-0.00968124	0.0376232		DLGAP5	0.000832232	0.0477238
C14orf28	-0.0999597	0.0170928		RPL9	-0.000484255	0.0471291		NCOA5	0.000866356	0.0448068						TSC22D3	0.0116268	0.0376299		ATP23	0.000515378	0.0477484
DCTN6	-0.114431	0.0170996		NUDCD3	0.00048228	0.047216		NTAN1	-0.00075453	0.0449585						GMPR2	0.0128942	0.0377492		TMBIM6	0.000604904	0.04777
TMEM38B	-0.113797	0.0171359		SEC11A	-0.000587359	0.0472984		UBE2D1	0.000754022	0.0450899						YTHDC2	-0.010436	0.0377597		C1orf123	0.00048714	0.0479573
CASP8	-0.116873	0.0171657		FASTKD2	0.000486622	0.0477442		PDHB	-0.000757927	0.0454994						PALB2	-0.0112062	0.0377752		VPS50	-0.000480622	0.0480122
CDK9	-0.108378	0.0174273		FKBP3	0.000628793	0.0478741		TRAV17	0.00847809	0.0455357						SLC4A8	0.00690218	0.037876		SKP1	0.000598264	0.0484539
AC009501.1	0.0871521	0.0174483		EXOC7	0.000502568	0.0479985		ACOT4	-0.000795961	0.0455591						ZFP36	-0.00742313	0.0379237		KLRB1	0.00098611	0.0485266
CAPZB	0.115588	0.0174799		FRMD4B	0.000450448	0.0480429		LRCH1	0.000852903	0.0455869						C1orf54	-0.00614157	0.0379341		CALHM6	-0.000645963	0.0485767
LYN	0.115619	0.0176137		RBM17	0.000659457	0.0482053		CCPG1	-0.000748838	0.0455929						CMC2	0.0149405	0.0380064		FAM118B	0.000443312	0.0492683
HTRA4	0.0925929	0.0177282		CDK6	0.000663531	0.0484772		TFF3	0.00801238	0.0456416						RAB4A	0.0152025	0.0380854		SRFBP1	0.000514631	0.0493768
SPATA13	-0.109382	0.0177845		HNRNPUL2	-0.000456227	0.0489882		ZNF445	0.00106924	0.0456834						MGAT3	0.00705509	0.038104		RAB20	-0.000454855	0.0493797
TLR2	0.10098	0.0177846		ODF2	0.000457678	0.0492812		AGTPBP1	0.000790375	0.0457808						F13A1	-0.00317424	0.0381422		SMDT1	0.000444561	0.0495776
RNASET2	0.114655	0.0178257		ECD	0.000503367	0.0493981		ARHGAP45	0.00169659	0.04579						CRTAM	0.0119406	0.0381577		SLC5A3	-0.000504615	0.0498883
RDH14	-0.10923	0.0178263		AKNA	0.000481985	0.049925		NCF4	-0.000745767	0.0459966						CD52	0.00794667	0.0381735
METTL7A	0.101342	0.0179712						CDC40	-0.000814821	0.0460154						SLC38A1	-0.0031748	0.0381856
CSF3R	0.0987931	0.0179812						PHF11	0.00077985	0.0463102						LRRK2	-0.00626835	0.0384024
VSIG4	-0.109797	0.0180231						NR1D2	0.00108418	0.0465766						GFM2	-0.010765	0.0386053
PDIA4	0.113538	0.0180782						MRPL36	-0.000757232	0.0466201						ITM2A	-0.00216427	0.0387484
ZFP36	0.101873	0.0181231						TMEM9B	-0.00087742	0.0467861						SLC4A7	-0.0095176	0.0388138
LTB	0.089949	0.0181262						KIF23	-0.00248275	0.0469878						CD8B	-0.00193444	0.0388926
ZBTB37	0.105777	0.0181681						RMDN2	-0.000819458	0.0470301						PLXNC1	-0.00357341	0.0389733
NET1	-0.101181	0.0183247						KDM7A	0.0015991	0.0472789						C9orf16	0.00800499	0.0390602
DENND5A	-0.107724	0.0183296						SELENOP	-0.00420725	0.047326						CD28	-0.00219847	0.0390982
BTAF1	0.112951	0.018411						ACP1	-0.000789089	0.0475608						HLA-B	-0.0116063	0.0392367
LILRB5	0.0784616	0.0184343						LYPLAL1	-0.000735737	0.0476035						RTL8C	0.0107472	0.0393163
DECR1	-0.110074	0.0185024						UTP14A	-0.000731537	0.0476769						GIMAP8	-0.00748735	0.0394419
HEBP2	-0.106818	0.0186089						DUSP11	0.000731357	0.0476991						HIST1H1C	-0.00804996	0.0394727
FDFT1	-0.101061	0.018847						B3GNT2	-0.000730447	0.0478615						RNF5	0.0127273	0.0396527
TMEM126B	-0.114001	0.0188727						AC005154.1	0.000864642	0.0480753						NR1H3	-0.00806373	0.0396998
TNFSF10	0.10065	0.0189735						ATP13A3	0.000781026	0.0483025						TRIM56	0.0131142	0.0397749
SGTB	0.100688	0.0191367						CAVIN3	-0.00150597	0.0483482						COMMD6	0.0110837	0.0398009
MRPL1	-0.111543	0.0191623						NGDN	-0.00072787	0.0483817						RAB42	-0.00779813	0.0399125
LDHA	-0.112297	0.0192657						NCBP2-AS2	-0.000811809	0.0484959						COPS6	0.0145481	0.0400091
IL32	0.0614714	0.0192855						XRRA1	0.00090474	0.0485226						VPS26B	0.011195	0.0400669
WWP1	0.104557	0.0192981						TMX1	-0.00076913	0.0486171						SIGLEC9	-0.0111126	0.0401291
GPR155	0.0904953	0.0193545						BIN1	0.00111493	0.048619						ASCC3	-0.0159099	0.0403226
ANP32A	0.113366	0.0194095						PSMA1	-0.000830906	0.0486993						UQCR10	0.0109197	0.0405251
GPR85	0.104521	0.0195042						TPMT	-0.000751671	0.0487074						COG2	-0.0129546	0.0407044
AIM2	0.0829949	0.0195261						DNAJB1	0.000767206	0.0489016						EVI2A	0.0160258	0.0407616
DAP	0.105182	0.0197024						GLDN	0.00191603	0.0492385						CCDC82	0.0155819	0.0407644
SEMA4D	0.105443	0.0198256						RNF38	0.000783389	0.0494134						PSMG1	0.0131946	0.0411017
SLC11A1	-0.100125	0.0199395						DST	-0.000741527	0.0494198						AFF1	-0.0111018	0.0411686
PRPF3	0.105203	0.0199731						MTIF3	-0.000738268	0.0497173						TMEM191A	0.00748193	0.0413063
VTI1A	0.108147	0.020067						CLIC5	0.00504301	0.0499364						ATP5G1	0.0121077	0.0413128
PRDM1	0.0619777	0.0200834														CCDC125	0.0129697	0.041404
SCARB1	0.0924637	0.0201822														SLFN13	-0.0040067	0.041441
CD151	-0.107145	0.0201872														SLC1A3	-0.00680896	0.0417323
PAIP1	-0.109101	0.020214														MS4A1	-0.00219774	0.0419121
DTYMK	-0.0978222	0.0202389														DGKE	-0.003812	0.0419224
ARHGAP12	0.0927528	0.0202817														SH2D1A	-0.00249835	0.0419556
CLEC9A	0.0666723	0.0203986														ICAM1	-0.00623749	0.0420445
CORO1A	0.0830387	0.0204037														FCER1G	0.0137558	0.0420745
AMDHD2	0.100873	0.0208662														TRAF5	-0.00537831	0.0422627
RBFA	-0.0899433	0.0209213														UQCC2	0.0109208	0.0422917
C19orf38	0.0949767	0.0211054														FABP3	0.00482386	0.0424575
PLXNC1	0.0663249	0.0212321														BLOC1S4	0.0112808	0.0424652
LPCAT2	0.10669	0.021365														CTLA4	-0.00259219	0.0425569
ZCCHC17	-0.106357	0.0214141														LILRB2	-0.00715839	0.042715
LTA4H	-0.102433	0.0214851														ABHD11	-0.00772501	0.0427351
CHIC2	0.10212	0.0215505														NDUFB6	0.0138767	0.0429912
SLC5A3	0.091242	0.0216308														TP53I13	0.00998527	0.0430124
EXOSC2	-0.0876878	0.0218527														OTUD6B-AS1	0.0159002	0.0430306
HM13	0.10225	0.0218917														PPFIBP1	0.00853484	0.0430379
IFNLR1	-0.0822618	0.0219511														MCRS1	0.00943602	0.0431306
NSUN5	-0.0923218	0.0219724														IFRD1	-0.0106349	0.0431976
CNOT7	0.107056	0.0221905														DNAJC21	0.0140019	0.0433781
ZNF267	0.101266	0.0222664														CLEC7A	-0.0153298	0.0434834
ATG4C	0.101004	0.0223053														MYO6	0.0072003	0.0436482
MEF2C	0.0894366	0.0223882														VGLL3	0.00345938	0.0436568
NSUN2	0.10339	0.0224365														MYL12A	0.0186312	0.0436833
CCL24	-0.048462	0.0224809														DSE	-0.0141844	0.0437123
SUCLA2	-0.100063	0.0227116														DYNLL1	0.0116518	0.0438065
LMNB1	0.0891333	0.0228236														HCST	0.0110009	0.0438523
EYA3	0.0940559	0.0228625														WASHC3	0.0151749	0.0439428
ARHGEF7	-0.0978671	0.022923														LCP2	-0.011144	0.0439935
PEF1	-0.0964635	0.0229415														ATP11A	-0.0118357	0.0440117
NCAPD2	-0.0868378	0.0229618														MRPL24	0.0123103	0.0440174
TIMMDC1	-0.105682	0.0229624														ZMAT2	0.0173425	0.0440887
NINJ1	0.0771757	0.0232078														ADAM19	-0.00308272	0.0442113
ZUFSP	-0.0989405	0.0237922														USE1	0.00913884	0.0443245
RNF130	0.105356	0.0238312														AGO1	0.0113405	0.0443626
PTPMT1	-0.0979209	0.0238395														ANKFY1	-0.00982978	0.0444677
CCL2	0.0649893	0.0238809														C3orf62	0.0101106	0.0446969
PRR34-AS1	-0.0862098	0.0238946														C16orf62	-0.0111965	0.0448968
CIRBP	0.100734	0.0239117														NDUFB9	0.0127459	0.0449307
ITPR2	0.101298	0.0239142														TMEM9	0.00634259	0.0449316
ECHDC1	-0.103541	0.0239606														LEPROTL1	0.0194209	0.0450556
AC011497.2	0.0940553	0.0240279														BTG2	-0.00924094	0.0452193
TMEM156	0.0560135	0.0240915														CATSPER1	0.00668119	0.0452373
FBXO48	0.094962	0.0244273														DNAJB11	-0.0162563	0.0456295
TTYH3	0.0821148	0.0246671														MPEG1	-0.00707789	0.0456974
PDLIM1	-0.0770211	0.0248358														QARS	0.0148949	0.0457484
HNRNPF	0.103484	0.0248715														PEX19	0.0114124	0.0457798
NEIL2	-0.0742649	0.0250488														TAGAP	-0.00637872	0.0459205
RPUSD3	-0.0888312	0.0252469														USMG5	0.0122723	0.0459612
IRS2	-0.0854038	0.0253856														TYMP	-0.0111519	0.0460348
PIM1	0.0915509	0.0253932														EFCAB11	0.00910302	0.0461842
VMP1	0.100565	0.0255196														FH	0.0127377	0.0463138
GPATCH11	-0.094509	0.0255202														ATXN7	-0.00885782	0.0463964
COPS8	-0.0966427	0.0255862														OR7E38P	0.00722456	0.0464048
GLDN	-0.0727386	0.0256755														NUDT5	0.0141241	0.04642
FHL1	-0.0735715	0.0256803														TRIM52	0.00982101	0.0467014
PRKCE	-0.0733077	0.0256874														RASAL3	-0.00425506	0.0468475
PAQR5	-0.0781645	0.0257409														BRMS1	0.0114931	0.0468701
TMBIM1	-0.0984012	0.0257761														CFDP1	0.0136213	0.0469084
KLHL20	-0.0890676	0.0257775														HLA-DRB5	0.00503476	0.0470243
ENTPD1	0.0884238	0.025784														PTPRE	-0.00891841	0.0470785
CLEC7A	0.100684	0.0258423														IL32	-0.00293772	0.0472422
C1orf54	0.0808885	0.026157														STX17	-0.00954538	0.0473812
TEX10	0.0963831	0.0262781														SIDT2	0.0102811	0.0473937
ERBIN	0.0994033	0.0263335														FKBP14	-0.0059809	0.0475412
PFKFB3	0.0762051	0.026371														GZMB	-0.00275488	0.0476328
RFLNB	0.0574413	0.0263962														CISH	0.00821804	0.0477225
CD180	0.0789716	0.0264077														LDHB	0.0119882	0.047744
NBEAL1	0.0878068	0.0264943														KAT8	0.00783027	0.0477719
BASP1	0.0613529	0.0265148														CXCL9	-0.00264778	0.0478245
GTF2E1	0.0932192	0.0265272														IFFO1	0.00899859	0.0478924
TMEM59	-0.100795	0.0265444														LLPH	0.0147162	0.0479388
IRF1	0.089753	0.0265583														KSR1	0.00809131	0.0479673
UCP2	0.0906287	0.0267241														ULK2	-0.00661652	0.0480997
CNN2	0.0929316	0.0268179														TMA7	0.010561	0.048188
SCOC	-0.0994269	0.0268323														MCCC2	-0.00831011	0.048266
RPL13P12	0.082772	0.0269747														YTHDF3	-0.0129448	0.0484076
SKIL	-0.0966876	0.0270613														TRIB2	-0.00268979	0.0484223
PAFAH1B2	-0.0998017	0.0270883														C1orf228	0.0064115	0.0485258
ENY2	-0.0996443	0.0270899														MFSD10	0.0116624	0.0485948
NCEH1	-0.0973256	0.0271274														TRPC4AP	-0.0134586	0.0486532
IMPAD1	-0.0962085	0.0271513														NFATC2	-0.00271437	0.0486597
INPP4B	0.0457443	0.0271686														LRP1	0.0159497	0.0487588
LY9	0.0478307	0.02728														CCL2	-0.00368397	0.0488774
IFNAR1	0.0984077	0.0273433														NDUFA1	0.0117579	0.0488898
RASGRP3	0.0756862	0.0273642														STX10	0.0112792	0.0489741
DHX8	0.0953004	0.0275261														PEA15	-0.0105186	0.0489818
RPS6KA1	-0.0933799	0.0275523														KLHDC8B	-0.0077619	0.0490789
TNFSF8	0.0741969	0.0276383														LAMTOR2	0.0125001	0.0491145
CD6	0.0562963	0.0276387														AGFG1	0.0119171	0.0492224
BLOC1S4	-0.0881074	0.0278														LILRB5	-0.00367944	0.0492867
SEPT6	0.0960546	0.0279052														BHLHE41	0.00897649	0.0493012
AGAP2	0.0853521	0.027913														PTPN7	-0.00297649	0.0493708
CLU	0.0547297	0.0279234														FBXW7	-0.0114331	0.0494123
GPNMB	0.0889547	0.0279354														SRPK2	-0.0111424	0.0494711
IGHM	0.0364649	0.028045														KRR1	0.0154722	0.0495657
RBMS1	-0.095543	0.0281591														TNFRSF1B	-0.00867432	0.0496886
RAB37	0.0533816	0.0282275														ARL11	0.0121762	0.0497296
USP53	0.0776681	0.028283														ATR	-0.0125425	0.0497376
HLA-DPB1	0.0905688	0.0283533														LARP4B	-0.0132682	0.0497799
ATP10A	-0.0759611	0.0283967														ZNF184	-0.00914286	0.0498353
RPL3P2	0.0853414	0.0284														ACTR2	-0.022149	0.049869
NDUFB6	-0.0949525	0.0284169														RAB4B	0.0109708	0.0499037
TRAFD1	0.0922249	0.0284963														ELOF1	0.00950174	0.0499496
DRAM1	0.0950857	0.0284995
TMEM14A	-0.0838703	0.0285289
RASSF3	0.0941674	0.0285458
PLCB2	0.0932874	0.0286552
MEGF9	-0.0935304	0.0287829
GPD1	-0.0679312	0.0287886
FPGT	-0.0860175	0.0288751
P2RY1	-0.0860915	0.0288908
RPL12P4	0.074127	0.0289675
CNIH4	-0.0909589	0.0290293
NDUFA5	-0.0967142	0.0290747
TNRC6C-AS1	-0.0809716	0.0291739
CSTA	-0.0875696	0.0293352
WASHC3	-0.0946911	0.0293603
UBE2E1	0.0900759	0.0294059
MRPL48	-0.0922786	0.0297316
SLC2A8	0.0806118	0.0297544
CXCL11	0.0577256	0.0298947
GLRX	-0.0903131	0.0298949
PLXND1	0.0847963	0.0302559
TBPL1	-0.0799788	0.0302803
MARCH1	0.0936008	0.0302827
PPP3CA	-0.0903178	0.030298
IFITM2	0.0684745	0.0303143
CNDP2	0.0944032	0.0305206
TCF7L2	-0.0828367	0.0306511
SAR1B	-0.0927418	0.0308568
RNF149	-0.0897761	0.0309508
GSTO1	-0.0924685	0.0309893
SPOCK2	0.0463303	0.0310511
AP1S2	0.0725036	0.0311254
IFNG	0.045093	0.0312285
AC010343.1	0.0718927	0.0312419
TAGLN2	-0.0865921	0.0312455
ACOT2	-0.087259	0.031247
ASCC3	0.0939244	0.0312713
ZZZ3	0.0871851	0.0312733
ITPR1	0.0863767	0.0312784
IKZF2	-0.0766983	0.0312836
SGMS2	-0.0783078	0.0313319
HES2	-0.0575102	0.0313649
ANXA2	-0.0899268	0.0315347
GPR183	0.058722	0.0315605
PGGT1B	-0.0933786	0.0315995
RNASE6	0.0710466	0.0317303
DCP2	0.0934582	0.0317759
TEX2	-0.0852118	0.0317862
AZI2	-0.0903275	0.0318887
CD72	0.0707556	0.0318915
TRIQK	-0.0846584	0.0319225
PHKG2	0.0755094	0.0319816
DTNA	0.0656087	0.0321878
PLA2G4A	0.082292	0.0322872
CYP51A1	-0.0769635	0.0323102
NUP160	-0.0788989	0.0323196
NAT1	-0.0800548	0.0323222
IFT88	-0.081432	0.0324098
ANAPC7	0.0912932	0.032414
VPS4B	-0.0936665	0.0324978
MGST3	-0.085083	0.032665
ZCCHC4	0.0836462	0.0326713
NOP58	0.0934442	0.0327008
GM2A	0.0799947	0.0330935
PGK1	-0.0928911	0.0330987
ELOVL5	0.0875831	0.0331181
SDF2L1	0.0832296	0.0332013
ZCCHC24	-0.0706508	0.0333197
ZFAND6	-0.0914665	0.0333665
TMEM138	0.0835555	0.0334218
NKIRAS2	0.0872981	0.0335294
IGKC	0.037226	0.03361
RPL28	0.0840986	0.0336777
PSME2	0.0878518	0.0337575
SETDB2	0.084427	0.0338472
IL2RA	0.0536624	0.0338557
PINK1	-0.0758601	0.033959
VWA8	-0.0764579	0.0340829
VPS45	-0.0858826	0.0340899
STAMBPL1	0.059514	0.0341307
ROCK1	-0.0918279	0.0341375
NDUFS5	-0.0863586	0.0342068
S100A6	-0.0829438	0.0342454
F5	-0.0451232	0.0342761
OLR1	-0.07838	0.0342835
DDX3X	0.0870255	0.0343024
CALCOCO1	-0.0789761	0.0343249
TLK1	-0.0886031	0.0344738
ABHD15	-0.0772558	0.0346013
CTNNAL1	-0.0569794	0.0346016
CEP44	-0.0823882	0.0346493
GLMP	0.0811161	0.0346503
TTLL5	0.0790795	0.0348378
RGS10	0.0818857	0.0349177
HLA-DOA	0.0823436	0.0349749
PPA2	-0.0894593	0.0350264
CCDC170	0.0783821	0.035059
DNPH1	0.0767775	0.035087
MAP3K11	0.0809329	0.0351546
GLRX2	-0.0833504	0.0351965
HCP5	0.0732339	0.0352398
TRA2B	0.0860555	0.0355445
SH3KBP1	0.0762837	0.0356908
AC064799.1	0.0651543	0.0356913
MSMO1	-0.0673042	0.0357467
HPS1	-0.0872333	0.0357766
RHBDD1	-0.0772539	0.0358353
EIF2S1	0.0887809	0.0360985
IL6R	0.071771	0.0362753
MLLT3	0.069841	0.0362934
ARL5B	0.0771124	0.0363293
C5orf51	0.0832419	0.0365665
YARS	0.0839456	0.0366358
FAM198B	0.057678	0.0366441
CD38	0.0539459	0.0366876
FAM173A	-0.0810789	0.0368058
COPG1	0.0848914	0.0368487
ADTRP	-0.0725313	0.0369068
ST3GAL5	0.0817039	0.0369143
USP9Y	-0.0291814	0.03702
CEACAM21	-0.0534719	0.0370398
PEPD	0.0874767	0.0371013
P2RY14	0.0598388	0.0371679
TBC1D23	-0.0819573	0.0373388
FNIP2	0.0740881	0.0373931
MT-ND6	-0.0677717	0.0374746
FCHSD2	0.0791584	0.0374977
C1orf228	-0.0659157	0.037561
MYADM	-0.0726964	0.0376005
FAM173B	-0.0679933	0.0376292
VAMP5	0.0709097	0.037673
PPP5C	-0.0638364	0.0378001
MFSD6	-0.0788983	0.0379292
CLIC2	0.07509	0.0379363
PSMA6	-0.0786025	0.037942
CUTALP	0.0753341	0.0379529
DDAH2	-0.0841596	0.0379575
TCP11L1	0.0695716	0.0379766
DZIP3	0.0762614	0.0381392
UBE2D4	-0.0736183	0.0382237
BDP1	-0.0856777	0.0382652
FBXO8	-0.0763817	0.0382782
GINS2	-0.0388897	0.0382801
SLC9A9	0.0496023	0.0383174
AGO3	-0.0759634	0.0383196
LINC00339	0.0743124	0.0384329
SRRM2	0.0864226	0.0385994
ATP8B5P	-0.0754879	0.0386079
GNB4	0.0831019	0.0387496
BRD2	0.0841395	0.0387677
BLCAP	-0.0845775	0.0388307
SLC27A3	-0.0743793	0.0388322
HAGHL	0.0692616	0.038926
FXYD5	0.0797202	0.0389315
MARCKS	0.0503923	0.0389354
GPR82	0.0665328	0.0389383
SNX8	0.0780286	0.0389602
SMPDL3A	0.059434	0.0389756
DUSP2	0.0539348	0.0389905
HIF1A	0.0748042	0.0390083
LDHB	-0.0816378	0.0391298
ATXN3	-0.0839223	0.0391609
RPL24P8	0.0633617	0.0392714
MRPL14	-0.0810521	0.0395314
REEP3	-0.0844257	0.0396065
ZNF365	-0.0679498	0.0396272
IDS	-0.0838549	0.0397767
KIAA0355	-0.0782222	0.0398167
TRPV2	-0.0797745	0.0399585
ENTPD5	-0.0757525	0.0400296
KDM7A	0.0649066	0.040083
UTP18	0.0859613	0.0401877
TXLNA	0.0821479	0.040202
TNF	0.0663191	0.0403059
TMEM126A	-0.0809067	0.0403336
MCEMP1	-0.0575792	0.0404228
RPL37P6	0.0629541	0.0405101
INPP5D	0.0682169	0.0405534
ZNF138	0.0729774	0.0405713
ZNF518A	-0.0807828	0.040605
PAM	-0.0724907	0.0406742
FAM89A	-0.0705345	0.0407254
RETN	-0.0578044	0.0407575
MORC3	0.085298	0.0408711
PPM1A	-0.0808098	0.0409099
TMEM181	-0.0731092	0.0413534
CAMP	-0.0523601	0.0414086
RPL10P9	0.0504546	0.0414107
EMC10	-0.0835269	0.0414394
LCMT1	-0.0726179	0.0414585
ANKIB1	-0.0810082	0.0414611
APAF1	0.076419	0.041527
PLD3	0.0737207	0.0416732
ARL8A	0.0810391	0.041701
FOSB	0.0542359	0.0417599
EIF3D	0.0830104	0.04204
OSM	0.0568222	0.0421046
ST6GALNAC6	-0.0707022	0.0421335
TXLNGY	-0.0266917	0.0422034
NFATC2	0.0469877	0.042247
EPB41L1	-0.0677405	0.0424653
PSENEN	-0.0784664	0.0427436
ATP1B1	-0.0798844	0.0427691
RPL3P4	0.0679478	0.0431053
GLOD4	-0.0810181	0.0431777
VAV3	0.0721459	0.0434288
RTN1	-0.0729216	0.0434422
AL365361.1	-0.0655847	0.0434896
SRP9	-0.0828996	0.043509
TRPC6	-0.0594232	0.0436618
UBE2G1	0.0785685	0.0437256
TMED5	-0.082204	0.0438341
PSMB9	0.0764768	0.0439676
ME1	0.0683742	0.0439877
HLA-DQA2	0.0409501	0.0441773
NUMA1	0.076752	0.044322
PRDX5	-0.0776108	0.0443608
SLC4A7	0.0734724	0.0443694
EIF3J-AS1	-0.0553158	0.0446924
CD1C	0.0501485	0.044702
DHCR24	-0.0684695	0.0447454
ITPA	-0.0783739	0.0448127
SRPK1	0.0793402	0.0448389
DENR	-0.0820927	0.0448666
TIMP2	-0.0775732	0.0451262
DNPEP	-0.0732665	0.0452281
PRAG1	-0.0613324	0.0453699
IRF2	0.0811555	0.0454985
GTPBP10	0.0779926	0.0455407
ARL4C	0.0491058	0.0455832
CD46	-0.0803719	0.0457907
ODF3B	0.0727036	0.0460528
NFXL1	0.0729554	0.0463775
HECA	-0.0721533	0.0463789
ARHGAP45	0.0599368	0.046467
C3orf33	-0.0682839	0.0464969
HILPDA	-0.0563735	0.04652
BAX	0.0769231	0.0466316
ZFAND2B	-0.0738744	0.0466364
TRIB2	0.0462597	0.0466872
CHEK1	0.0643919	0.0466965
STK17A	0.0675252	0.0468017
SNX2	-0.0768201	0.0468709
SLC2A3	0.0661888	0.0471
TRAC	0.0400009	0.0472205
ENC1	-0.0585535	0.0472261
NT5C3A	-0.0660716	0.0474977
TXLNG	0.0714831	0.0475004
ZDHHC2	-0.0671509	0.0476463
MED21	-0.0726715	0.0477528
PALB2	0.0741647	0.0477584
LINC01871	0.0371186	0.0478491
EP300	0.0768015	0.0479542
SEC14L1	0.0745795	0.04799
ASTE1	-0.0643532	0.0481339
DDB2	0.0690573	0.0482788
BCAP29	-0.0790329	0.0484581
LRP10	-0.0751164	0.0486076
PRKAR1A	-0.0789342	0.0487113
MADD	-0.0656657	0.0487746
UBR1	0.0737338	0.0488466
SOAT1	0.0791328	0.0488816
KDM4A	-0.0704235	0.0489292
WDR75	0.0734017	0.049032
MTMR11	-0.0539876	0.0491382
IDH1	0.0760624	0.0491758
VIM	-0.078152	0.0492882
GZMH	0.0354387	0.0493637
SELENOT	-0.0786699	0.0493714
TMEM106A	0.0635763	0.0494299
XBP1	0.0774574	0.0494865
NUP210	0.0635357	0.049491
PLEKHF2	0.06802	0.0495015
LCP2	0.0729368	0.049533
INTS13	0.0773152	0.0495332
KYAT3	-0.0701126	0.0495982
BEST1	-0.0704275	0.0496519
FAM204A	-0.0766343	0.0496618
HIBADH	-0.0721008	0.0497146
FTH1	-0.075705	0.0497224
PRCP	0.0647245	0.0497336
DMTF1	0.0732768	0.0497587
TOMM70	-0.0744689	0.0497654
RGS2	0.0482152	0.0498618

## Sheet: neutrophils DESeq2
SS				DM				RA				SSc				AAV				IIP
gene	log2FoldChange	pvalue		gene	log2FoldChange	pvalue		gene	log2FoldChange	pvalue		gene	log2FoldChange	pvalue		gene	log2FoldChange	pvalue		gene	log2FoldChange	pvalue
SEPT6	0.00153895	1.71048e-05		TNFSF10	0.00103951	0.000100107		NCALD	0.000871144	0.00115317		CCDC88A	0.00104514	9.33464e-05		RETN	0.00225411	1.16247e-05		ATG3	-0.00131967	0.000429021
CLEC4D	0.00110057	6.31751e-05		RANBP6	0.000456802	0.000374463		OASL	-0.00109143	0.00142761		PLIN2	0.00114588	0.000132256		DPYSL2	0.00147934	0.00143376		CCDC88A	0.00107598	0.000565303
FAM192A	0.00157065	0.000439925		SEM1	0.00109763	0.000509462		RAC2	0.00145291	0.00301938		CSTA	0.00106476	0.000230296		SUMF2	0.00117322	0.00189371		GK	-0.00111287	0.000729121
MT2A	0.00119041	0.00044453		CXCL10	0.000736726	0.000699394		IRF1	0.00100167	0.00371593		SLC25A24	0.000907062	0.000787816		NUP214	0.00112659	0.00463238		ZNF438	-0.000654831	0.000926547
SMIM14	0.0013895	0.000650807		KEAP1	0.000389464	0.000972638		RPLP0P2	0.00143269	0.00430461		TXNIP	0.0017739	0.000840805		MRPL1	0.000975031	0.00489596		IKZF3	-0.000562667	0.00102639
TNFSF8	0.000907406	0.000737187		IFIT1	0.000781743	0.00128267		IGKC	0.000428475	0.00484434		EIF5B	0.000889565	0.00229766		UQCRC1	0.00113827	0.00491471		RHOH	-0.000538792	0.00127596
C15orf48	0.00147642	0.00120257		IQGAP2	0.000763241	0.00285334		RNF213	0.00131944	0.0054664		PPARG	0.000584659	0.00359486		PDE4B	-0.000870753	0.00531687		CXCL5	0.000456568	0.00149018
PPP1R12A	0.00166852	0.00184822		PTP4A1	0.000618979	0.00362588		PPP1R15A	0.00121984	0.00602713		LIMA1	0.000548244	0.00368213		SWAP70	0.000939089	0.0064521		SNHG5	0.00141321	0.00210507
EGR1	0.000959193	0.00234379		CAP1	0.0018065	0.00481147		NFKBIA	0.000985034	0.00812962		ST13	0.000907832	0.0045321		AL035078.1	0.00108607	0.00672987		NANS	0.000666458	0.00245611
HIST1H1D	0.000905755	0.00236719		EIF2AK2	0.000878249	0.00488152		IGLC2	0.000411393	0.0086009		LYZ	0.000905716	0.00466668		LTA4H	0.00168937	0.00683385		ALCAM	0.000830285	0.00257832
LTA4H	-0.00153561	0.0027297		RGS2	0.000627122	0.0050351		CIAO1	-0.000676267	0.00944802		GALNT1	0.000605382	0.00517659		VSIG4	0.00120648	0.00788525		FN1	0.000869817	0.00270125
KAT6A	0.00105526	0.00276343		TGFBI	0.000742378	0.0056451		ATP2B1-AS1	0.000723057	0.0101173		NDUFA11	-0.000387745	0.0064668		GZMA	-0.000656101	0.00800601		STK4	-0.000966903	0.00281893
FTH1P8	0.00091761	0.00337225		CD36	0.000648917	0.00571341		ATP1A1	0.000911552	0.0118593		PRPF38B	0.000761882	0.00648044		HMGB1	-0.00145426	0.00809112		TFRC	0.000922607	0.00283094
ANXA6	0.000897408	0.00358832		IFI6	0.000984275	0.00711473		CLEC4E	0.00098186	0.0133509		PDIA3	0.000983252	0.00649233		MRPL40	0.00106691	0.00941205		PYCARD	0.000798253	0.00313491
IKZF3	0.000998449	0.00448495		UBE2L3	0.00113362	0.00716752		TAP1	0.0008045	0.0146968		REEP3	0.000507743	0.0068929		MARCH6	0.000927308	0.0102025		RGS2	-0.000543082	0.00347498
SNUPN	0.000775754	0.00485745		ACOT13	0.000559499	0.00725679		TNFAIP3	0.000925355	0.0155234		ALCAM	0.000611073	0.00691486		SERF2	0.00241335	0.0102845		RAD21	-0.000772532	0.00363211
GVINP1	0.00104004	0.00550488		XRN2	0.000913999	0.00765972		ACADM	-0.000649781	0.0164544		PHF3	0.000752045	0.00723337		NDUFA4	0.0018208	0.0103124		ENPP4	0.000595377	0.00395716
TNIP1	0.00123759	0.00554279		NEAT1	-0.00118469	0.00776162		TMEM230	-0.000863851	0.0188715		PSMB9	-0.000453177	0.00813086		HLA-DRB5	0.00117825	0.0107108		S100A4	0.00168814	0.00416161
ACSL1	0.00146056	0.00580673		DYNC1I2	0.000994261	0.00814421		ERBIN	0.000712635	0.0206332		FXR1	0.000552201	0.00824748		NDUFB3	0.00137921	0.011425		TNIP1	-0.000652026	0.00494169
GBP1	0.00146538	0.00589326		PPFIA1	0.000719738	0.00861067		DDX60	0.00056347	0.0217667		DNASE2	0.000484264	0.00969079		CD163	0.00112816	0.0115118		OSER1	-0.000510699	0.00497479
HMGB2	0.00148979	0.00589687		YIPF6	0.000490817	0.00874092		SMAP2	0.0008124	0.0223656		NGDN	0.00034804	0.00978013		PTCD3	0.000868427	0.0119376		EFHD2	-0.000785072	0.00522369
TBK1	0.00109611	0.0059015		TAP1	0.000739491	0.00902468		TMEM179B	-0.000589155	0.0226554		ACO1	0.000482132	0.00995362		KTN1	0.00144163	0.0125452		HIST1H2BC	-0.000431791	0.0053193
TNFAIP2	0.00149163	0.00614947		CES1	0.000471951	0.0092677		CYTIP	0.000993513	0.0231422		RPL22	0.00104759	0.010649		TTC39B	0.000822209	0.0126487		STAT3	-0.000807048	0.00545729
S100A4	-0.00223355	0.00640452		LRRK2	0.000628016	0.00936237		RNH1	-0.000647644	0.0232713		APLP2	0.000856243	0.0109374		CCDC88A	0.00130936	0.0132166		KDM3A	-0.00039762	0.00567605
S100A6	-0.00224496	0.00667118		CXCL8	-0.000608396	0.00962225		AFTPH	0.00097396	0.0236316		PTPN11	0.000530717	0.0110277		HIPK3	0.000917879	0.015282		TLR2	-0.000692725	0.0071472
MGST3	-0.00117561	0.00700549		ZCRB1	0.000634664	0.00998164		PPP1R15B	0.00071944	0.0236399		CCL4	-0.000504174	0.0119705		VPS35	0.00108294	0.0162163		TMEM19	0.000545765	0.00790805
CD274	0.000883607	0.00787576		CCDC88A	0.00093869	0.0100531		VDAC1	-0.000802052	0.0245001		C8orf59	0.00060665	0.01225		MRC1	0.00139687	0.0171695		BCL2	-0.000384329	0.00816268
CCDC50	0.000878173	0.00810206		CXCL3	0.000586601	0.0100603		CLIP4	-0.000532333	0.0246913		TDG	0.000449471	0.0131512		PRPF6	0.000738583	0.0175118		PELI1	-0.00043376	0.00848227
PRKRIP1	0.000713949	0.00830272		APOBEC3A	0.000510486	0.010359		ARCN1	-0.000748353	0.025372		SLPI	-0.000260054	0.0131717		MDH1	0.00105074	0.017723		RBM23	-0.000693347	0.00855107
TAGAP	0.000941543	0.00831117		CCT5	0.000919284	0.0108354		IFIT5	0.000599873	0.0256051		PSMD2	0.000405048	0.0132593		ATP5O	0.00131421	0.0186686		MDH1	0.000697874	0.0086073
OAZ1	-0.00210172	0.00845309		S100A8	0.000766163	0.0124835		RBBP6	0.000704581	0.0256671		DLD	0.000404833	0.0133262		TSPO	0.00143354	0.0197374		DAB2	0.000641377	0.00864655
FN1	-0.00101999	0.00852409		ID2	0.00110129	0.0133664		IL1B	0.000631136	0.0257627		YBX1	0.00122183	0.0136836		ST3GAL5	0.000698824	0.0199053		SORT1	0.000607155	0.00881827
H3F3AP4	0.000909967	0.00856848		CALM1	0.00149536	0.0142482		SMIM30	-0.000741967	0.0262562		TWISTNB	0.000392661	0.0140592		CDC5L	0.00120994	0.0203309		GLO1	0.000550834	0.0099669
STAT1	0.00154531	0.00857973		APOL6	0.00109637	0.0143169		KATNBL1	0.000721799	0.0267136		CTBS	-0.00033679	0.015047		MGST3	0.00121057	0.0211906		HIST1H2AC	-0.00043232	0.0100472
RAB27A	0.000927635	0.00859096		ORMDL2	0.000501349	0.0149761		CPD	0.000682043	0.0267742		CES1	0.000308564	0.0151376		TPM3	-0.00184081	0.022148		RC3H1	-0.00043158	0.010238
TTN	0.000605518	0.00864937		DNAJC10	0.000622578	0.0154223		AL035078.1	0.000680288	0.0272216		SSR3	0.000675348	0.0169813		GCC2	0.00120527	0.024774		PRDX4	0.000577878	0.0103466
HLA-A	0.00264967	0.00906286		EIF5	0.00117084	0.0157056		C1orf162	-0.00106753	0.0276757		MAFB	0.000446789	0.0170637		HEATR5A	0.00055273	0.0249313		MXD1	-0.000664447	0.0106209
CCL4	0.0012094	0.00910754		SERPING1	0.000679126	0.0157554		STK17B	0.00086912	0.0299811		NUCKS1	0.00062316	0.0172427		TKT	0.00110262	0.0250319		TKT	0.000758735	0.0106633
PPP1R15A	0.0014116	0.00926235		GZMA	0.000564018	0.0159093		TNFSF14	0.000490914	0.0303184		UBE2A	0.0003869	0.0179837		RCC2	0.000645958	0.0252867		FTL	0.0013288	0.0113439
VPS37A	0.000638243	0.00968082		CYBB	0.00119025	0.0161742		C2orf74	-0.000412247	0.0312021		CLEC2B	-0.000686922	0.0187671		NDUFB7	0.000990514	0.025393		CORO1A	-0.000411171	0.0116084
TMPO	0.000949839	0.00969994		PDIA3	0.00123934	0.0162351		NAA20	-0.000691846	0.0312377		RPL26P19	0.000527685	0.019385		SAMD9L	-0.000862033	0.0256265		TAGAP	-0.000470952	0.0121904
NFKBIE	0.00067983	0.00985607		ZBED1	0.00042753	0.0164043		CSNK1A1	0.00100507	0.0325104		CKAP5	0.000369117	0.0197688		TNFSF10	-0.000594775	0.0261417		ASH1L	-0.000654909	0.0139891
PRKAR2A	0.000702163	0.0101645		GPM6A	0.000445756	0.0166183		S100A12	0.000416948	0.0334033		RAD23A	0.000375966	0.0203198		IFIT1	-0.000580808	0.0261753		LGALS1	0.00103874	0.0140773
FTH1P20	0.000772652	0.0104096		HNRNPA3	0.00114429	0.0174239		SYNE2	0.00063694	0.0334112		SNX3	0.000469673	0.0208262		NEDD1	0.000647994	0.0265259		ARHGAP30	-0.000748799	0.0141664
SP140	0.00103729	0.010489		UPF2	0.000623882	0.0176244		RPS4Y1	0.000467962	0.0336648		ISG20	-0.000297815	0.0215997		PPCS	0.00105735	0.0271289		ANP32A	-0.000620266	0.014172
CASP1	0.00159995	0.0111592		CAMP	0.000373162	0.0178148		OSER1	0.000637845	0.0338135		DST	0.000531555	0.0219395		CPEB4	0.000818182	0.0274924		SNAP23	-0.000688424	0.0143727
LITAF	0.0014011	0.012018		HLA-DMB	0.000808649	0.0185764		HIST1H4C	0.00113143	0.0345614		FOXN2	0.000365048	0.0220039		RPLP0	-0.00167498	0.0278759		H2AFY	0.000974616	0.0144713
SEL1L3	0.000575314	0.0120583		PKM	0.000963667	0.0191622		TMEM219	-0.000664658	0.0346565		OTUD6B	0.000321737	0.0226101		FRMD4B	0.000642327	0.0285735		RPS10	0.00131583	0.0145001
GTF2A1	0.000667205	0.0122639		ENSA	0.000626863	0.0196132		AMIGO2	-0.000448135	0.0347034		FCER1G	-0.000949716	0.0227524		CRNKL1	0.000871255	0.0286279		CYBB	0.00107184	0.0150209
ANXA2	-0.00126291	0.0125724		AKR1C3	0.00050465	0.0207693		AP2A2	-0.000380113	0.0363443		CFL1	0.000994613	0.0230141		S100A10	0.00119515	0.0287751		LTA4H	0.000962435	0.0151701
OLR1	-0.00110069	0.0129174		MRPS10	0.000594455	0.0211116		VSIG4	-0.000687909	0.0376947		IGSF6	-0.000803549	0.0235027		IFI16	-0.0011368	0.0287969		ZFP36L1	-0.000643466	0.0157343
ZNF438	0.00100246	0.0129259		RIOK1	0.000442841	0.0212139		PA2G4	-0.000557182	0.037697		PABPC1	0.00108247	0.0242939		SMARCC1	-0.000613877	0.0291484		OAZ1	0.00141618	0.0157449
POR	-0.000837788	0.013228		FCGR3A	0.00103404	0.0212636		BASP1	0.000619872	0.0377297		DDX21	0.000696379	0.0244201		NDUFB6	0.00122487	0.0297472		ITGA4	-0.00048526	0.0161223
MRC1	-0.00123982	0.0132459		HSPA8	0.00125173	0.0222773		SORL1	0.000603102	0.0378071		SORT1	0.000419195	0.0248718		FUNDC2	0.000726028	0.0298625		DDX6	-0.000696042	0.0164596
ZC3H7A	0.000913439	0.0139906		MIA3	0.000747215	0.0226367		BTN3A2	0.00063573	0.0389054		PLGRKT	0.0004207	0.0257135		ERAP2	-0.000594267	0.0299109		PPARG	0.000576176	0.0165716
CD52	-0.00181798	0.0140596		ARHGAP26	0.000455285	0.0226838		MS4A6A	-0.000695096	0.0390545		TGFBI	-0.000295208	0.026406		TAOK1	-0.000630199	0.030017		GSTP1	0.000781487	0.0165952
ELOB	-0.00139228	0.0142208		ZBTB38	0.000631926	0.0234256		TXNRD1	0.000637197	0.0394461		HLA-DRB5	0.000505428	0.0264062		GIMAP2	0.000736287	0.0303698		ATP6V0B	0.00110424	0.0168273
NSD3	0.000752803	0.0143448		MDH1	0.000695077	0.0239314		DNTTIP2	0.000833495	0.0396248		STMN1	0.000376111	0.0266717		MED4	0.00104006	0.030716		TNFSF8	-0.000330788	0.017243
ZNF654	0.000669215	0.0150141		BEX4	0.000493511	0.0239955		USP9X	0.000660821	0.0412697		EPRS	0.000452634	0.0270638		TRAM1	-0.000851627	0.0307902		ANXA6	-0.000371208	0.0174717
SLC1A3	0.000628789	0.0150843		RETN	0.000770383	0.0240052		SELL	0.000577698	0.0415626		LAMTOR2	-0.000290146	0.0285883		CAPG	0.00126386	0.0318836		OAS2	0.000449667	0.0179156
PHF20	0.00103334	0.0154078		PLGRKT	0.000626026	0.0249792		G0S2	0.000643168	0.041677		FGFR1OP2	0.000647983	0.02863		CD52	0.00171401	0.0325798		MT-CO3	0.0012032	0.0181234
WAC	0.00102302	0.0157372		VCAN	0.000527514	0.0255444		SPCS1	-0.000789412	0.0420055		TOMM20	0.000459231	0.0286775		CRIP1	0.00090868	0.0326542		FBP1	0.000906765	0.0183724
RETN	-0.000960714	0.0165641		COPZ1	0.000751223	0.0255493		E2F3	0.000544578	0.0422536		GRIPAP1	0.000364909	0.0286998		LRRC57	0.000489248	0.0326795		CCDC59	-0.000484552	0.0188477
CUTALP	0.000508211	0.0175487		CCL2	0.000477558	0.0255535		RPL7	0.00160199	0.0423263		CAPRIN1	0.000408089	0.0291922		SIGLEC1	0.000447185	0.0332197		APOE	0.000659668	0.0190774
TCEAL4	-0.000784394	0.0178902		BLZF1	0.00054809	0.0256704		NUCKS1	-0.00078535	0.0425137		KATNBL1	-0.000371023	0.0295027		USMG5	0.00137693	0.035626		PIAS1	-0.000556734	0.0191065
PLEK	0.00125431	0.0179011		FLVCR2	0.000492975	0.025927		GBP2	0.00102234	0.0425362		SRSF4	0.000461626	0.029509		EEF2	-0.000916544	0.0358784		TMBIM6	0.00125972	0.0192361
SQSTM1	0.00143928	0.0181137		LIMA1	0.000591891	0.0259583		EMC4	-0.000533695	0.042639		DCAF7	0.000386751	0.0310429		SAMD9	-0.000758371	0.0365125		HIST2H2AC	-0.00035156	0.0199709
MTCO1P12	0.000700822	0.0182151		ERCC6L2	0.000476581	0.02648		DAPP1	-0.000626957	0.0428515		BLCAP	0.000295949	0.0310729		RPLP0P2	-0.000814239	0.036834		NIFK	0.000626524	0.0200947
EFHD2	0.00121594	0.0186526		EIF1B	0.000541005	0.0269505		ARHGAP31	-0.000348523	0.0433991		VAT1	0.000394277	0.0314293		VPS8	0.000822018	0.0371387		LMO4	0.000476413	0.0206959
ABLIM1	0.000592393	0.0186677		TMED5	0.000665877	0.0275578		UBE2R2	0.00060475	0.0434802		S100A9	-0.000512171	0.031915		COX5B	0.00140372	0.0374873		CFD	0.000592104	0.0211856
MR1	0.000977936	0.0187258		GOLIM4	0.00053231	0.027601		NDUFB10	0.000630179	0.043548		GART	0.000356525	0.0325227		RPL10P16	-0.00058803	0.0379376		SPRED1	0.000504077	0.0214103
TXNIP	-0.00219949	0.0189185		HCST	0.000692091	0.0277006		PTPN11	0.00071261	0.0438301		XRN2	0.000497081	0.0332242		HNRNPC	-0.0011378	0.0380591		KMT2C	-0.000593251	0.0215965
CD48	0.000986178	0.0190455		PRDX4	0.000574878	0.027709		RMND1	-0.000424179	0.0442061		LAPTM5	0.00113012	0.033247		NOP56	0.000734904	0.0385327		MNDA	-0.000832099	0.0216097
TFEC	0.00108371	0.0190555		CD48	-0.000601202	0.0277667		TNFAIP2	0.000898275	0.0445555		ACTR10	0.000411027	0.033516		SUPT16H	-0.000588858	0.0394981		CSTA	0.000810117	0.0216173
RILPL2	0.000818035	0.0190767		AUP1	0.000599607	0.0279742		CAMK1D	-0.000435324	0.0449666		SUCLG1	0.000424361	0.0337643		FBP1	0.00121599	0.0405304		ZNF706	0.000730385	0.0217765
ACTG1	0.00206114	0.0196162		GBP5	0.000618604	0.0287156		MAP4K4	0.000532763	0.0449843		PSPC1	0.000339265	0.0338622		MATR3	-0.00121364	0.0407356		MGA	-0.000384581	0.0233825
PSMA5	0.00101108	0.0196307		DDIT3	-0.000648613	0.0289579		EPB41	0.000471623	0.0451183		TCEAL4	0.000439549	0.0343978		RPS27A	-0.00178897	0.0407998		TLE4	-0.000537762	0.0238537
TNFAIP6	0.000810955	0.0197044		CAPRIN1	0.000594901	0.0290011		RALB	0.00103519	0.0451246		HSPA8	0.000806368	0.0346507		UBE2E2	0.000733264	0.0408292		GSN	0.00062156	0.0241661
HHEX	0.000464369	0.0201146		PSMC6	0.000620794	0.0297179		GRSF1	-0.000380025	0.0453942		NDUFA9	0.000351203	0.0347161		EIF5B	-0.000721214	0.040864		CDC42EP3	-0.000578277	0.0244019
B2M	0.00413712	0.0202483		DYNLT1	0.000685584	0.0302694		PLEKHB2	0.000686545	0.0460227		NAMPT	-0.000478447	0.0351435		HSPA1A	0.000688576	0.0419617		GOLIM4	0.000461236	0.0244491
CPVL	-0.00100293	0.0202755		PHACTR1	-0.000649014	0.0303369		FGL2	0.00077437	0.0472046		EEF1A1	0.00118839	0.0356595		NANS	0.000691318	0.0431325		HNRNPH3	-0.000556436	0.0245091
USMG5	-0.00131661	0.0205251		SLC25A24	0.000814128	0.0305465		CIR1	0.000757325	0.0476694		HIGD2A	0.000464894	0.0357491		STK17B	-0.000723599	0.0432615		NDUFB7	0.0006327	0.0248003
CD9	-0.00116258	0.0206238		TRIO	0.000445481	0.0305648		TKT	0.000815649	0.047754		BTF3L4	0.000421277	0.0369245		RGS2	-0.00056355	0.0436981		FKBP1A	0.000685622	0.0254218
C1QB	-0.000962108	0.0210056		PFDN2	0.000579368	0.0315646						SERPINB1	-0.000615672	0.0375987		VRK2	0.000783067	0.0450054		GAA	0.00044759	0.0261216
FBP1	-0.00117301	0.0210735		PNPT1	0.000437017	0.0318134						ACAP2	0.000705073	0.0379248		HNRNPH1	-0.000656009	0.0451882		GNG10	-0.000452887	0.0263423
ANXA1	-0.00155555	0.0212791		DOK2	0.000532916	0.0318295						GPATCH11	0.000377532	0.0382714		FBXO6	0.000598235	0.0454039		XRN1	-0.000586884	0.0264301
COPS9	-0.0010771	0.0213381		MFSD1	0.000905121	0.0321931						C6orf48	0.000454666	0.0384379		COPS2	-0.00055445	0.0458016		BLVRA	0.000642503	0.026531
MXD1	0.000990737	0.0213974		ADPGK	0.000546365	0.0324142						FOLR3	0.00023861	0.0389862		LRRK2	-0.000516387	0.0460513		SUCO	-0.000474962	0.0267629
IFITM3	0.000949852	0.0216783		DBNL	0.000568099	0.0324791						B2M	-0.00185239	0.0389962		OGFOD1	0.00055194	0.0465279		MGST3	0.00073486	0.0269061
HLA-B	0.0024257	0.0219167		SAMD9L	0.000885977	0.0327419						CCDC50	-0.000258455	0.0394165		PNP	0.000624711	0.0465409		MCL1	-0.000821889	0.0271678
MED28	0.00090849	0.0221189		S100A9	0.000750857	0.0328944						GNAQ	0.000458961	0.0396019		FFAR4	0.000569625	0.0465563		HNMT	0.000533923	0.0272304
GBP4	0.00102415	0.0221681		KATNBL1	-0.000566044	0.0331563						AGPS	0.00040915	0.0397197		TES	-0.000600744	0.0473048		SERPING1	0.000528869	0.0274735
TAP1	0.000923133	0.0225319		CXCR4	-0.000558087	0.0332292						TUBA1B	0.000623789	0.0401642		ALOX5	0.00112301	0.0478913		PIM1	-0.000378248	0.0279081
PEBP1	-0.00108159	0.0226209		STX10	0.00041387	0.0336652						DNAJC7	0.000447903	0.04044		DNAJB6	-0.000616124	0.0497721		SYNE2	-0.000476994	0.027917
CCL3	0.000848001	0.0229264		STARD3NL	0.000539105	0.0339194						RAN	0.000593913	0.0405452						HAUS2	0.000414452	0.0282357
FTH1P10	0.00132433	0.0233781		SPG21	0.000647142	0.0345455						G0S2	-0.000374892	0.0405602						WIPF1	-0.000725913	0.0283771
DECR1	-0.00108881	0.0235032		SRP72	0.000799536	0.0345506						MTCO1P12	-0.000239723	0.0409209						TMEM14B	0.000666103	0.0284993
GNAQ	-0.000827076	0.0236838		ZNF706	0.0007811	0.0347095						AC011481.3	0.000235927	0.0410402						IL1B	0.000469788	0.0286524
RPIA	0.000630864	0.0243302		TFRC	0.00072916	0.0347821						SYNCRIP	0.000529797	0.0413443						PHF21A	-0.000318889	0.0287561
MS4A7	-0.000996492	0.0247379		APOBEC3C	0.000429855	0.0350689						RPS11	-0.000816094	0.0416394						CBR1	0.000505114	0.0288167
ATP2B1	0.00109551	0.0248097		SPATS2L	0.000526426	0.0351801						SUMO2	0.000603019	0.0418459						SHISA5	-0.000512917	0.0290315
LRG1	0.000725222	0.0252739		TCEAL4	0.00064394	0.0353379						NAMPTP1	-0.000265149	0.0429268						LITAF	-0.000742498	0.0293917
PLSCR1	0.00126655	0.0254344		PLD3	0.000477479	0.0355307						SMU1	0.000366597	0.0430394						ACO1	0.000493224	0.029569
DENR	0.000971263	0.0255519		PAXBP1	0.000446094	0.0357539						HNMT	0.00038588	0.0448289						N4BP1	-0.000488193	0.029732
C1orf43	0.00112515	0.0255653		SGK3	0.000403915	0.0358903						CEP170	0.000396984	0.0452024						CLEC4E	-0.000572205	0.0300508
ECHDC1	-0.00103628	0.0259954		BPTF	0.000564458	0.0359333						DERL2	-0.000299899	0.0452946						SEM1	0.000571194	0.0302252
TRIM38	0.00085509	0.0263905		IFI27	0.000554863	0.0361887						STMP1	0.0003698	0.0453564						UBE2B	-0.000511049	0.0302327
SOD2	0.000907751	0.0266952		RPN1	0.00060666	0.0363943						SUMO1	0.000391013	0.0454591						RPS4Y1	0.00036239	0.030255
C1orf162	-0.00117496	0.0267157		TRA2B	0.000783025	0.0363985						MSMO1	-0.000258509	0.0456403						FYB1	-0.00051851	0.0302906
DST	-0.00085511	0.0271754		TKT	0.00073033	0.0366296						FABP4	0.000378108	0.0458827						S100A9	-0.000657201	0.030524
ZNF292	0.000773423	0.0275763		RBMX	0.000854883	0.0368374						OXR1	0.000305135	0.0459266						SLFN5	-0.000499611	0.0314485
UXT	0.000873401	0.0278147		NUCB1	0.00057584	0.037174						RAD17	0.00028887	0.0463807						MARCKS	-0.000479239	0.0315017
HNRNPA1	0.0014325	0.0282439		GOLGA7	0.000464463	0.0372135						FAM46A	0.000360466	0.046394						SQSTM1	-0.000798338	0.0319515
CREBRF	0.000924873	0.0287768		GPCPD1	0.000846322	0.0374257						TSC22D3	-0.000368431	0.0464557						ROMO1	0.000715159	0.0322529
FPR1	0.00108521	0.029009		VTA1	0.00052714	0.0377564						S100A8	-0.00041369	0.0467445						UQCR11	0.00115837	0.0322965
PTPMT1	-0.000761413	0.0297523		HNRNPA2B1	0.00135704	0.0380253						CXCL10	-0.000231815	0.0473668						LCP2	-0.000486906	0.0328297
PAG1	0.000921714	0.0298514		ZNF331	0.000454555	0.0381415						DENND2D	-0.00024779	0.0477434						PFDN5	0.00125608	0.0329048
RGCC	-0.000901925	0.0299899		LARP4B	0.000454515	0.0384227						MRFAP1	0.000395969	0.0481068						MT-ND1	0.000987692	0.0341401
ALDH2	-0.000919901	0.0301163		NABP1	0.000558646	0.0389249						PHTF2	0.000327973	0.048269						EZR	-0.000579524	0.0348703
CCDC117	0.000571377	0.0304444		CCT8	0.000717825	0.0394705						ALDH2	0.000497331	0.0484002						MYL6	0.00132656	0.0349206
IRF1	0.000907117	0.032307		HAUS2	0.000457261	0.0394883						ARHGAP17	0.000283345	0.0485882						UBXN2A	0.000355426	0.035452
FNBP1	0.00107241	0.0323273		COMMD7	0.000433594	0.0396191						MAPKAPK2	0.000371505	0.0489067						AL365357.1	0.000319204	0.0358175
IFIT2	0.00120022	0.0326293		HLA-DMA	0.000693904	0.0400982						JAML	0.000629085	0.0493514						NT5C3A	-0.000427542	0.0358693
VCPIP1	0.000783258	0.0326548		GLRX2	0.000473362	0.0406182						NCKAP1L	0.00052385	0.0496345						BIRC3	-0.000452715	0.0359447
SGTB	0.000677054	0.0335589		MYCBP2	0.000625907	0.0407339						CPM	-0.000274913	0.0497512						AKIRIN1	-0.0004594	0.0360671
GPR65	0.00103725	0.0336549		PLPBP	0.000479087	0.0409569														RAB2A	-0.000738458	0.036227
GZMK	0.000519132	0.033713		ATF3	0.000365351	0.0409985														GPX1	0.00084074	0.0369609
ANKRD44	0.000694423	0.0340088		HTATIP2	0.000555323	0.0436486														SDCBP	-0.00107127	0.0371498
XAF1	0.00107571	0.0340178		LAPTM4A	0.000629123	0.0442417														ELOVL5	-0.000438677	0.0372807
FOS	0.00128461	0.0342609		MTCH2	0.00036851	0.0450174														CD52	0.00105505	0.0372908
NADK	0.00064424	0.0346065		SETX	0.000903261	0.0450381														CCNK	-0.000482154	0.0372975
CNOT1	0.000715859	0.0347118		ARF3	0.000615936	0.04506														G0S2	-0.000497983	0.0372995
GSTO1	-0.00125691	0.0352151		GALNT1	0.000607573	0.0460552														BUB3	-0.000472412	0.0379852
DDX3X	0.00109403	0.0355943		SLC31A1	0.000579253	0.0463761														RN7SL2	-0.000557815	0.0382441
NBN	0.0010119	0.0369715		VPS35	0.000639689	0.0464308														STAT1	-0.00071595	0.0385683
SCP2	-0.000964746	0.0374511		CDK19	0.000346222	0.0464521														UBR2	-0.000460622	0.0389383
TLR2	0.000962159	0.0376356		HNRNPD	0.000625507	0.0468896														PCBP2	-0.000525282	0.0392571
C21orf91	0.000656277	0.0378475		LAP3	0.000771505	0.0472759														DHRS4	0.000407439	0.0394193
BCL2A1	0.00134031	0.0384868		UBE3A	0.000561421	0.0473983														SLC31A1	0.000511022	0.0397461
TNFAIP3	0.000933991	0.0393617		FOLR3	0.000327428	0.0474441														ADAM10	0.000791362	0.0397987
GPX4	-0.00124899	0.0393975		MX1	0.000528994	0.0475978														NDUFA5	0.000713135	0.0409833
VSIG4	-0.000785661	0.0394806		MT-ND2	-0.00115519	0.0476575														NUMB	-0.0005027	0.041001
PSMB8	0.00123859	0.0399154		CNIH4	0.000741594	0.0476934														RGS1	-0.000482182	0.041408
ZCCHC8	0.000568445	0.0401346		TRIP11	0.000546188	0.0482939														KCTD12	0.000529396	0.041627
PI3	0.00050037	0.0406168		HSPB11	0.000545296	0.0483917														ATP2C1	0.000421444	0.0422959
NARS	-0.00103136	0.0407383		RPL34	-0.00149294	0.0485378														CD300A	-0.000330802	0.0424716
EDEM1	0.000508413	0.0410414		TRIM14	0.000518304	0.0488226														NUP50	-0.000419821	0.0426681
ABCG1	0.000729873	0.0410436		ABI1	0.000844798	0.0489171														ATP6V1C1	-0.000427868	0.0426686
SNX2	-0.000943411	0.0410566		DDOST	0.00045006	0.0490733														TNFSF14	-0.000302075	0.043232
H3F3A	0.00118252	0.0413815		ATF7IP	0.000656959	0.0491558														NDUFB1	0.000799898	0.0437071
SLPI	0.000500268	0.0420057		TPM1	0.00033544	0.049465														S100A12	-0.000271164	0.0440068
IFIT5	0.000661917	0.0423527		SLPI	-0.000326231	0.0494928														LBH	-0.000285866	0.0440189
NRIP1	-0.000659127	0.0424446		YWHAE	0.000974219	0.0498201														SAMSN1	-0.000521988	0.0440933
NOL8	0.000783307	0.0424887																		H3F3B	-0.000872183	0.0441936
OSTM1	0.000836409	0.0426677																		TRAM1	0.000823342	0.0442599
GBP2	0.00120566	0.0429366																		NABP1	-0.000438788	0.0449348
SLAMF7	0.000707604	0.0430552																		SVIP	-0.000330647	0.0453674
HLA-E	0.00158385	0.0433768																		ATP13A3	-0.000352441	0.0454076
STK17A	0.000827919	0.0437809																		HLA-DRA	0.00104255	0.0457513
UVRAG	0.000640279	0.0443508																		C1QA	0.000614574	0.0464454
SMARCC1	0.000797806	0.0449219																		BTG1	-0.000697193	0.0464661
PHACTR1	0.00090569	0.0451444																		ARRDC3	-0.000504502	0.0465686
RAB10	0.000976718	0.0456569																		SOAT1	0.000521415	0.0468598
CASP4	0.000931808	0.0459433																		CASP4	-0.000541824	0.047228
APOC1	-0.000826945	0.0468256																		C1QB	0.000615852	0.047397
NINJ1	0.000746597	0.046883																		HLA-DRB1	0.000797084	0.047432
MIR3945HG	0.000579498	0.0472461																		OSTF1	0.000579883	0.0476071
LYN	0.000756435	0.0474648																		HNRNPK	-0.000959716	0.0476695
IRF7	0.000726871	0.0477592																		S100A8	-0.000523325	0.0477903
DDIT3	0.000905716	0.0482254																		HLA-A	-0.0012566	0.0480038
DCAF12	0.00051796	0.0482963																		FBXO11	-0.000382654	0.0481751
SERPINB9	0.000526729	0.0483263																		CYTH1	-0.000689924	0.0484345
PARP14	0.00130278	0.0483344																		PPP1R12A	-0.00055	0.0486462
GALM	0.000442505	0.0491875																		EPC1	-0.00056096	0.0493798
ACIN1	0.000852409	0.0493782																		XIST	-0.000272209	0.0495476
HADHB	-0.000651867	0.0493938																		MTND2P28	0.000270842	0.0495988
ALG14	0.000434533	0.049688

## Sheet: T_NK cells DESeq2
SS				DM				RA				SSc				AAV				IIP
gene	log2FoldChange	pvalue		gene	log2FoldChange	pvalue		gene	log2FoldChange	pvalue		gene	log2FoldChange	pvalue		gene	log2FoldChange	pvalue		gene	log2FoldChange	pvalue
SLC11A1	-3.52398	1.18191e-06		LINC00892	-2.35546	1.17845e-07		IL6ST	0.0965775	3.24133e-05		SNAP29	-0.00120723	0.000500862		LYAR	0.57206	1.75445e-05		DDX60	-0.43311	8.62628e-06
SORT1	-3.65638	1.21766e-06		CD40LG	-2.29628	1.70602e-07		SMAP2	0.0182896	0.000172969		CDK7	0.000897453	0.000501873		HLA-DRB5	0.461543	3.68403e-05		SDC2	0.00953127	0.000334371
SVIL	-3.26754	7.2229e-06		VCAM1	2.1859	2.94937e-06		HIST1H1D	0.0159851	0.000286456		IMMT	0.00200721	0.00157801		KIAA0930	0.432533	5.25573e-05		A2M	0.0101421	0.000442331
HPGD	-2.46422	1.03326e-05		TTN	1.47469	9.8701e-06		FKBP5	0.0121293	0.000372252		HUWE1	0.0016669	0.00198444		CLEC4E	0.338408	0.000142024		SRD5A3	0.0112825	0.00048971
ADTRP	-3.23224	1.1506e-05		HAVCR2	0.961047	3.22213e-05		PKIA	0.0133616	0.000434412		ARID1A	0.00117359	0.00199206		TNS3	0.3172	0.000223313		DDX3Y	0.00347329	0.000722984
DSC2	-3.11363	1.24819e-05		LARP1B	-0.565218	5.62246e-05		SH3BP5	0.00780826	0.000773913		ST3GAL5	0.00144565	0.00202715		GABARAPL2	0.487156	0.000254723		MBTPS2	0.0137075	0.000857162
INHBA	-3.16949	1.63691e-05		CRTAM	0.717274	7.27677e-05		HIST2H2AC	0.0082265	0.000796806		TMEM19	0.0011678	0.00207031		DSC2	0.327698	0.000276395		RNASE6	0.0105336	0.000990155
PLXDC2	-2.77835	1.94191e-05		RASA1	0.563241	0.000125268		SELL	0.0111805	0.000798083		EPN2	0.000797408	0.00243822		VDR	0.353158	0.000317108		RPS4Y1	0.00279834	0.00106378
TNFSF8	1.71575	2.0094e-05		CLU	-0.53199	0.000157801		AREG	0.0298776	0.000913441		CHAMP1	0.00081493	0.0030735		FHAD1	0.285484	0.000360367		GGTA1P	0.00703691	0.00123419
ARRDC4	-3.07371	2.18411e-05		RSAD2	0.486867	0.00018694		UTY	0.031173	0.00093747		ELF4	0.000714492	0.00318824		RETN	0.268591	0.000430845		SNHG5	0.0250064	0.00147916
MCEMP1	-2.82483	3.23996e-05		IDI1	-0.157068	0.000223771		CREM	0.00475663	0.000970686		ZNF514	0.000694059	0.00379517		LRP1	0.270472	0.00045762		POLR2I	0.0153425	0.00154448
GPM6A	2.18458	4.41999e-05		DZIP3	0.373012	0.000226395		CMC1	0.0032121	0.00129895		HIBADH	0.000798616	0.00422382		HSPA1B	0.340553	0.000508049		NF1	-0.0148478	0.00160626
S100A13	-2.81103	4.46886e-05		LYST	0.248612	0.000267072		ADD3	0.00388185	0.00142597		ALKBH7	-0.00100301	0.00426385		CNTLN	0.273204	0.000520989		FCN1	0.00665538	0.00162274
RRAGD	-2.77879	4.79865e-05		IFIT1	0.316374	0.000335362		SESN3	0.00426766	0.00143975		ZBTB1	0.00159304	0.00428608		PTPRO	0.274679	0.000534362		NIPSNAP2	0.0239364	0.00165213
VMO1	-2.76283	5.01343e-05		HMGCS1	-0.180529	0.000345476		USP9Y	0.0204652	0.00204696		RPS4Y1	-0.000222159	0.00541878		HK3	0.26806	0.000603089		ACADS	0.00698342	0.00177099
IRAK3	-2.48788	6.24639e-05		XBP1	-0.142468	0.000347798		GK5	0.00728829	0.00212678		YWHAB	0.00278781	0.00566406		NCLN	0.336478	0.00061226		ANKRD36BP1	-0.0214797	0.00181818
FN1	-2.47142	7.33805e-05		SQLE	-0.174911	0.000433773		PRIMPOL	0.00515325	0.0024386		DAD1	-0.00134507	0.0059172		HIST1H1D	-0.385328	0.000614143		HNRNPC	-0.0396351	0.00185493
OSBPL1A	-2.57202	7.64229e-05		GNG11	0.11276	0.000613519		HTATIP2	-0.00283295	0.00244098		ZC3H7A	0.00143336	0.00623098		UNC50	0.399881	0.000698901		MAN2A1	-0.0226052	0.00190842
GNAQ	-1.99143	8.25069e-05		CXCL10	0.16938	0.000661024		CXCL8	0.0118104	0.00246141		BCL2L13	-0.000725127	0.00660305		NDUFA12	0.452872	0.000771946		FUOM	0.00965492	0.00209751
ARHGEF28	-2.53673	8.28023e-05		IFIT2	0.186778	0.000730422		PRDM1	0.00418581	0.0025763		CUL3	0.00116108	0.00676801		ALPK3	0.23157	0.000788988		ZNF614	-0.00899252	0.00222533
MS4A1	2.37742	9.25069e-05		DPP4	-0.170107	0.000820808		ZNF200	0.00746257	0.002582		DFFA	0.000962284	0.00696182		CEBPB	0.352719	0.000821809		ZFHX3	0.00551653	0.00223037
VSIG4	-2.39187	9.54699e-05		CD27	0.167363	0.00083322		PTPN13	0.0041544	0.00288915		GPR160	0.00040075	0.00708115		DAPK1	0.260945	0.00083115		RNF213	-0.0227904	0.00266741
MME	-2.47495	9.63441e-05		IFITM3	0.160295	0.000862422		RPLP0P2	0.00221055	0.00295792		TXLNGY	-0.000251191	0.007135		ASPH	0.298541	0.000893135		FIG4	0.00672156	0.00274385
AXL	-2.45997	9.94167e-05		CES1	0.0996934	0.00106326		PDE3B	0.0020164	0.0030513		RPL21P16	-0.000469577	0.00722327		DPYSL2	0.368308	0.000896396		GZMK	-0.0101872	0.00275323
MGST2	-2.39958	0.000101892		SNX1	0.0586353	0.00123314		SNIP1	0.00382568	0.00311531		PSMB3	-0.00117527	0.00746871		MLKL	0.415719	0.0009186		ADAR	-0.0198803	0.00295741
CLEC7A	-2.10991	0.000126124		DDX58	0.0607714	0.00127378		RASA1	0.00275022	0.00328732		OTUD6B	0.000882641	0.00803496		SLC8A1	0.269016	0.000929799		RMRP	-0.00836666	0.0032976
MTCO1P12	1.66141	0.000133086		IFIT3	0.118078	0.00132506		ATM	0.00163441	0.00339504		C9orf16	-0.000623757	0.00804423		HSPH1	0.429836	0.000934754		HK3	0.00461885	0.00331145
TSPAN3	-2.18899	0.000133384		HDGFL3	-0.109273	0.00140468		MX2	0.00253872	0.00340754		GRHPR	0.000955722	0.0080718		CSNK2A2	0.380127	0.000939038		NUBP2	0.0131684	0.00338074
RBP4	-2.19179	0.000152464		MFHAS1	-0.0851987	0.00142361		SATB1	0.00376964	0.00346037		HECTD3	-0.00038581	0.00864314		SH3TC1	0.275823	0.000949186		EIF1AY	0.00261068	0.00370067
PRDX4	-1.43566	0.000152572		CD8B	0.108843	0.00146857		RXRA	-0.00225105	0.00388357		DCTN2	0.00112079	0.00954572		LONRF3	0.25731	0.000976457		CCDC28A	0.0158951	0.00385425
AKR1C3	-2.18962	0.000174579		TNIP3	0.106094	0.00147211		RNF213	0.00153048	0.00404811		CCDC15	0.000403583	0.00970236		DMXL2	0.298369	0.00103082		POLR2L	0.0167775	0.00391699
AVPI1	-2.18484	0.000174973		CHCHD4	0.0955714	0.00169336		SPTBN1	0.00224721	0.00422193		SMIM26	-0.00100709	0.0100365		ITGAM	0.269292	0.00103376		C2	0.00453932	0.00401613
FGD4	-2.1781	0.00017837		STARD3NL	0.0414484	0.00179435		AC004386.1	0.00334443	0.00432759		WDR44	0.00101027	0.0104181		RASAL2	0.237461	0.0010375		AL133453.1	-0.0113281	0.00410312
ATP8A1	1.50348	0.000190666		PDIA3	0.0348654	0.00187972		IFITM2	0.00160457	0.00474305		CXCL9	-0.000305656	0.0106435		TNFAIP3	-0.326479	0.00107187		TTTY15	0.00347291	0.00440005
AHI1	-1.34444	0.000195593		SPEF2	-0.0804861	0.00203573		MXD1	0.00181251	0.00505319		PLEKHM3	-0.000348335	0.0109243		INAFM2	0.248493	0.00112859		CISH	-0.0105891	0.0045633
MSR1	-1.93119	0.000214119		CCDC141	0.0805004	0.00204477		MZB1	0.0061743	0.00545916		CALCOCO2	0.00171071	0.0111534		SLC12A6	0.369902	0.00116411		PLAUR	0.0050878	0.00468711
FBP1	-1.93025	0.000225596		LDLR	-0.0570754	0.002246		RPS4Y1	0.0104601	0.00550332		DPH5	-0.000413994	0.0118408		CD81	0.341664	0.0011765		DHFR	0.00596189	0.00471736
PECAM1	-1.61828	0.000232261		KDSR	-0.0498712	0.00234903		C1orf21	0.00269792	0.00584997		LARP7	0.00194618	0.0122301		PPCDC	0.32318	0.00118611		PRDX4	0.0109097	0.00485785
SLC8A1	-2.02249	0.000239874		PIK3AP1	0.0587571	0.00242238		ZNF592	0.00230797	0.00591475		C1orf131	0.000980708	0.0124929		ZFHX3	0.25391	0.00119339		SORT1	0.00492407	0.00494006
FRMD4A	-2.00865	0.00024932		NAPSB	0.0679325	0.0025996		CBWD1	-0.00172761	0.00595084		GPSM2	0.000486436	0.0132745		UBXN8	0.269485	0.00131943		UTY	0.00347729	0.00495483
UACA	-1.96963	0.000268953		CMPK2	0.0689854	0.00263914		CCNL1	0.00137198	0.00657251		PCSK7	-0.000774684	0.0135332		NDUFS6	0.431524	0.00134413		DR1	-0.0174678	0.0050433
PLBD1	-1.93695	0.000274944		ISG15	0.0547676	0.00264097		GNLY	0.0026053	0.00670581		RNF14	0.000941264	0.013648		FGR	0.274049	0.00134764		MRPL3	0.0133882	0.00532527
DAB2	-1.91549	0.0002899		UBE2Q2P1	-0.0619272	0.00265171		POLR1D	0.00124157	0.00677821		NFYA	0.00052286	0.0137484		HSP90B1	0.428331	0.00146084		CDK7	0.00748603	0.00537718
GGTA1P	-1.90573	0.000299528		IFI6	0.0646801	0.00286864		TTTY15	0.00473376	0.00686936		TLCD2	0.000290314	0.0138905		TK2	0.339019	0.001474		MTMR4	0.00578092	0.00544396
SDC2	-1.90737	0.00030059		SLA	0.0272386	0.00294389		FAM13A	0.00240228	0.0072509		POU2F1	0.000849272	0.0140456		SERTAD2	-0.209946	0.00152213		FOLR2	0.00363223	0.00545561
FUOM	-1.71889	0.000302863		OASL	0.0281729	0.00302564		TRANK1	0.00129591	0.00728189		SRSF1	0.00108713	0.0151499		RMND1	0.380006	0.00155362		NUDT14	0.00615874	0.00555925
MGST1	-1.89036	0.000307544		B3GNT2	0.0261684	0.00324891		CMTR1	0.00122418	0.00738074		CMC1	-0.000969077	0.0155126		PIAS1	-0.402055	0.00160548		LST1	0.0063701	0.00578616
LARP7	-0.328438	0.000325051		TNFRSF9	0.0579603	0.0033016		C1GALT1	0.00116905	0.00753164		NUP155	0.000526243	0.0157825		SEL1L	0.406048	0.00167155		ACOT4	0.00506184	0.00584809
IL13RA1	-1.81504	0.000328155		CD226	-0.0496741	0.00330452		RIPOR2	0.00152017	0.00761293		BRCA2	0.000500758	0.0161383		TOB1	-0.308913	0.00172725		ERLEC1	0.0206034	0.00587735
NCALD	1.45541	0.000359177		CHST12	0.0449362	0.00330784		PLK3	0.00156448	0.00775602		ATM	0.00139005	0.0165137		PISD	0.29621	0.00174487		FFAR4	0.00431697	0.00604869
ST3GAL6	-1.78547	0.000377283		TRIR	-0.0241579	0.00342992		SLC35E2B	0.0017672	0.00787634		KNTC1	0.000442215	0.0168603		HEXB	0.315052	0.00177103		DUSP12	-0.0102262	0.00608754
ALDH2	-1.68901	0.000390209		C2	0.0558152	0.00343672		TOB1	0.00115254	0.00842425		LRRC37BP1	0.000477273	0.0169114		C21orf91	-0.293841	0.00180214		SMIM25	0.00395804	0.00626183
CXCL16	-1.73785	0.000413674		CXCL13	0.0459383	0.00363471		GAR1	0.00159007	0.00870361		EIF1AY	-0.000204349	0.0170329		DOK3	0.247306	0.00183278		DTYMK	0.00796706	0.00637112
IL3RA	-1.72705	0.000417609		UTY	0.049264	0.00370024		AC007688.1	0.00153288	0.00903583		C3orf58	0.00062106	0.0172943		GBP4	-0.395073	0.00191328		ZNF714	0.00512012	0.00659044
BHLHE41	-1.69524	0.000422006		NFE2L3	-0.0502384	0.00371199		UBE2K	0.00114543	0.00904336		TFDP2	0.000598232	0.0175773		TCEANC2	0.357217	0.00194982		LILRB1	0.00384919	0.00661969
RXRA	-1.07959	0.000423441		CCDC28A	0.0257014	0.00372999		PSMA5	-0.00117335	0.00912351		HIPK2	0.000674781	0.0176295		KIAA0513	0.297489	0.00201746		VKORC1	0.0112755	0.00662044
RAB13	-1.67217	0.00044492		TTTY15	0.0482955	0.00374246		INO80D	0.00107456	0.00915214		DUSP12	0.000854842	0.0176513		GPKOW	-0.198436	0.00204618		SEPHS2	0.0134381	0.00663594
IRF8	-1.69028	0.000448627		LGMN	0.0511753	0.00380143		PDE4D	0.00125143	0.00957633		MAPKAPK2	0.000856729	0.0177056		MCTP1	0.259101	0.00211434		HS3ST1	0.00478699	0.00674668
KMO	-1.68802	0.000451897		BHLHE40	-0.0258085	0.00420889		CLIC1	-0.00118554	0.00984736		UTY	-0.000246812	0.0179897		ACVRL1	0.204241	0.00214215		CCNB1	0.00363497	0.00676022
LTA4H	-1.41502	0.000469206		TMEM254	0.0469788	0.00422242		KLRD1	0.00182751	0.00999606		CYB561A3	0.00064278	0.0180155		RAB3GAP2	-0.367212	0.00222013		TMEM131L	-0.0114679	0.00678747
FABP4	-1.64807	0.000493095		ADGRE1	0.0438464	0.00432877		TRIM26	0.00103331	0.0104553		RNASE1	-0.000303197	0.0182283		SGMS2	0.225052	0.00223644		YY1	-0.0150298	0.00722111
CLEC12A	-1.39567	0.000502583		CSF1	0.0310738	0.00444931		TLR2	0.00211851	0.0105046		EBAG9	0.00117068	0.0183644		PRDX5	0.40135	0.00229115		FTH1P11	0.00332193	0.00726185
OMA1	0.880383	0.000558142		LMO4	-0.0201109	0.00461604		SUPT5H	0.00102421	0.0105874		BSDC1	0.000570129	0.0186655		IRAK3	0.270917	0.00231894		SUMF1	0.00621624	0.00760089
GBP4	0.477689	0.000566474		FAM49B	0.0210407	0.00478564		DDX3Y	0.00453259	0.0107112		PPID	0.00118566	0.0187205		BHLHE41	0.204959	0.00237652		NDUFB7	0.0114026	0.00792824
ASAH1	-1.1999	0.000582967		IFIH1	0.0252236	0.00491724		ZFY	0.00297531	0.0110235		MRPS16	-0.00077579	0.0190756		HIST1H1C	-0.332339	0.00237759		PLA2G15	0.00532524	0.00796686
MS4A7	-1.49332	0.000591702		PARP15	0.0306938	0.00508514		SGTB	0.000995799	0.0110277		RPL12	-0.0016315	0.0191439		TBXAS1	0.280704	0.00238014		TAF1D	-0.0157895	0.00836469
TBC1D4	-0.904688	0.000596415		GABPB2	0.030874	0.005131		CCL3	0.00138985	0.0113823		GGNBP2	0.00137134	0.0194406		ALCAM	0.268858	0.0023926		SMUG1	0.00804573	0.00842462
GPD1	-1.46489	0.000611187		DCLRE1C	0.0340917	0.00521149		MAPKAPK2	0.000974939	0.0115042		NDUFV2	-0.000976837	0.0196473		BX284668.5	0.258007	0.00248442		RSBN1	-0.00969969	0.00868479
ZDHHC16	1.23103	0.000612775		TPD52	-0.0285287	0.00528033		FAS	0.000981514	0.0117838		ADNP	0.000706422	0.0199559		SHCBP1	0.205632	0.00248674		PCBD1	0.00643872	0.00869806
DRAM1	-1.45176	0.000618624		TBC1D4	0.0253974	0.00536429		USP46	0.00136169	0.0118558		EIF6	-0.000862991	0.0203108		SECTM1	0.21834	0.00254769		MLF1	0.00397104	0.008745
STAT1	0.669779	0.000625208		MCM5	0.0296285	0.00540958		PPP1R3B	0.00121702	0.0118864		GOLGA8B	0.000625255	0.0204338		HEATR5A	0.255728	0.00257559		HACL1	-0.00834885	0.00893361
CLEC4A	-1.50992	0.000639361		RTCB	0.0259431	0.00545237		SERPINB9	0.00119877	0.0124957		YY1	0.00134384	0.0205616		ARNTL	-0.262783	0.00261823		CLEC5A	0.00377004	0.00893619
DST	-1.40444	0.000668004		COMT	0.033685	0.00548512		TGFBI	-0.00156568	0.0127066		SS18L2	-0.00100546	0.0210724		RGS12	0.228947	0.0026503		LINC00969	-0.00764266	0.00912658
MGAT4A	0.489263	0.000670066		RPLP2	-0.0173769	0.00590501		HAT1	-0.000999108	0.0128137		KCNJ3	-0.000416413	0.0214189		ERGIC1	0.319699	0.00266249		PTPRO	0.00367482	0.00920798
CSTA	-1.3857	0.000692924		GCNT2	0.0365644	0.00591742		PTTG1	-0.000925143	0.0129495		MPHOSPH10	0.00105142	0.021651		KAT2B	-0.311695	0.00268227		NPL	0.00432469	0.00925539
OAS1	-1.21616	0.000722456		SENP5	0.0183933	0.00601187		ARID5B	0.000977491	0.0132945		FARS2	0.000524437	0.0217738		CYFIP1	0.289929	0.0027637		TMEM53	0.00386333	0.00926266
GRN	-1.37761	0.000729184		BEX3	0.0362263	0.00605778		ABLIM1	0.00105372	0.0133759		CCDC102B	0.000321658	0.0226307		ATP5I	0.397534	0.00281263		PIN4	0.0117418	0.00927485
CD9	-1.41563	0.000729511		PARP4	0.0167927	0.00632962		BSDC1	0.00106179	0.0133781		AL078595.1	-0.000389401	0.0227516		TSPAN3	0.258936	0.00297261		PFDN5	0.0127619	0.00961028
CYP27A1	-1.39416	0.000773958		JAKMIP2	0.0190215	0.00669546		RICTOR	0.000906892	0.0135064		BAD	0.000577779	0.0232327		YAE1D1	0.316289	0.00297266		SAT2	0.00684538	0.00965202
TRPS1	0.866459	0.000780513		ST7L	0.031203	0.00677073		PTGER2	0.0012009	0.0136397		LYAR	-0.000884882	0.0232657		RXRA	0.351446	0.00298714		PSENEN	0.0106002	0.00966905
CD59	-1.15063	0.000800984		G6PD	0.0263908	0.00683488		HIST1H2AJ	0.0014831	0.0139412		GUK1	-0.00160358	0.0232864		WDR61	0.366527	0.00299823		ATP5G2	0.0119491	0.00971586
MARCH1	-1.33354	0.000813713		GIMAP4	0.0168421	0.00686302		SLC38A2	0.000919801	0.0141529		RPL4P4	-0.000947588	0.0235102		ACE	0.220041	0.00300311		COL8A2	0.00259747	0.00980502
CDK14	-1.35602	0.000830422		RPS4Y1	0.0232199	0.00691852		KLF2	0.00126874	0.0142624		CDK11B	0.000964852	0.02386		FILIP1L	0.204493	0.0030092		CASP10	0.00456769	0.0100955
BST1	-1.3566	0.000852581		CDK5	0.0318844	0.00696025		KDM3B	0.00104753	0.0142697		RXRB	0.000455433	0.0241614		USP10	-0.344742	0.00303105		TXLNGY	0.00254257	0.010223
BRI3	-1.20286	0.000877319		DDX3Y	0.0260355	0.00710213		KLF3	0.0012812	0.0148304		ATP5O	-0.00100202	0.0242214		PLXNB2	0.167377	0.00305431		ABHD11	0.0043302	0.010321
CEBPB	-1.04638	0.00089112		ZNF347	0.0306837	0.0072581		UQCC2	-0.000872919	0.0151221		ZFC3H1	0.00110772	0.0242436		ITPK1	0.328045	0.00310893		FTL	0.0047048	0.0104453
RIN2	-1.31908	0.000902409		INSIG1	-0.0161447	0.00742564		SECISBP2	0.000873492	0.0152747		DHTKD1	0.000487857	0.024549		POMP	0.379336	0.00318961		GPX1	0.00610801	0.010507
CD109	-1.29638	0.000908563		ETV1	0.0307011	0.00745569		SCYL1	0.00117165	0.0156001		MCUB	-0.000982854	0.0250558		AGFG1	0.368091	0.00319701		DAD1	0.0122911	0.0107419
RETN	-1.3038	0.000947744		CAPZA1	0.0161479	0.00780412		EML4	-0.0011374	0.0157159		TNFRSF1A	0.000578229	0.0251179		RASAL3	-0.25399	0.00321822		APOE	0.00429475	0.0108503
SLC15A3	-1.28763	0.000959817		IFI27	0.0292134	0.00789674		EIF6	-0.000865632	0.0157222		NCAPD3	0.000487196	0.025511		CEP170	0.312321	0.00327585		TMED1	0.00451992	0.0108697
COLGALT1	-1.19792	0.000975995		ACAT2	-0.0164657	0.00806155		RRP7A	0.00084214	0.0160554		LSM3	-0.000873548	0.0257285		PROCR	0.198831	0.00328859		SLC35A1	0.00583659	0.010949
ALCAM	-1.20211	0.000977443		AKAP5	0.0211792	0.00819546		PPBP	-0.00483356	0.0161016		SLPI	-0.000203179	0.0258614		RAB12	0.317771	0.00336212		MRPS11	0.0086498	0.0110452
GALM	0.65106	0.000980252		VNN2	0.0172476	0.00833971		SERINC5	0.000865691	0.0162195		SLC6A6	0.000721049	0.0263741		C2orf76	0.316684	0.00337093		RPS6KA1	0.00826312	0.0111578
NT5C3B	-1.1776	0.00100126		SOCS2	-0.0199666	0.00846516		UBR4	0.000830158	0.0165752		PSMB4	-0.00100323	0.0264471		DST	0.24776	0.00345106		RPL23AP82	0.00614577	0.0112436
FFAR4	-1.27082	0.00101104		LILRB4	0.0277197	0.00851914		TMEM120A	-0.000838191	0.0165969		NDUFB7	-0.000858033	0.0264526		NRAS	-0.296808	0.00346154		LTA4H	0.00513686	0.0113521
CD55	-0.99402	0.0010198		FOLR3	0.0206502	0.00869502		CKLF	-0.00090459	0.0167071		GPR34	0.000334458	0.0265173		SNRPD3	0.391573	0.00350584		IL10RB-AS1	0.00323524	0.0115417
ZNF268	0.877309	0.0010339		CD8A	0.0252089	0.00884555		SOD2	0.000878975	0.0169318		SPCS3	-0.00167754	0.0269908		PECAM1	0.290781	0.00352115		SGTA	0.00480397	0.0115711
CD151	-1.14869	0.00104907		ABI3	0.0241419	0.00884735		ARID1A	0.000832249	0.0169654		BLMH	0.000548304	0.0270193		OSBPL8	-0.390727	0.00356345		BTD	0.00428654	0.0119032
TIAM1	-0.922226	0.00108584		NAMPT	0.0173116	0.00886569		CAP1	-0.00120979	0.0170022		RBM45	-0.000371912	0.0271083		BCAT1	0.251291	0.0036833		EIF3D	-0.013958	0.0119461
CYBB	-1.13959	0.00109236		KLHDC8B	0.027023	0.00888266		FAM96B	-0.000933349	0.0170037		GSDMD	-0.000608723	0.0271342		DCTN6	0.315321	0.00371717		KRTCAP2	0.0104295	0.0119508
CTSD	-0.893198	0.00110158		YWHAQ	-0.0136417	0.00896838		EIF1AY	0.00304982	0.0171107		NAT10	0.000651004	0.0271729		GRK3	0.239947	0.00372491		PTPN12	0.00620932	0.0119731
DMXL2	-1.16211	0.00115904		GMEB1	0.0227857	0.00898314		SNAPC1	0.000886158	0.0175118		MPEG1	0.000332006	0.027365		TGFBI	0.264311	0.00374458		PCNX1	-0.00832474	0.0119763
WDR76	0.712356	0.0012214		PCK2	0.0244166	0.00913602		NDUFB3	-0.000808227	0.0176117		LUZP1	0.000955636	0.0273869		SKAP2	0.305334	0.00376409		CSTF2T	-0.00705466	0.0120163
PDK4	-1.17015	0.00123868		EEF1B2	-0.0136112	0.00922128		ELF1	0.000921698	0.0179885		AC240274.1	0.000445903	0.0274907		GLDN	0.176004	0.00377725		CSTB	0.005816	0.0121131
VAT1	-1.09893	0.00124398		FCGR2C	0.0220938	0.00928506		ADGRE3	-0.00214719	0.0183642		DDX3Y	-0.000194577	0.0275845		SLCO2B1	0.220148	0.0038258		MPC1	0.00904005	0.0121735
ACER3	-1.01721	0.00127599		ABI1	0.014543	0.00931934		PML	0.000853871	0.0184528		RTCA	0.000936515	0.0277715		EPB41L1	0.187188	0.00392498		EIF4EBP1	0.00632989	0.0122542
IDH3G	0.913974	0.0012868		NT5C3A	0.0173516	0.00933852		NKG7	0.000872238	0.0187019		CBLL1	0.00072425	0.0279385		PDE4B	-0.327836	0.00398964		CPSF6	-0.00902078	0.0124356
PKIA	-0.765531	0.00130255		MIR3945HG	0.0245728	0.00944546		SELENOI	0.000959844	0.0191613		ARAP1	0.000446192	0.0280328		FAM92A	0.19085	0.00401705		UBB	0.00941208	0.0124517
OLR1	-1.10931	0.00131269		ZNF106	0.012938	0.00973126		RASGRP2	0.000792083	0.0194141		IVNS1ABP	0.000879905	0.0283268		TMEM59	0.384122	0.00404575		SDSL	0.00316118	0.0125418
SH3BP5	-0.708578	0.00135999		RBM41	0.0156208	0.00973584		EPB41	0.00076802	0.01969		STRAP	0.000769668	0.028361		TTC39C	-0.321444	0.00407626		VASH1	0.00355179	0.0125727
PROS1	-1.05354	0.00137141		RPL10A	-0.0129028	0.00974404		RAB11A	-0.000880019	0.0199674		ZCCHC24	0.000317014	0.0287222		PARP14	0.381902	0.00422741		SLC25A19	0.00421545	0.0126722
TLR8	-1.11554	0.00137508		FIG4	0.0237732	0.00975017		WRN	0.000760989	0.0200168		IL18R1	0.000660569	0.0291991		ARHGEF11	0.195116	0.00423748		NEDD8	0.0119802	0.0126961
SECTM1	-1.09176	0.00137875		RPLP0	-0.0129893	0.00982342		S100B	0.00173049	0.0202498		STAM	0.000723838	0.0298934		CPE	0.182868	0.004244		EIF2S3	-0.011416	0.0127302
TCEAL4	-1.08542	0.001382		CLIP4	0.0148078	0.00997384		MARCKS	0.00123508	0.0213255		RIT1	-0.00068039	0.0304839		S100A13	0.193348	0.00429784		EMILIN2	0.00482168	0.0127943
LACTB	-0.79362	0.00138704		MX1	0.0200792	0.00997756		CHSY1	0.00080202	0.0218306		PSMC4	0.000783	0.030498		SDF2L1	0.341437	0.00430243		RRP7A	0.0076948	0.0128563
LILRB3	-1.10969	0.00139456		PYHIN1	0.0197873	0.0100331		PCGF5	0.000849156	0.0218533		SIAH1	0.00034147	0.0306543		UBE2K	-0.356544	0.0043047		PRADC1	0.00611176	0.0129155
SIRPA	-1.10561	0.00141062		ZCCHC17	0.0126776	0.0100744		STK38	0.000742787	0.0221383		ATXN3	0.000859738	0.0306671		MS4A14	0.186174	0.00437353		TLE3	-0.00780876	0.0129407
PGM3	-0.684512	0.00146105		TCN2	0.0234041	0.0102597		TBC1D22A	0.000745292	0.0223827		ARHGEF10L	0.000268642	0.030943		GPR183	-0.262935	0.00441792		SSR4	0.0117719	0.0130578
RBM34	0.851851	0.00148446		UBASH3B	0.0192132	0.0104166		CEP97	0.000813345	0.0223941		RCN2	-0.000901846	0.0310402		NDUFC2	0.377976	0.00451731		GPX3	0.00333871	0.0130778
TCF7L2	-1.05052	0.0014922		BDH2	0.0162646	0.010454		HIST1H1E	0.000802191	0.0224489		TCF25	0.00117735	0.0315876		HSPE1	0.369741	0.00453358		BLVRB	0.0053487	0.0130977
ALOX5	-1.07335	0.00150499		RAB7A	0.0123046	0.0107459		ZNF622	-0.000788733	0.0226678		MINDY2	0.000720462	0.0316982		ATP5G1	0.343891	0.00458123		PRIMPOL	0.00472724	0.013156
IFIT3	-0.990328	0.00153469		LTB	-0.0182907	0.0109156		AGPS	-0.000718143	0.0227893		CAMTA1	-0.000730087	0.0317888		DDX60L	0.319173	0.00461913		DOCK1	0.00328088	0.0132068
DLAT	0.710072	0.00154895		GZMK	0.0180892	0.0109253		SCOC	-0.00071691	0.0228096		CXCR2	-0.000257278	0.0320128		SVIL	0.222728	0.00467114		RASGRP3	0.00473933	0.0135968
CAMSAP2	-1.04902	0.00155546		GBF1	0.0186251	0.0109316		EXTL2	-0.00119886	0.0228421		GIGYF2	0.00107762	0.0326508		ABCG1	0.261887	0.00472997		BMP2K	0.00420769	0.0136037
GLRX	-0.778889	0.00156844		HADHA	0.0130626	0.011233		TXLNGY	0.00191348	0.0228632		EGR1	0.000460928	0.0326892		TAF2	-0.269462	0.00475637		ACOT2	0.00427027	0.0138883
WFDC21P	-1.0413	0.00158355		ZNF613	0.0214017	0.011328		MTA2	0.000751089	0.0230506		BRCA1	0.000464535	0.0327213		CARD16	0.339966	0.00483544		TRIO	0.00348605	0.0139518
BTK	-1.04654	0.00158845		NEXN	0.0197874	0.0113349		EPC2	0.000776679	0.0230513		NAXE	-0.000600738	0.0328521		PSMA5	0.378714	0.00485257		LINC01504	0.00309666	0.0139914
AC026369.3	-1.01413	0.00171107		AKR1C3	0.0224479	0.0113594		GPR137B	-0.00100106	0.0230545		MRPL39	0.000737381	0.0329176		VMO1	0.196391	0.00486106		POR	0.00638187	0.0140043
TYROBP	-0.942673	0.0017474		EIF1AY	0.0187726	0.0114822		KLF9	0.000712613	0.0235809		C14orf28	0.000449606	0.0329719		DHCR24	0.271659	0.00487651		PI4KA	0.00539041	0.0140127
SLC35A5	-0.845534	0.0018104		SLAMF7	0.0162532	0.0117195		BAZ2A	0.000761237	0.0238847		FAN1	0.000572689	0.0329985		RRAGD	0.205499	0.00496016		XRCC4	0.0063189	0.0140945
CDCP1	-0.946983	0.0018133		NUCB2	0.0121537	0.0117493		WIPI2	0.000700172	0.0240356		PHACTR2	0.000793735	0.0332656		CD163	0.210976	0.00502174		UACA	0.00367047	0.0142733
ITPA	-0.383192	0.00183297		STAP1	0.0217672	0.0118037		RPL7	0.000945236	0.0243819		HIST1H4C	-0.00126795	0.0336853		CCDC88A	0.262474	0.0050929		ZFY	0.00275822	0.0143444
CD33	-0.967453	0.00184762		TPT1	-0.0116823	0.0118312		ZNF689	0.000778515	0.0243963		ITGAX	-0.000340014	0.0338327		C20orf27	0.250286	0.00516434		RPL26L1	0.00680395	0.0143852
NCF2	-0.951607	0.00184921		SERTAD2	0.0153805	0.0120578		STARD4	-0.000733385	0.0244285		PRIMPOL	0.000435607	0.0340234		CTSD	0.289294	0.00516827		DCSTAMP	0.0035428	0.0144661
PSAP	-0.666271	0.00185281		GPR180	0.0157014	0.0121643		ELF2	0.000775305	0.0244811		GLYR1	0.000958411	0.0341311		RIPOR2	-0.250299	0.00518044		NDUFV2	0.01004	0.0145131
APOC1	-0.934024	0.00192187		SIGLEC1	0.0202872	0.0124227		UHMK1	0.000918725	0.0245576		LYRM7	0.000836567	0.0342203		TANK	-0.371685	0.00524464		SFSWAP	-0.00837911	0.0145893
LINC01094	-0.954133	0.00192245		USP18	0.0199139	0.0128171		ZNF789	0.000869192	0.024678		GMEB1	0.000484465	0.034309		MOB3B	0.195686	0.00534555		MXD1	-0.00635586	0.0147655
CTSS	-0.631141	0.00198624		USP9Y	0.0185521	0.0128911		SNHG9	0.000735789	0.0250509		LMAN2	-0.00109121	0.0346089		PDGFC	0.187209	0.00535828		SMS	0.00749106	0.0147791
RBL2	0.435209	0.00204786		DTHD1	0.01934	0.0130323		MVD	0.000684086	0.0253291		EED	0.000850733	0.0347701		DDAH2	0.312026	0.00538067		HMGCS1	0.00957182	0.0148614
BMI1	0.460535	0.00209405		RPL39	-0.0108415	0.0131744		ZNF44	0.000689908	0.0253762		RPS6KA5	0.0008354	0.0351052		RRBP1	0.292162	0.00546286		KLF3	0.00433978	0.0148892
CHP1	-0.552667	0.00211288		ZBP1	0.0142869	0.0133865		CA5B	0.00075564	0.0254032		HEATR3	0.000682514	0.0354754		TIA1	-0.351053	0.00550206		RBP7	0.00259975	0.0149523
RTN4	-0.633688	0.00211364		ANP32B	-0.0111799	0.013445		RAB22A	0.000716511	0.0255229		PPP6R3	0.000827324	0.0355791		CDC42BPB	0.169626	0.00552407		ATP5O	0.00986889	0.0150217
CRYBG3	-0.909278	0.00215559		WDSUB1	0.017647	0.0135354		NSD2	0.000699509	0.0255374		TCAF1	-0.000325788	0.0355982		INHBA	0.181087	0.00565308		NDUFB11	0.0113265	0.0150351
SH2B3	-0.85207	0.00219365		RPLP0P2	-0.0119857	0.0135722		TMEM181	0.000677522	0.0260503		UBC	-0.00185685	0.0358386		SENP5	-0.288112	0.00572262		NKG7	-0.00527698	0.01509
RPS20P14	0.680045	0.00223082		NXPE3	-0.0111876	0.0137208		RIC8B	0.00067781	0.0260772		ATL3	0.000936525	0.0359407		CAMSAP2	0.199172	0.00576594		LINC00467	0.00456455	0.0152874
CHST12	0.549886	0.00223673		RAB3GAP1	0.010466	0.0140025		HDDC3	-0.000683105	0.026187		KDM6A	0.000707918	0.0368663		HSD17B4	0.263869	0.00585206		PLXDC2	0.00423018	0.0156223
LMNA	-0.849333	0.00226346		CASP4	0.0105475	0.0143254		LPCAT1	0.000689647	0.0265891		UVRAG	-0.000678751	0.0369041		HTATIP2	0.338512	0.00588698		CEBPA	0.00246809	0.0157819
CD302	-0.865122	0.00228535		VPS37A	0.0128361	0.0144042		RPL10AP6	0.000665007	0.0269493		MRPS18A	-0.000574079	0.0369368		SAMD4A	0.178485	0.00593041		AC011899.2	0.00242678	0.015897
MS4A4A	-0.878636	0.00231719		ETNK1	0.0103	0.0145165		SCP2	-0.00069905	0.026961		XRRA1	0.000551731	0.0370527		SLC43A2	0.189478	0.00595804		SEM1	0.00945195	0.0159083
TFEC	-0.845123	0.0023572		MTRNR2L1	0.0170902	0.0147911		CFH	0.00133812	0.0269864		CPE	0.000269166	0.0371112		SRSF3	-0.360679	0.0059981		ITGAX	0.00436561	0.0159267
NANS	-0.770314	0.00235806		ZFY	0.0181647	0.0148887		DDX10	0.000683904	0.0270131		PDK3	-0.000325894	0.0377468		C4orf33	0.297469	0.00604006		TMEM9	0.00572563	0.016018
KDM6A	0.396968	0.00239031		PIAS1	0.0106292	0.0149474		PSENEN	-0.000703446	0.0271114		BASP1	-0.000245487	0.0383018		SLIRP	0.324503	0.00609019		NCEH1	0.00433386	0.0160416
SAMHD1	-0.369007	0.00241484		RPL27	-0.0101205	0.0152006		ESD	-0.000746169	0.0272484		C8orf33	0.000700672	0.0386156		PLPP5	0.348164	0.00610487		FTH1P20	0.00301185	0.016064
ANXA2	-0.573601	0.00242306		MORF4L2	0.00997408	0.0152199		RN7SK	0.000706181	0.0273917		ZSCAN16-AS1	-0.000415616	0.038649		MPDU1	0.282194	0.0061435		PARPBP	0.00354695	0.0161504
DCSTAMP	-0.851687	0.00244678		PDIA3P1	0.0115974	0.0152309		CCL3L3	0.000805544	0.0275155		NDUFS6	-0.000983626	0.0388201		HPGD	0.281306	0.00619476		SNX8	0.0040511	0.0163963
ACTN1	-0.847222	0.00249482		IFI16	0.010988	0.0152977		SNHG25	0.000656631	0.0276233		ZNF234	0.000493583	0.039092		GCNT1	0.283595	0.00621171		RN7SL3	0.0018634	0.0164688
RPS4Y1	-0.623565	0.00249641		RAB8A	0.00985014	0.0155596		SMNDC1	0.000715828	0.0276905		PDF	-0.000290028	0.0392668		IMPAD1	0.304453	0.00626233		ZNF576	0.0058057	0.0166189
SGMS2	-0.836683	0.00254267		RPL9	-0.0101419	0.0156788		TXNDC15	0.000831258	0.0279659		NAA38	-0.00103392	0.0397644		HSPA1A	0.290476	0.00633611		LGMN	0.00310311	0.0170356
AGFG1	-0.430538	0.00255903		NOMO1	0.0165378	0.0158019		PPP1R15A	0.000659907	0.0281314		SDC2	-0.000249855	0.0401565		SASH1	0.174892	0.00640234		GPR34	0.00312185	0.0170911
KCTD12	-0.827746	0.00259224		IPCEF1	0.0129748	0.0158078		CLYBL	0.000781299	0.0281332		USP9Y	-0.00018772	0.0401709		CCDC171	0.21225	0.0064145		TNNI2	0.00284968	0.0171072
FILIP1L	-0.802233	0.00259698		ZBTB38	0.0100531	0.0159253		RETREG3	0.000680827	0.0282207		MS4A14	0.000269963	0.0405691		FUOM	0.261878	0.00644035		LIPA	0.00588849	0.0171951
MANF	0.366512	0.00260383		ATP1A1	-0.00971387	0.0159568		NFKBIZ	0.000670097	0.0282877		C4orf3	-0.00118942	0.0406463		RHEB	0.306701	0.00646139		GIMAP8	-0.00547961	0.017264
EAF1	0.507575	0.00261159		RPL5	-0.0100533	0.0159641		TIMELESS	0.000786973	0.028312		ACAA2	0.0010265	0.040828		FBP1	0.215069	0.00649164		ST3GAL6	0.00326778	0.0174179
BISPR	0.571127	0.00261833		SGPP1	0.0153165	0.0159679		AFF4	0.000733701	0.0283966		HSPA14	-0.000599529	0.0409794		AGRP	0.183983	0.00658105		FTH1P10	0.00455347	0.0175602
PYGL	-0.824663	0.00261969		METTL4	0.0130492	0.0162472		MDN1	0.000732293	0.0284168		TBC1D22A	0.000519138	0.0412707		HPCAL1	0.289624	0.00659499		CLN8	0.00356499	0.017586
GREM1	0.646701	0.00264192		AVPI1	0.0165614	0.0162472		CBLL1	0.000657029	0.0288497		CHI3L1	-0.000226703	0.041308		FRMD4A	0.209116	0.00665275		TREM2	0.00365223	0.0176831
SHTN1	-0.817905	0.0026576		NKG7	0.0134862	0.0164785		MGAT4A	0.000738938	0.0289012		MAN2A1	0.000979851	0.0413441		ARRDC4	0.184573	0.00677472		ATP1B3	0.00750075	0.0177026
CENPW	-0.809501	0.0027125		CD4	-0.0118001	0.0164895		HMGB2	0.000788217	0.0289258		LY75	-0.000411023	0.0414952		FKBP15	0.285985	0.00678334		AVPI1	0.00365726	0.0177246
FCHO2	-0.783511	0.00275433		HEG1	0.0135372	0.0164909		FAM193A	0.000642057	0.0289553		TOPORS	0.000938071	0.041542		OSBPL11	0.280734	0.00679805		DDX1	0.0123719	0.0178467
CPM	-0.766758	0.00277209		CCR1	0.0125197	0.0165982		DSTYK	0.000666498	0.0291655		FAM193A	0.000568329	0.041574		SIRPA	0.209809	0.00682673		TLR8	0.00340536	0.017996
TREM1	-0.795029	0.00278333		BST2	0.00945013	0.0169012		SNAPIN	-0.000639379	0.029332		TXNDC16	0.000401466	0.0417829		DDHD1	0.344947	0.00688015		NANS	0.00494862	0.0180302
DDIAS	-0.773211	0.00282984		C2orf69	0.0131297	0.0169759		KAT7	0.000639142	0.0293644		RHOBTB2	0.000308549	0.041852		PLXND1	0.209311	0.00690792		PRKAG2	-0.00580723	0.0180922
HLA-DRA	-0.612609	0.00285543		ACSL1	0.0136388	0.0172649		PI3	0.00312858	0.0296511		SNIP1	0.00044095	0.0421345		NDUFA1	0.345898	0.00694966		GCHFR	0.00464018	0.0181041
CARD16	-0.42437	0.00287425		JUN	-0.00923785	0.0173911		RPL6	0.000937376	0.0298621		NFIC	0.000395418	0.042168		HIST1H1E	-0.334092	0.00699354		G6PD	0.00529576	0.0181358
CPE	-0.74214	0.00289465		PDCD5	-0.0094802	0.0173963		DNAJB1	0.000698211	0.0298746		AL133453.1	0.000681545	0.0421984		TIGAR	0.284844	0.00704548		KCTD12	0.00353804	0.0182298
SOCS6	-0.77981	0.00293948		RPL7	-0.00958835	0.0174464		RPRD1B	0.000636271	0.0299708		GPSM3	0.000510627	0.0422094		CAPN2	-0.34884	0.00706875		LONRF1	0.00406773	0.0183924
SLCO2B1	-0.779128	0.00294458		RORA	-0.0110255	0.0174786		C1orf56	0.000658952	0.030047		TEX261	-0.00036787	0.0425203		EEA1	0.342952	0.00716946		IGFBP2	0.00227152	0.0185692
TANC2	-0.768021	0.00296084		NUDT4	-0.00913457	0.0177444		DSE	-0.000634596	0.0300933		RPS7P10	-0.000441654	0.042541		BAZ2B	0.320656	0.00725439		PSAP	0.00552145	0.0186336
FTL	-0.686669	0.00298503		WFDC21P	0.0160212	0.0178087		EP300	0.000770662	0.0302606		DDX21	0.00133094	0.04255		UGGT2	0.221665	0.00727643		S100A13	0.00282824	0.0187697
CREBBP	0.334663	0.00306155		STYXL1	0.0139501	0.0179241		ARF4	-0.0006349	0.030298		TBK1	0.000907545	0.0431478		RBM47	0.186336	0.00729195		LSM14A	-0.00935066	0.0187921
CES1	-0.685974	0.00308671		KCTD7	-0.0121347	0.0180318		MIGA1	0.000679326	0.0303034		GNL2	0.000925587	0.0431601		SDCCAG8	0.293918	0.00738004		SAMD9	-0.0096006	0.0188644
MGST3	-0.604207	0.00309996		ACP2	0.0155837	0.0183183		TNFAIP6	0.000961341	0.0305459		OTUD1	0.000391129	0.0433266		CRYBG3	0.201463	0.00745874		SMIM4	0.00598138	0.0192715
TLR4	-0.751507	0.00315161		AP3B1	0.00903288	0.0190245		AC103591.3	0.000879351	0.0305939		SRRM2	0.00115586	0.043327		NRP2	0.165256	0.00753589		TRIM22	-0.00945156	0.0193479
CCDC88A	-0.628928	0.00316303		VPS8	0.00983572	0.0191413		NFKBIA	0.000646251	0.0306746		TTC32	-0.000456578	0.0434615		UACA	0.202748	0.00755973		AP2S1	0.00554406	0.0193922
TBC1D9	-0.73785	0.00321663		ITM2C	0.0126141	0.0191484		PFKFB3	0.000756433	0.0307597		RAB3GAP1	0.000949853	0.0437035		ANPEP	0.194724	0.00763645		OLR1	0.00346203	0.0194076
GAPLINC	-0.627557	0.00324233		FAM102B	0.0131367	0.0191643		AL078595.1	0.000695093	0.030935		BORCS7	-0.000668834	0.0438766		AP5M1	0.344986	0.00775137		PRSS21	0.0018952	0.0196595
WARS	-0.607845	0.00327339		RASGEF1B	0.0129025	0.0192983		VPS13B	0.000684653	0.0310441		LRRC75A-AS1	-0.000860393	0.0440254		ABLIM1	-0.231288	0.00781998		HBEGF	0.00295137	0.01985
AL035446.1	-0.677142	0.00334107		UBE2E1	0.00947373	0.0194737		AC109326.1	0.000894926	0.0311402		PPARD	0.00030218	0.0440305		TWISTNB	-0.293288	0.0078568		COQ2	0.00296379	0.0198651
SPRED1	-0.729412	0.00334457		RPL22	-0.00914529	0.0195127		ZNF664	0.000619486	0.031223		EPB41L4A	0.000266292	0.0441762		COX6A1	0.356405	0.00787961		IL3RA	0.00328614	0.0199721
KLF4	-0.723797	0.00334866		PARVG	0.00867464	0.0195215		GPSM2	0.000695854	0.031314		NOP56	0.00106092	0.044374		C8orf33	-0.200795	0.00788244		FAM102B	0.00424543	0.0200364
AL109754.1	-0.71347	0.00337565		RGS12	0.0146966	0.0195283		TFAM	0.000788714	0.0313194		TMEM214	0.000431267	0.0443861		NBDY	0.280332	0.00801435		ATOX1	0.00514793	0.0200621
C12orf29	0.338918	0.00338054		SPATS2L	0.00915576	0.0195917		SORL1	0.000631057	0.0317949		CCL4L2	-0.000405109	0.0447249		SH2B3	0.243929	0.00805646		SPIRE1	0.00378296	0.0202064
MOB3B	-0.715349	0.00339658		BST1	0.0147622	0.0196005		FAM162A	-0.000656104	0.0319317		WHAMM	0.000796649	0.0447456		ARL1	0.331538	0.00809773		STXBP4	-0.00456813	0.0202709
ARNTL	0.37055	0.00344361		DTX3L	0.00860991	0.0198058		PABPC1	0.00103523	0.0320233		DNAJC2	0.000819606	0.0454343		JAK1	-0.337887	0.0081025		CD46	0.0105074	0.0203696
AGRP	-0.696228	0.00349962		CASP10	0.0137228	0.0199233		LMNB1	0.000608022	0.0325381		MBTPS1	0.000793228	0.0454828		STRAP	-0.237814	0.0081105		FN1	0.00311531	0.0205183
SPI1	-0.706021	0.00350912		DPP9	0.0126698	0.0199339		ATP8A1	0.000631308	0.0325993		MDH1	-0.000605716	0.0455504		CD52	0.3513	0.00812602		GTPBP2	0.00385558	0.0208165
CORO1C	-0.645591	0.00352718		UNK	0.0130629	0.0199846		CCDC127	0.000611511	0.0327791		SLC25A12	0.000476769	0.0456277		PDE4D	-0.250091	0.00813846		CCL24	0.00139224	0.0209259
CD44	-0.245496	0.00354578		PDE4DIP	0.00868987	0.0200056		NINJ1	0.000644238	0.0331382		PRR34-AS1	-0.00040374	0.0456544		OGDH	-0.185886	0.00823137		TMEM97	0.00416093	0.0209322
PNRC2	0.235979	0.00356602		RPS10	-0.00866916	0.0200304		LMBRD1	-0.000653716	0.0331939		SF3B2	-0.000964185	0.0457848		MRPL34	0.347629	0.00823231		JKAMP	0.00768105	0.0209807
ITGAM	-0.70264	0.00358377		TLR7	0.0147284	0.0200337		CDC14A	0.000601412	0.0335029		RABAC1	-0.000915708	0.0458448		BCCIP	0.35471	0.00828069		KPTN	0.00258542	0.0210554
TMEM19	-0.367459	0.00359272		OAS2	0.00855005	0.0203272		IQGAP2	0.000796768	0.0338474		SLC25A6	-0.000946769	0.046218		VASH1	0.194893	0.00829467		KNSTRN	0.00333176	0.0210642
CSF2RA	-0.696108	0.00365771		GEMIN5	0.0140044	0.0203449		PSMD1	-0.000751064	0.0339314		ZNF75D	-0.000393311	0.0465305		TOPBP1	-0.291041	0.00832527		TP53I11	0.00363405	0.0213836
UBASH3B	-0.583346	0.00366741		RPL34	-0.00853221	0.0204691		TRABD	0.000611848	0.0339741		PGP	-0.000419115	0.0478247		FADS1	0.227661	0.00835497		MTFR1	0.00397756	0.0213935
FTH1	-0.512046	0.0037543		GALNT1	0.00852898	0.0207707		RGS2	0.000595043	0.0340376		DGCR6L	-0.000565109	0.0487251		GZMK	-0.2635	0.00837032		CACUL1	0.00669407	0.0214073
EPB41L1	-0.649665	0.00379223		OAS1	0.0113213	0.0207927		SSFA2	0.000612211	0.0342824		CDYL	-0.000505246	0.0489274		RAB5B	0.313176	0.00837768		OFD1	-0.0076184	0.021423
IKBIP	-0.352482	0.00386274		RPL26	-0.00844758	0.0208083		TNFSF8	0.000590576	0.0345293		TCOF1	0.00073898	0.0492985		LINC02345	0.147055	0.00838239		APOC1	0.00322604	0.0214352
ADAM10	-0.274717	0.00388785		SLFN12	0.00926086	0.0208961		PSMD14	-0.00074794	0.0346256		YIF1B	0.000434497	0.0493357		PFKFB2	0.170666	0.00849981		SPRED1	0.00329116	0.0218125
HAUS3	0.339431	0.00400473		HEBP2	-0.00829652	0.0210202		PMAIP1	0.000593894	0.0346485		CNEP1R1	-0.000458291	0.0495568		LRCH1	-0.166499	0.00855901		SEC13	0.00787446	0.0219815
HLA-DRB1	-0.50278	0.00403438		NPL	0.0134277	0.0211921		DBF4	0.000627064	0.0347545		C15orf48	-0.000364483	0.0498436		CYSTM1	0.281206	0.00866278		PTGR1	0.00245097	0.0220927
TRMT2B	0.436433	0.00403801		TIGAR	0.0102934	0.0215061		DEGS1	-0.000752941	0.0347822						AC114491.1	0.264521	0.00876755		CENPP	0.00393995	0.0221697
UBC	0.223164	0.00407521		CDYL	0.00904407	0.0215252		MTRNR2L1	0.000682843	0.0347952						NLRC4	0.19565	0.00899234		SMG1	-0.00804354	0.0224556
CCDC112	-0.646	0.0040837		BCL2L13	0.00841072	0.0219768		PHF20	0.000734451	0.0350292						SLC16A3	0.236751	0.00910581		DTHD1	-0.00335951	0.0225262
MITF	-0.655178	0.00409767		MPV17	0.00948035	0.0221455		PIP4K2A	0.000657273	0.0350612						NDUFB2	0.330478	0.00922547		USP9Y	0.00205257	0.0225588
RAC1	-0.351277	0.00411584		TBC1D22A	0.0104074	0.0221788		GNE	0.000654939	0.0350799						CYB561D2	0.306767	0.00923906		TCF25	-0.00951104	0.0226557
PAXIP1	0.517835	0.00416184		CCDC152	0.0122341	0.0222103		GRHPR	-0.000603448	0.0351743						NCK1-AS1	0.293195	0.0092517		HLA-DQA1	0.00423733	0.0226942
HIST1H1D	0.313549	0.00417073		CPE	0.0135867	0.0223131		LIG4	0.0005855	0.0352551						IGF2R	0.325611	0.00933349		NPC2	0.0045841	0.0227611
XBP1	0.24539	0.00417564		DESI1	0.00969811	0.0224455		MBTPS1	0.000665428	0.03553						PSMA7	0.34843	0.00935689		ZNF706	0.00720484	0.0228939
PGD	-0.583526	0.00427444		RPS8	-0.00829854	0.0226446		LIMK2	0.000668011	0.0355487						EXTL2	0.214885	0.00937234		SLC8A1	0.00326029	0.0233085
GABARAPL1	-0.397004	0.00434012		DUSP4	0.0107476	0.0226452		JUN	0.000744533	0.0356829						MGST1	0.182016	0.00938731		FBXO9	0.00927954	0.0233799
PCOLCE2	-0.611896	0.00436001		C3AR1	0.0115229	0.0229088		GUF1	0.000627912	0.0357307						STK39	0.308644	0.00940362		AGRP	0.00265782	0.0234258
ZNF528-AS1	-0.6326	0.00436291		RNF114	0.00797523	0.0229337		DVL3	0.000595369	0.0357474						XRN1	-0.341997	0.00942673		ALG14	0.00433231	0.0236126
FABP3	-0.544154	0.00442405		CCDC107	-0.00790611	0.0230357		G0S2	0.000956701	0.0358146						XCL1	0.246817	0.00947175		CD9	0.0032073	0.0239372
RARA	-0.573285	0.00442989		MMADHC	0.00839434	0.0234678		RPLP0	0.00086415	0.0358532						ERAP2	-0.267825	0.00954385		CD151	0.00419908	0.0240094
IL18	-0.6229	0.00446901		WASF2	0.00883197	0.0235557		USP53	0.000583698	0.0361978						TMBIM4	0.345859	0.00962995		ITPR1	-0.00619912	0.0241208
SLC43A2	-0.616784	0.00447405		INPP5F	0.0094515	0.0235805		CIPC	0.000676291	0.0363946						CHCHD10	0.272792	0.00965017		PRKACA	0.0038741	0.0241598
HLA-DOA	-0.564282	0.00449544		HOPX	-0.0116238	0.0236723		GIMAP1	0.000583017	0.036428						PPM1G	-0.318283	0.00965731		MRPL40	0.00582113	0.02422
CD68	-0.622615	0.00449578		USP28	0.00880824	0.0237052		CXCL9	0.000763154	0.0364583						NDUFA5	0.344946	0.00970688		GIMAP6	-0.0053468	0.0242968
STX12	-0.478614	0.00449999		RPS25	-0.00772339	0.0238442		NOL9	0.000578857	0.036827						SLC9A9	-0.159111	0.00972818		YIPF6	0.00580397	0.0244057
STAG2	0.244782	0.00450607		NFYA	0.0109579	0.0239291		DIP2A	0.000617627	0.0368504						AL035078.1	0.240513	0.00973288		ITPA	0.00827743	0.0245863
TAGLN2	-0.282787	0.00451926		VANGL1	0.0104396	0.0240829		CXCL14	0.000647019	0.0368511						SYK	0.223174	0.00975751		RHOQ	0.00383776	0.0245927
OSBPL11	-0.479382	0.00455996		GZMB	0.0112567	0.0243088		ILK	-0.000624413	0.0368932						EXOC5	0.343458	0.00980287		CLDN7	0.00229101	0.024649
ACVRL1	-0.595479	0.00457125		VASH1	0.0125241	0.0243234		SPOCK2	0.000571498	0.0371347						AC245060.4	0.23686	0.00986877		TFRC	0.00430155	0.0251218
MRC1	-0.602922	0.00457322		MIA3	0.00896241	0.0246213		AK9	-0.000576196	0.037558						MGST3	0.247926	0.00993465		MT-CO3	0.006908	0.0251909
CCDC90B	-0.24174	0.00460827		CMPK1	-0.00817251	0.0249006		MBD4	-0.000748936	0.0375711						DOCK7	0.216722	0.00998323		ZNF69	0.00251751	0.0252197
HNMT	-0.60165	0.00476973		GPKOW	0.00950015	0.0249022		MACC1	-0.000786403	0.0380075						PTBP3	-0.345508	0.010035		FRMD4A	0.00316291	0.0252342
OSTF1	0.227238	0.00477858		GCNT1	0.00964756	0.0249744		DCP2	0.000757017	0.03844						BRI3	0.235004	0.0100999		DHX32	0.00277758	0.025338
ENG	-0.594988	0.00478552		DRAM1	0.0108124	0.0250702		UVRAG	0.000646657	0.0387099						FAM49A	0.199156	0.0101691		PPCS	0.00917798	0.0253588
CDKN1A	-0.488994	0.00479085		MTMR1	0.00888174	0.0253305		NUCB2	0.000644351	0.039008						DEFB1	0.130114	0.0101834		SSNA1	0.00792647	0.0254166
ZFYVE16	-0.367686	0.00480343		PHF6	0.00748242	0.025602		SLAMF7	0.000556787	0.0390316						TLR4	0.197498	0.0102111		RNF214	-0.00698061	0.0254506
AGPAT4	-0.589858	0.00495188		ARPC4	-0.00745231	0.0256978		ZBED4	0.000560069	0.0392104						SCD	0.208651	0.0102586		CNPY3	0.00539738	0.025518
SCML1	-0.580561	0.0049744		ST3GAL6	0.0120053	0.0258298		TSPAN2	0.000613332	0.0395885						TNNI2	0.168682	0.0103695		COQ6	0.0036982	0.0255193
VWA5A	-0.582957	0.0049824		GLMP	0.00996824	0.0259313		DUSP16	0.000556039	0.0396223						PLGRKT	0.339782	0.0103709		NDUFV3	0.00708871	0.0255789
TM6SF1	-0.579952	0.00498756		SASH1	0.0121838	0.0260609		THEM4	0.000559049	0.0396999						GID8	-0.220264	0.0104377		TMEM156	-0.00437278	0.0255862
TBC1D14	0.365157	0.00500197		COQ6	0.0107113	0.0262414		SUCO	0.000662856	0.0397694						PTGER4	-0.336006	0.0104473		EMP3	0.00642665	0.0256291
TTC39C	0.282423	0.0050251		REL	0.0073243	0.0264126		SASH3	0.000694384	0.0398949						PTPMT1	0.240345	0.0104533		TPM1	0.00469429	0.0257048
S100A9	-0.482758	0.00511833		PIM1	-0.0075676	0.0264395		CARS	0.000642335	0.0408088						RFC2	0.284202	0.0105072		CUL5	-0.00879137	0.0257644
C1QA	-0.542485	0.00513921		ENTPD1	0.00932682	0.0265408		CARD19	0.000561257	0.0408112						KNOP1	0.27723	0.0106024		DSC2	0.00350924	0.0259228
EPB41L3	-0.57785	0.00514848		TMEM86A	0.0119907	0.0265901		PPP3CC	0.000573117	0.0409542						SPOCK2	-0.248059	0.0106397		COLGALT1	0.00407511	0.0262644
AAK1	0.235107	0.00521075		P2RX7	0.0102101	0.026615		S100A12	0.00131877	0.0412786						DPYD	0.294028	0.0107514		CYBA	0.00624107	0.0262662
SFMBT2	0.398522	0.00521554		ZNF318	0.00773248	0.0267942		ACADM	-0.000737688	0.0414201						SDCBP	0.272003	0.0108162		FADS1	0.00363714	0.0262896
RASGEF1B	-0.508089	0.00528019		MTIF2	0.00729037	0.0269751		IGHG2	0.00300191	0.0416562						PIK3R1	-0.301187	0.0110572		CTNNB1	0.00614663	0.0264042
TNNI2	-0.558242	0.00529594		APP	0.0114011	0.0270932		TMEM35B	-0.00067322	0.0417785						DIMT1	0.314755	0.0110836		FTH1P8	0.00313537	0.0264999
HK2	-0.558286	0.00530395		ZNF557	0.0093238	0.0272075		CAND1	0.000726417	0.041892						EPAS1	0.186902	0.0111147		CH17-340M24.3	0.00288192	0.0266397
PSEN1	-0.32482	0.00538337		FAM160B1	0.0089237	0.0272776		LRCH3	0.000571135	0.0419385						SYNE2	-0.261648	0.0111704		FDPS	0.00614191	0.0267502
ATXN7L3B	0.264742	0.00543992		CYP51A1	-0.00811693	0.027421		RHOC	-0.00060249	0.0428003						ATP5J2	0.287555	0.0111897		TYROBP	0.00337229	0.0269132
RTN3	-0.401238	0.00549993		THG1L	0.00877002	0.0274613		AP3D1	0.000541685	0.0428911						MYOF	0.155495	0.01119		AC004921.1	0.00201301	0.0269446
RPL35P5	0.441844	0.005502		ECI2	0.00711673	0.0275806		DHX38	0.000531624	0.0429596						GPX3	0.179458	0.0113237		TTN	-0.00446817	0.0269676
GBP5	0.35268	0.00555935		UBE2F	0.00918466	0.027589		ENTPD4	0.000563411	0.0430572						CSF2RA	0.18925	0.0113311		RN7SK	-0.00405197	0.0270469
GPNMB	-0.475438	0.00564494		SIRPB1	0.0116778	0.0275992		SARAF	0.00136492	0.0430793						ADAMTSL4	0.160777	0.0113485		TPMT	0.00660581	0.0270792
KCNE3	-0.522346	0.00566672		JAML	0.00728665	0.0276328		DENND6A	0.000548878	0.0431935						WDFY3	0.166966	0.0114218		MYCBP	0.00620043	0.0270958
DNAJC5B	-0.544411	0.00566891		KNL1	0.0086883	0.0279276		USF2	0.000646178	0.0432666						VPS29	0.307234	0.01154		DYNLL1	0.0075385	0.027124
MPZL2	-0.524752	0.00568274		SLC8A1	0.011035	0.0280751		KIAA1109	0.00068992	0.0433115						TUBB6	0.163526	0.0116721		IFIH1	-0.00622272	0.0271819
SEMA3C	-0.543547	0.00570488		IGF2R	0.00714551	0.0281579		SMCHD1	0.000598709	0.0433168						DOK1	0.241749	0.0117094		TM2D2	0.00478027	0.0272336
AGPS	-0.333537	0.00571888		TMEM191A	-0.00964318	0.0282556		NCK1-AS1	-0.000530499	0.0433679						KCNK6	0.277464	0.0118414		DIXDC1	0.00279379	0.0272729
SNX2	-0.446617	0.00573001		UBE4A	0.00711835	0.0283035		ISG20	0.000594488	0.0434343						SPIRE1	0.209426	0.0118796		OGFRL1	0.00599763	0.0273089
NPM1P40	0.318035	0.00580845		RPL9P9	-0.00711071	0.0284427		CAMK2D	0.000548361	0.0434622						ACYP2	0.272971	0.0120652		NUBPL	0.00372641	0.0273736
BLM	0.389933	0.00581093		POLI	-0.00779593	0.0284471		CSRNP1	0.000570932	0.0439858						GCA	0.218907	0.0121251		PGLS	0.00621946	0.0274317
SLC35E2B	0.402628	0.00587571		EPSTI1	0.00709897	0.0285002		MYL12B	-0.00117312	0.0439996						WDFY4	0.175415	0.012206		ARSB	0.00351103	0.0274794
EIF4BP6	0.407573	0.00589958		ERAP2	0.00789231	0.0285796		LEPROT	-0.000527137	0.0440349						DHX9	-0.31524	0.0126009		H2AFZ	0.00725196	0.0275003
OAZ1	-0.271604	0.00594288		MTFR1	0.00987316	0.0287435		RPL12P13	0.000573834	0.0440528						METTL4	-0.159388	0.0127466		CEP120	-0.00621421	0.0275922
APOL3	0.275738	0.00606812		KLRC1	0.0104408	0.0287845		PRMT2	0.000898177	0.044094						UQCRQ	0.298991	0.0127537		CD36	0.00299508	0.0276455
LYZ	-0.494987	0.00614835		CMTR2	0.00740576	0.0288756		USP24	0.000557839	0.0441267						GALNT6	0.297404	0.0129352		ZFYVE21	0.00471909	0.0277658
TRIM13	0.262091	0.00615807		CCR7	0.0100585	0.0289224		GABPA	0.000675247	0.0441569						DBI	0.300769	0.0129499		MFSD14B	0.00526811	0.0278414
GPX3	-0.522284	0.00616578		BRPF1	0.00927985	0.0291306		PEX26	0.00054779	0.0442621						PDK3	0.236085	0.0130657		HLA-DOA	0.0040915	0.0280716
SENP2	0.285129	0.00624182		OGFRL1	0.00726747	0.0292466		PLEKHO2	-0.000532722	0.0445276						HSD17B12	0.288065	0.0130665		GIMAP1	-0.00534152	0.0282318
IFIT1	-0.505351	0.00634721		YBX1P10	0.00856277	0.0295038		BASP1	0.000672699	0.0445795						CCDC125	0.268056	0.0130825		P4HA2	0.00225743	0.0282553
DDX3Y	-0.444047	0.00637388		UBXN4	0.00818475	0.029673		BLMH	0.000520348	0.04486						C2	0.177602	0.0133931		BST1	0.00291544	0.0283156
PPARG	-0.468245	0.00641947		MRPS14	0.00689867	0.0297002		PTER	0.000521391	0.0448632						CA5B	-0.160639	0.0137518		SCPEP1	0.00331873	0.0284738
TRIQK	-0.498081	0.00642226		COMMD9	0.00784279	0.0300404		ZNF765	-0.000576881	0.045283						PPM1N	0.178638	0.0137916		BACE1	0.00237228	0.0286576
LINC02345	-0.465326	0.00650454		GAS2L3	0.0109753	0.0300804		HSCB	0.000536105	0.0453819						C2orf74	0.199582	0.0139827		RBMS2	0.00239947	0.0287588
CEP170	-0.385831	0.00651075		POLR3H	0.0102549	0.030144		PIN4	-0.000643876	0.0455391						NDUFB1	0.290697	0.0139916		LAMTOR2	0.0053087	0.0287955
VASH1	-0.506774	0.00651732		EIF5	0.00772242	0.0302142		INPP5F	0.000516147	0.0459102						BIRC3	-0.268895	0.0140668		MRPL23	0.00546384	0.0289645
APLP2	-0.376106	0.0065207		RPL38	-0.0070118	0.0302326		UNC13D	0.000526628	0.0460338						RAB6A	-0.295949	0.0140714		ARRDC3	-0.00608969	0.0291146
SDCBP	-0.35563	0.00657333		ACTR2	0.0102168	0.0302772		NARF	0.000583489	0.0461749						GATA3	-0.227866	0.014074		FEZ2	0.00576199	0.0291436
PELO	-0.309135	0.00662784		NR1D2	-0.00751072	0.0303054		HECTD3	0.000515643	0.0461861						CREM	-0.2698	0.0141024		RNF5	0.00647062	0.0294569
DNAJB14	0.216446	0.00663838		TMEM237	0.0105324	0.030443		SRRM2	0.00080027	0.0462979						GNA13	-0.25645	0.0141158		TAX1BP1	0.0112059	0.029461
RASSF8	-0.49432	0.00665458		BRCA2	0.00932969	0.030501		C8orf76	0.000561137	0.0463693						ITGAX	0.212296	0.0141322		HSPBAP1	0.00515157	0.0295356
SLC35E3	-0.354667	0.00670693		GAPVD1	0.00670875	0.0306051		ARID2	0.000569874	0.0463711						LAMTOR1	0.282712	0.0141935		RAB29	-0.0081747	0.029659
RPL24P8	0.390826	0.00674352		PSMD1	0.00693462	0.0306408		CAPN7	0.000689478	0.046394						RNF13	0.274727	0.014221		EGLN1	-0.00485061	0.029923
TRHDE	-0.47268	0.00677651		SELENOI	0.00926961	0.0308632		RTFDC1	-0.0007243	0.0464624						NUP214	0.264975	0.0143458		NUSAP1	0.00468173	0.0300154
HIVEP3	0.334201	0.0067807		CASP7	0.00669094	0.0309279		DCLRE1C	0.00051095	0.0465323						TCF7L2	0.160627	0.0143516		PDCL3	0.00776779	0.03015
NUPR1	-0.475445	0.00680413		GGA2	0.00687658	0.0311152		ATG2B	0.000514175	0.0465413						ASAH1	0.242858	0.0144684		CLCN3	0.00721996	0.0301604
UQCRQ	-0.284524	0.00680763		FFAR4	0.0103806	0.0311666		RMND1	-0.000529566	0.0465643						HNRNPK	-0.315223	0.0144739		HLA-DRB1	0.00427573	0.0302031
HMGN5	-0.49201	0.00686681		ZNF677	0.0100598	0.031203		JUNB	0.000727304	0.0467482						NAA16	0.296268	0.0145036		POU2F1	-0.00563532	0.0302455
PSMB5	-0.345846	0.00689009		RPL11	-0.00705582	0.0312702		PHF10	0.000577688	0.0471004						BORCS8	0.227398	0.0145274		DDIAS	0.0026369	0.0302478
TBC1D12	-0.463074	0.00691521		S100A13	0.010628	0.0313711		MRPL55	-0.000511501	0.0471427						ATP5E	0.326568	0.0145377		LINC02195	-0.00336896	0.0302489
GNB4	-0.483238	0.00698188		IRF8	0.00981244	0.0314157		LPIN1	0.000541066	0.04748						HEATR5B	0.298741	0.0146231		RASGEF1B	0.00397648	0.0304104
KIF3B	0.306516	0.0070002		GALK2	0.00861826	0.0316986		CCDC25	0.000712583	0.0475178						DOCK1	0.168779	0.0146465		KIF13A	0.00236874	0.0304295
ABCG1	-0.437867	0.0070203		RNASE1	0.0102033	0.0318075		GPSM3	0.000505365	0.0477176						MAN1A1	0.292823	0.0146757		MSMO1	0.00586416	0.0305791
RGCC	-0.246271	0.0070695		EEF2	-0.00774331	0.0319333		BRD1	0.000527533	0.047851						QPCT	0.191239	0.0147604		ABHD12	0.0041746	0.0305934
MYL6	-0.251607	0.00710984		MRPS10	0.00686818	0.0320147		HIVEP2	0.000504651	0.0478926						PNPLA6	0.216252	0.0148621		FPR3	0.00283077	0.030678
ANXA1	-0.217345	0.00711052		CAMK2D	0.00704514	0.0321349		PRDM2	0.000601335	0.0478979						TSNAX	0.313556	0.0148954		VMO1	0.00260636	0.0307608
SEL1L	-0.24951	0.00713333		PTGES3	-0.00689983	0.0321415		RPS6	0.000675937	0.04819						ASF1A	-0.287639	0.0149214		NCOA7	-0.00704119	0.0308148
DPP4	0.3899	0.00724668		PGRMC1	0.00665416	0.0321879		PPIL4	0.000730366	0.0482356						SMIM25	0.17264	0.0149668		ARAP1	0.00354177	0.0309182
SYK	-0.441217	0.00750774		SEC22B	0.00651288	0.032259		WDR41	-0.000502178	0.0483894						DPY30	0.326609	0.0149957		SP3	-0.00620808	0.0309211
SAT1	-0.286792	0.00751758		FPGT	0.0097758	0.0323975		METTL16	0.000585209	0.048622						STX12	0.252668	0.015013		RIN3	0.00332639	0.0310042
SMIM25	-0.466288	0.0075433		GPD2	0.00832741	0.0324385		SH3YL1	0.000499897	0.0487536						C18orf21	-0.220782	0.0150248		IFT43	0.00400709	0.0311231
APEX1	-0.226344	0.0076017		CASP9	0.00990731	0.0324982		IRF1	0.000581706	0.0488511						LAMP1	0.283317	0.0150798		TLK1	-0.00697807	0.0311663
IRF1	0.236032	0.00761716		TTC9C	0.00768553	0.0326376		ZFP36L2	0.000600735	0.0489248						CCDC167	-0.264889	0.0150845		CD52	0.00739929	0.0312595
LANCL1	0.263383	0.0076189		CXCL3	0.00999755	0.0326928		STK3	-0.000569114	0.0491985						TM7SF3	0.260686	0.0152706		PNPO	0.00314652	0.0314138
SLC31A1	-0.443884	0.00771217		SORT1	0.00977308	0.0327976		C11orf54	-0.000562473	0.0492223						TPMT	0.294199	0.015299		ANKRD44	-0.00595501	0.0314677
IDH1	-0.386358	0.00774228		ARHGAP24	0.0102461	0.0329411		ZNF605	0.000502135	0.0493944						PEF1	0.228769	0.015322		ALOX5	0.00289939	0.0316679
LIMA1	-0.26868	0.00775461		ZNF702P	0.00989811	0.0330302		TBCE	0.000496348	0.0494198						TRIQK	0.153526	0.0153547		HPGD	0.00446368	0.0316951
AIF1	-0.416807	0.00776657		ARHGAP26	0.00648268	0.0331209		FARP2	0.000552225	0.049509						SCPEP1	0.198791	0.0154386		TBXAS1	0.00354191	0.0319135
GPD2	-0.409208	0.00778975		ATP8A1	0.00814955	0.0332927		NUDT14	0.000505546	0.0497582						BIN2	-0.308087	0.0155144		LAPTM5	0.00854593	0.0320478
AC011481.3	-0.420968	0.00779853		ITFG1	0.00645306	0.0333915										PSIP1	-0.279571	0.0156399		DMXL2	0.00361607	0.0320807
SIDT2	-0.439648	0.00780776		SLC35F6	0.00927453	0.0334065										SEPT11	0.312742	0.0156608		CLYBL	0.00335022	0.032173
CAMP	-0.396244	0.0078211		SAMD9L	0.00677588	0.0334199										ELOB	0.29858	0.0156616		HMGXB4	-0.00570796	0.0321786
WWOX	-0.398861	0.0078775		RPL17	-0.00636723	0.0335754										FCGR2B	0.172297	0.0156666		EIF2AK2	-0.00846899	0.0321988
VPS36	0.211882	0.00788427		RAB4A	-0.00636794	0.033619										ANXA4	0.263673	0.0157183		SVIL	0.00305594	0.0326029
CD276	-0.435245	0.00793808		PON2	0.00868958	0.0336869										CNOT4	-0.225537	0.0157262		TCEAL4	0.00336394	0.0326254
MTM1	0.249939	0.00797163		ABCG1	0.0084929	0.0337477										PPP2R3A	0.138138	0.0157417		CAMP	0.00180294	0.0326705
RPGR	-0.289779	0.00800891		MS4A6A	0.00868883	0.0337623										ACOT7	0.220814	0.0159147		SEC61B	0.00839646	0.0327186
MAD2L1	0.316909	0.00802665		NCOA4	0.00641821	0.0338487										LINC02185	0.129218	0.0159702		ISOC2	0.00297134	0.0327381
DIDO1	0.235178	0.00805479		RPS2	-0.0064541	0.0339287										TMEM242	0.294107	0.0160082		SLC37A2	0.00196717	0.032751
BACH1	-0.311847	0.00806895		PTPRJ	0.0065606	0.0340944										RARRES1	0.148696	0.0160758		GNB4	0.0030585	0.0328139
LPL	-0.447924	0.00807422		TIMP1	-0.00847293	0.0341719										FNBP1	-0.302604	0.0160924		LAMTOR1	0.00533164	0.0328725
DTX4	-0.428178	0.00811784		AC026412.1	0.00750201	0.0343337										ARAP2	-0.279012	0.0162049		RASA1	0.00441486	0.0329122
SPEF2	0.329053	0.00818844		RPL5P4	-0.00637884	0.0343624										MARCO	0.169262	0.0162203		NIP7	-0.00615783	0.0329537
AC127502.1	-0.395631	0.00831298		CYTIP	-0.00628566	0.0343835										SPAG7	0.320161	0.0162256		GSDMD	-0.00544337	0.0329997
ARHGAP35	0.28158	0.0083732		NRBP1	0.00636836	0.0344741										PNRC2	-0.322169	0.0162587		PAPOLG	-0.00602764	0.033112
KDSR	0.23935	0.00842134		SPI1	0.00967825	0.034731										SLC38A6	0.223922	0.01635		NDUFA11	0.00788704	0.0332428
SERPINA1	-0.416997	0.00844243		RPS21	-0.00630909	0.0347646										HDHD2	0.249996	0.0164945		SDCCAG8	0.00483455	0.0333463
ERC1	-0.261581	0.00846466		ADTRP	0.00946161	0.0348544										VGLL3	0.104866	0.0165068		RPS19BP1	0.00739813	0.0333539
SCPEP1	-0.420398	0.00852957		GZMA	0.00742059	0.0348984										ACER3	0.230873	0.016516		HLA-DRA	0.00403016	0.0334751
GPX1	-0.330434	0.00859321		SLC35B3	0.00689755	0.034934										PRDX3	0.302113	0.0165833		NBDY	0.00462905	0.0335174
PPM1M	0.24635	0.00859728		NDUFS6	-0.0065563	0.0352172										EIF6	0.309738	0.0165853		CD68	0.00264305	0.0336066
KLHL18	-0.381982	0.00860374		RPL4	-0.0076789	0.0353658										CCNT1	-0.216337	0.0165916		STMN1	0.00372904	0.0336604
HPGDS	-0.430628	0.00866085		CLSPN	0.0093297	0.0356908										COX7B	0.31565	0.0166592		SLC31A1	0.00314318	0.0337402
CYSLTR2	0.421256	0.00867479		BACH1	0.00681283	0.0357549										PAG1	-0.295648	0.0168577		COX6A1	0.00786396	0.0337426
SCIMP	-0.422961	0.00868024		TRADD	-0.00637234	0.0358529										KDELR1	0.270052	0.0168766		PPP1CC	-0.00906928	0.0338465
UTY	-0.418832	0.00871086		UBC	0.00857908	0.0358592										CPED1	0.151943	0.0170152		FKBP2	0.00646164	0.0339506
GBE1	-0.395374	0.00871736		POP4	0.00621503	0.035898										NOL9	-0.148199	0.0170996		TERF2IP	-0.00762058	0.0339973
TFRC	-0.345093	0.00881778		UQCC1	0.00885652	0.0361455										FOXK2	0.238064	0.0171385		FBXO11	-0.00752607	0.034021
TMEM50A	0.202257	0.00882451		TCEA3	0.00916102	0.0361567										AXL	0.166911	0.0171676		SKIV2L2	-0.00783062	0.0340601
NIPSNAP1	0.262434	0.00887743		SLAMF8	0.00735913	0.0362027										ARL2	0.264083	0.0171692		EXOC1	0.00862673	0.0342703
PHF12	0.278332	0.00902108		GNGT2	0.0080511	0.0364311										ATP6V0B	0.261799	0.0172265		C16orf91	0.00463914	0.0343915
TMEM38B	-0.389021	0.00906712		GBP4	0.00615891	0.0365266										UBC	-0.289487	0.01729		UQCR11	0.00669219	0.0346057
GRK3	-0.406786	0.0090777		HACD4	0.00606654	0.0365858										MME	0.160779	0.017371		BAD	0.0044063	0.0347879
C9orf72	-0.358985	0.00909788		RASAL2	0.00946642	0.036635										PBRM1	0.31531	0.0174988		ARF6	-0.00814278	0.035108
BMPR2	-0.272507	0.00911606		NUP155	0.00783406	0.0366464										IFI16	-0.316484	0.0175023		CTSD	0.00434505	0.0351628
AC099560.2	0.300039	0.00920067		GBP3	0.00622271	0.0367081										RPS4Y1	0.109073	0.0175432		ECH1	0.00633355	0.0352798
ZNF117	0.378287	0.00923276		C3orf14	0.00756695	0.0367413										ELOC	0.30749	0.0176392		SERPINB8	0.00430373	0.0352972
ELOF1	0.255833	0.00923306		DDO	0.00947473	0.036842										TSR2	-0.265791	0.0176954		FGFR1	0.00229988	0.035458
ZNF700	0.250177	0.00937275		MOB1A	0.00797966	0.0368945										TMEM258	0.311924	0.0177364		VTI1B	0.00607452	0.0357462
FOLR3	-0.338834	0.00940128		PHACTR4	0.00604889	0.0369065										TFPT	0.251117	0.0177497		RUBCN	0.00351757	0.0358454
ACO1	-0.393022	0.00941365		TUSC2	-0.00627323	0.0370493										YWHAQ	-0.314981	0.0178065		TOP1MT	0.0024123	0.035894
HIBADH	-0.310158	0.00942051		TFDP2	0.00722625	0.0370964										DIP2A	-0.240071	0.017936		TLR7	0.00227263	0.0359302
EPAS1	-0.409277	0.00943634		CKAP2	0.00602512	0.0371259										TIMP2	0.159955	0.0179809		NAPSB	0.00255704	0.0359429
CNIH4	-0.259453	0.0095338		SIGLEC7	0.00945519	0.0371361										NEAT1	0.296937	0.0180232		LRP1	0.00246504	0.0360118
EGR2	-0.359577	0.00960059		JMJD6	-0.00653435	0.0372829										CTNNB1	0.283096	0.0180399		EPB41L3	0.00269032	0.0361476
RASGRP2	-0.317349	0.00960235		MLF1	0.00901662	0.0374468										KIF16B	0.203507	0.0180443		HS1BP3	0.003083	0.0363053
ITGA5	-0.388796	0.0096264		GTF2I	0.00599974	0.0375028										DOK2	0.315279	0.0181577		BRI3	0.00363247	0.0364994
C1QB	-0.387047	0.00967616		BHLHE41	0.00934769	0.0375333										CENPC	-0.276605	0.0181947		MRPL51	0.00776847	0.0366569
HIST1H1C	0.229057	0.00968573		LRCH1	0.00687308	0.0375929										PSMD14	0.315381	0.0181982		RIDA	0.002951	0.0367086
LGALS3BP	-0.39153	0.00969978		TXLNGY	0.00921104	0.037934										CXXC5	0.170051	0.0182228		SPI1	0.00261175	0.0368704
INF2	-0.401275	0.0097589		RPS24	-0.00645157	0.038005										MORN2	0.145527	0.018226		EPB41L2	0.0026804	0.0369654
CFAP36	-0.237781	0.00980109		FAM98B	0.0059343	0.0381173										NDUFA4	0.311621	0.0182632		CYSLTR1	0.00475104	0.037004
SLC1A3	-0.387543	0.00984507		TRMT112	-0.00684586	0.0381191										PBXIP1	-0.246269	0.0182938		EAF1	-0.00405658	0.0370733
DNAJC14	0.339435	0.00986413		SFMBT2	0.00713033	0.0381354										IL1RAP	0.188499	0.0183507		ARHGEF10L	0.00211448	0.0371751
FCGR3A	-0.359021	0.00989968		CHAMP1	0.006614	0.038169										ITPRIPL2	0.246918	0.0184593		TRAF6	-0.00412767	0.0372791
SOX4	-0.364929	0.00999764		NT5C2	0.00601947	0.0383026										NUCB2	-0.268102	0.0184643		GSTP1	0.00534474	0.037535
ARHGAP10	-0.317633	0.0100726		IREB2	0.0059044	0.0384326										MX2	-0.20271	0.0184694		ARPC5	0.00737217	0.0376179
SCAMP1	-0.229146	0.0100893		ITCH	0.00634639	0.0384755										GSAP	0.241946	0.0186387		MRPL12	0.00310541	0.0376499
SLC7A8	-0.37425	0.0101239		CCL20	-0.00773192	0.0384948										RCBTB2	0.239787	0.0186478		ALOX5AP	0.00520707	0.0376532
DHX38	0.267672	0.010154		ZNF226	0.00588765	0.038586										DDX5	-0.302145	0.0186721		BEX4	0.00357196	0.0376566
ARHGEF10L	-0.37755	0.0101635		SLCO2B1	0.00881514	0.0385992										DENND5A	0.175108	0.0186855		MT-CO2	0.00648711	0.0376772
LAMTOR5	-0.224052	0.0101945		PAK1IP1	-0.00589815	0.038694										EMILIN2	0.209146	0.0187647		RGS12	0.00271717	0.0377981
TRAV17	0.35072	0.0103382		CMAS	0.00587831	0.0387379										NDUFS2	0.303899	0.0188736		CPED1	0.00222833	0.0378593
ATP6V0B	-0.267098	0.0103539		NAA38	-0.00626402	0.0390073										PPARG	0.199883	0.0190626		COX11	0.0052512	0.0379856
AMOTL1	-0.376523	0.0103775		BTN2A2	0.00636474	0.039117										SNX29	0.233176	0.0190841		RBM47	0.00241808	0.0380556
PDLIM5	-0.277036	0.0104189		SAMD3	0.00683191	0.0391637										PHPT1	0.297223	0.0190974		SLC7A6OS	-0.00498487	0.0382247
CFAP97	0.204006	0.0104916		LBR	0.00596547	0.0391652										SLC16A10	0.121599	0.0192879		CBR3	0.00319523	0.0382448
SOAT1	-0.231943	0.0105018		ZNF570	0.0067148	0.0392691										RDH11	0.30149	0.0193017		CENPX	0.0057525	0.0382919
GEN1	-0.276344	0.010514		ANP32E	-0.00585448	0.0393081										GPR180	-0.151448	0.0193189		P2RY13	0.00324371	0.0383475
TCEAL3	-0.374071	0.0105466		ALG2	0.00601867	0.0393463										MSRB2	0.167837	0.0195158		LINC02345	0.00191085	0.0383846
PTGER4	0.199262	0.0105539		PTPRO	0.00881012	0.0393825										MRPL27	0.27078	0.0195359		FAM174A	-0.00274971	0.0384257
PPP6R3	0.209411	0.010561		LINC01578	-0.00581254	0.0395298										CCSER2	-0.268697	0.0195651		CHMP2A	0.00669706	0.0384468
BEST1	-0.30978	0.0105661		FBXO25	0.00580884	0.0395854										RNFT1	0.23907	0.0196803		MIF	0.00544366	0.0384661
NOL11	0.215928	0.0105674		TIGIT	0.00767649	0.0395883										SPIDR	0.250464	0.0197748		TMEM219	0.00512364	0.0385077
WASHC3	-0.201166	0.0106087		MAFB	0.00863437	0.0398207										TMSB4X	0.312591	0.0198499		UBASH3B	0.00412134	0.0385097
SERPING1	-0.3733	0.010687		RBP4	0.0089868	0.0398867										KIAA1551	-0.270454	0.0199317		ZNF813	-0.00202564	0.0386321
AP2S1	-0.283634	0.0107164		DZANK1	0.00856841	0.0400237										PPBP	0.0972716	0.0199807		PDK4	0.00283908	0.0386451
LY86	-0.363337	0.0107419		PCED1B	0.00595451	0.040053										MFSD7	0.131677	0.0199894		C2orf74	0.00294734	0.0387373
DHRS3	-0.369354	0.0107749		TSPAN15	0.00892646	0.0400662										MANBA	0.232878	0.0200691		TACO1	0.00367219	0.0387402
GLUL	-0.302273	0.0107842		SNAPC3	0.00623437	0.0400801										MINOS1	0.292704	0.0200733		ANO10	0.00307976	0.0387462
CCL23	-0.378576	0.0107843		URI1	-0.00585486	0.0401693										NDUFS5	0.311107	0.0200805		OAS2	-0.00611867	0.0387695
DAPK1	-0.376031	0.0109211		HMBS	0.00855738	0.0402134										NCF1C	0.240685	0.0201728		UTRN	-0.00653787	0.0388131
PLA2G16	-0.261636	0.0109673		NELFCD	0.00585435	0.0402134										TSPAN2	-0.143521	0.0201771		MINOS1	0.00597162	0.0388477
KLF7	-0.33531	0.0109838		AC018521.5	0.00830941	0.040896										VCPIP1	-0.264767	0.020207		GLO1	0.00666506	0.0389458
SETD7	-0.336379	0.0110126		TRMT6	0.00569645	0.0409384										SWAP70	0.213422	0.0203101		MPP1	0.00329436	0.0391232
GTF2H5	-0.220058	0.0110843		PARP9	0.0056938	0.0410848										SDHAF4	0.237716	0.0203101		RN7SL2	-0.00441755	0.039271
GPR160	-0.371347	0.0110866		CCL3	0.00727108	0.0411659										SPA17	0.17065	0.0203597		RXRB	0.00334963	0.0393628
STAC	-0.364727	0.0110939		ZBTB2	0.00609483	0.0412214										NMT1	0.308682	0.0203738		C1orf162	0.00389218	0.0394267
RGS12	-0.372548	0.0110941		ZNF490	0.00746628	0.0412648										GPR65	-0.307284	0.0204876		YIPF3	-0.00421168	0.0396046
SNX4	-0.199533	0.0111062		ZNF93	0.00737163	0.0412906										ADAM10	0.307391	0.0205679		VSIG4	0.00284571	0.039736
NDUFA4	-0.201988	0.0111099		VPS51	-0.00602255	0.0414342										SNX12	0.195757	0.0206233		IL6ST	-0.00603669	0.0397988
CA2	-0.363824	0.0112862		PYGL	0.00835096	0.0415478										APLP2	0.235661	0.0206412		DGKH	-0.00444087	0.039818
PBRM1	-0.199496	0.0112885		AXL	0.00849658	0.0415642										SLC11A1	0.185837	0.0206571		DSCR3	0.00594366	0.0400609
ATP6V1E1	-0.215163	0.011418		PRR5L	0.00696837	0.0417751										LILRB2	0.1407	0.0206731		ATXN7L3B	-0.00581099	0.0401284
HNRNPLL	0.212859	0.0114276		S100A4	-0.00567089	0.0418956										ATP6V1A	0.255417	0.0207382		CCDC124	0.00479229	0.0402046
ETV1	0.357805	0.0114489		A2M	0.00788122	0.041898										ZNF544	-0.148258	0.0207482		LSM4	0.00587546	0.0402292
GCHFR	-0.301038	0.0114782		CNOT6L	0.00567159	0.0419737										LBR	-0.269354	0.0208248		HLA-DMB	0.00418044	0.040418
FAM168B	0.254291	0.0115469		USP10	0.0057824	0.0420472										DDX50	-0.286759	0.0208874		RASAL2	0.0023383	0.0405971
NCEH1	-0.335727	0.0115509		CLPTM1	0.00716799	0.0421453										MIR3945HG	0.135858	0.020916		PROS1	0.00220152	0.0407926
TPP1	-0.270277	0.0116401		LIMA1	0.00569099	0.0421703										GPSM3	-0.148695	0.0210432		PPARG	0.00322722	0.040911
IKZF2	-0.263206	0.0117084		GNB4	0.00800914	0.0422444										TXN	0.277701	0.0211499		METTL22	0.00352465	0.0409375
HEXB	-0.282576	0.0117186		ZNF426	0.00593258	0.0423715										VAMP8	0.266895	0.0212922		CBWD1	0.00489443	0.0409827
C14orf2	-0.20268	0.0117318		GRK2	-0.00590589	0.042434										FAM49B	-0.3086	0.0213195		OST4	0.00883277	0.0411091
CTBP2	-0.351467	0.0117384		TNFSF10	0.00558409	0.0424815										SOAT1	0.281795	0.0213222		TTBK2	-0.00431793	0.0411656
PRNP	-0.197372	0.0117518		ANAPC4	-0.00580299	0.0426127										OLR1	0.17586	0.0214264		C3orf38	-0.00640149	0.0412804
FGR	-0.347699	0.0117694		ADAM19	-0.00669541	0.0426451										CDC42SE2	-0.274832	0.0214354		SNIP1	0.00350789	0.0413141
LAIR1	-0.314655	0.0118141		CHN2	0.0056713	0.0427669										ATP6V1E1	0.288362	0.0214368		RAC2	-0.00942048	0.0413319
AL078595.1	0.291515	0.0118783		C12orf4	0.00599742	0.0429586										H2AFV	-0.304404	0.0214795		ETFDH	0.00463893	0.0414136
MOCS2	-0.208006	0.0119327		RPS17	-0.00601334	0.0429976										MRC1	0.167243	0.0214873		CEBPG	0.00808229	0.0414507
IFIT2	-0.32338	0.0119598		PLPP5	-0.00553326	0.0430913										GBP5	-0.246946	0.0214996		LGALS1	0.0049523	0.0416235
TIMD4	0.352927	0.0119772		PPP4C	-0.00559419	0.0430963										TTF2	0.252478	0.0215271		PILRA	0.00281003	0.0417519
LILRB1	-0.355725	0.0120045		PTRH1	0.00639495	0.0431301										BCLAF1	-0.305351	0.021536		GNG5	0.00570424	0.0419155
ATP6AP2	-0.207515	0.0120133		TLR1	0.00809354	0.0434501										NAA60	0.234295	0.0215853		TSC22D1	0.00411748	0.0419359
AMIGO2	-0.26545	0.0120316		MSMO1	-0.00567982	0.0435049										LSM3	0.297245	0.0216343		RPLP2	0.00794079	0.0419934
NMB	-0.346271	0.0121052		SCCPDH	0.00647763	0.0437192										SMIM14	0.218817	0.0216402		USP47	-0.00683764	0.0420795
CLTA	-0.200498	0.0121912		NKIRAS2	0.00696534	0.0437508										MACC1	0.177773	0.0216807		ARRDC4	0.0023978	0.0420839
CALCOCO2	0.193516	0.0126365		CD80	0.00817854	0.043772										FKBP2	0.285389	0.0217007		RIC8B	0.00483645	0.0421815
DNAJB2	0.237939	0.0126679		APOL1	0.00579737	0.0439148										SECISBP2	-0.237169	0.0217627		MGST2	0.00293182	0.0422295
CPSF2	0.194523	0.0127318		PLAUR	0.00775614	0.0439245										TNFAIP8	-0.295153	0.0217736		HSBP1L1	0.00272018	0.0422295
RREB1	-0.32361	0.0128942		VDAC1	0.00567636	0.0439347										STAC	0.137792	0.0217934		ZRSR2	-0.00649795	0.0423266
RBP7	-0.328557	0.0129441		PRPF40A	0.00727603	0.0440171										CEP192	-0.166939	0.0218198		LYST	-0.00564233	0.0423329
LY9	0.286649	0.0129509		XAF1	0.00568339	0.0441407										CLEC4A	0.168096	0.0218623		RETREG2	0.00372907	0.0424082
FCGR1B	-0.333824	0.0129937		ANOS1	0.00835972	0.0441778										NRP1	0.163027	0.0218712		CST3	0.00297311	0.0424372
PKM	-0.194594	0.0130204		RPSA	-0.00570815	0.044836										TTN	-0.203639	0.0218976		RRAGD	0.00256756	0.0427592
BEX4	-0.311213	0.0130635		SULT1A1	0.0081515	0.0449453										TCEAL8	0.263006	0.0219218		CCL20	0.00375668	0.0428588
ZNF273	0.227552	0.0130881		YWHAB	0.00800902	0.0449679										ZMYND15	0.129322	0.0220219		SQLE	0.00604171	0.0429938
TREM2	-0.327953	0.013119		CERS6	0.00620448	0.0450578										DNAJC3	0.305375	0.0220563		RAB7A	0.00680876	0.0430187
MNDA	-0.28701	0.0131219		PSMC5	0.00638925	0.045165										NDUFB7	0.295666	0.0221183		MDH1	0.00493411	0.0431548
TTTY15	-0.329394	0.0131643		ZNF714	0.00723187	0.0454013										OSBPL1A	0.166419	0.0221489		HAUS4	0.00317365	0.0432332
C2orf69	0.236643	0.0131926		TP53I3	0.00812224	0.0454865										NDUFB3	0.287301	0.0221577		DNAJC15	0.00619668	0.0435297
TXLNGY	-0.317509	0.0132446		SLC12A7	0.00749892	0.0456731										PRPF39	-0.238735	0.0222727		GGH	0.00271568	0.0436137
COA7	-0.322776	0.0132582		LSM14B	0.0057086	0.0457312										TMBIM1	0.24671	0.0223284		TXNL4A	0.00707024	0.0436559
NDUFS5	-0.19028	0.0132754		EPB41L3	0.00781148	0.0458018										LAMTOR2	0.254522	0.0223477		EIF4A2	-0.0106103	0.0438252
NLRC4	-0.333688	0.0132813		ADRM1	0.00578525	0.0458317										B3GALNT1	0.12269	0.0224176		YBX1	0.00659328	0.0438595
S100A8	-0.270711	0.0133719		LILRB1	0.00791994	0.045852										DTX4	0.137394	0.0224481		LGALS9	0.00316894	0.0438712
CEP83	-0.239909	0.0133813		RHBDF2	0.00747877	0.0458961										SNX30	0.212096	0.0226519		ZNF101	-0.00481611	0.0439222
DNASE1L1	-0.292173	0.013386		ZNF680	0.00608272	0.0459489										SORT1	0.175092	0.0227482		BRD8	-0.00624457	0.0439787
TXN	-0.209093	0.0133905		ALDH3A2	0.00586264	0.0459589										C5AR1	0.17381	0.0227684		S100A4	0.00655232	0.044154
ADGRE5	-0.199982	0.0133911		BEST1	0.00614278	0.046001										TNFRSF12A	0.159319	0.0228293		MGA	-0.0057113	0.044194
S100A10	-0.224107	0.0134093		CD38	0.0080263	0.0460714										MFSD14B	0.245915	0.0229021		MACF1	-0.00543482	0.044308
POLH	0.233977	0.0134407		MYO18A	0.00558202	0.0461861										STX18	0.253503	0.022942		SLC11A1	0.00291981	0.0445315
GSTO1	-0.257331	0.0136029		TM2D3	-0.00542924	0.0462167										SIDT2	0.19141	0.0231287		ALPK3	0.0020691	0.044881
AHCYL1	-0.224312	0.0136096		CEP57L1	0.00595378	0.0462643										DRAM1	0.202768	0.0231517		SNF8	0.00520808	0.0449219
CUL3	-0.194262	0.0136798		ZNF69	0.00801649	0.0464189										MIS18BP1	0.302195	0.0231832		PLOD3	0.00321089	0.0450104
RHOT1	-0.211799	0.0136985		LINC01094	0.00773368	0.0468095										AC103591.3	0.166914	0.0232214		ATP5J	0.00666716	0.0450889
SASH1	-0.323021	0.0137606		DIEXF	-0.00546689	0.0468434										FCHO2	0.188688	0.0233127		CCDC112	0.0030524	0.0453766
FLVCR1	0.217354	0.0138612		UHRF1BP1	0.00693419	0.0468573										TNIP1	-0.254028	0.0233874		JAML	0.00722074	0.0454265
FKBP15	-0.248983	0.0139627		RIC8B	0.00541573	0.0471178										IL18R1	-0.209022	0.0234097		AC245297.1	0.00182571	0.0455567
ZFHX3	-0.324159	0.0139977		TRMT10A	-0.0065325	0.0471689										SERF2	0.283301	0.0235862		GLG1	-0.00700972	0.0455877
KCNA3	0.227039	0.0140006		NEK6	0.00676092	0.0471885										GNAQ	0.233522	0.0237027		CTNNA1	0.00482507	0.0455893
CBWD1	-0.225577	0.0140036		UTS2	0.00787981	0.0472371										FAM214B	0.189125	0.0237697		SLC24A4	0.00180946	0.0458672
PTMAP2	0.235395	0.0141085		SPIN1	0.0052601	0.0472646										LGALS3BP	0.181778	0.0237955		ANXA5	0.00521425	0.0459579
ATP6V0A1	-0.301359	0.014113		RPL32	-0.00559423	0.0474753										CSRP1	0.262971	0.0238633		RPA3	0.00673658	0.0459958
NRAS	0.19128	0.0141238		CD101	0.00647926	0.0478815										WNK1	-0.297182	0.0239932		PEA15	0.00468813	0.0460095
MAFB	-0.320337	0.0142588		DDX20	0.00535976	0.0479753										FAHD1	0.248948	0.0240208		PYGL	0.00255467	0.0461929
MS4A6A	-0.282616	0.0142683		LRRC8D	0.00579895	0.0481315										THEMIS2	0.230377	0.0241181		CBR4	0.00381587	0.0462547
RAB31	-0.298872	0.0143093		CRTC3	0.00533382	0.0481831										NAT9	0.176469	0.0241697		MOV10	0.0034341	0.0463938
CACNA1A	0.28093	0.0143306		LGALS3BP	0.00710424	0.0482193										ATP10A	0.164452	0.0242237		FTH1	0.00376521	0.0464488
USP9Y	-0.296911	0.0143737		MAPRE2	0.00518628	0.0483158										SLC39A3	0.185744	0.0242364		NPTN	0.00472312	0.0466861
KEAP1	0.209259	0.0143938		SPTBN1	0.00562203	0.0483545										ABCC3	0.142021	0.0242422		PRDX3	0.00570562	0.0468588
ATG16L1	0.221323	0.0144574		FBXO6	0.00538412	0.0484652										MRPL17	0.229684	0.0243053		ARRB2	0.00611744	0.0468626
CYSTM1	-0.243281	0.014495		TMEM192	0.00537792	0.0485996										TAGAP	-0.24109	0.0243119		TMEM91	0.00229585	0.0470169
UBE2E2	-0.317575	0.0145279		EEF1A1	-0.00652875	0.0488008										TXNL4A	0.297627	0.024379		VPS13B	-0.00533806	0.0471496
LRP12	0.24522	0.0146056		OGFOD3	0.00739983	0.0490904										PRKX	-0.221113	0.0244029		GABARAP	0.00535922	0.0472487
CHMP3	-0.191741	0.0146125		RAP1A	-0.00607223	0.0496028										LRPAP1	0.233215	0.0244645		IARS	-0.00625976	0.0473285
FCER1G	-0.28035	0.0146216														PDK4	0.170614	0.0245238		ASRGL1	0.0017356	0.0473676
METTL2B	0.189117	0.0146402														STARD3NL	0.293358	0.0245549		MRPL35	0.00550846	0.0473714
PRADC1	-0.26041	0.0147042														MICU1	0.276208	0.0246111		TRMT13	-0.00506953	0.0473876
RNF138	0.196878	0.014765														ITGA4	-0.263247	0.0246199		MYOF	0.00199247	0.047444
MACC1	-0.30642	0.014797														SULT1A1	0.148886	0.0246841		HPGDS	0.0024671	0.0476162
FTCDNL1	-0.303653	0.0148514														LRRC25	0.137307	0.0247047		MAN1B1	0.00353125	0.0479001
FCGR2A	-0.301958	0.0148681														MRPL22	0.273775	0.0247433		COX17	0.0059125	0.0479587
CD163	-0.303445	0.0148892														SIGLEC1	0.132769	0.0249385		ZNF677	0.002685	0.0479981
SLC7A7	-0.312463	0.0149435														UQCC2	0.269398	0.024944		ZSCAN32	-0.00363545	0.0481105
C1QC	-0.308342	0.0150514														PPA2	0.256656	0.0249675		SLC15A3	0.00241137	0.0482773
PDLIM1	-0.310484	0.015101														PGD	0.204141	0.0250011		APOBEC3A	-0.00162402	0.0484278
DENND5A	-0.308383	0.0151199														CAMTA1	0.280885	0.0250034		BEST1	0.00386826	0.0484538
MAZ	0.220327	0.0151677														PET100	0.282235	0.0252658		MFSD1	0.00416168	0.0485069
THBS1	-0.286483	0.0151994														SUMO3	0.282908	0.0253681		MTMR1	-0.00377775	0.0485181
RGPD8	-0.277567	0.01521														SLC31A1	0.178333	0.0254004		TRIP6	0.00219744	0.0485439
HCK	-0.308515	0.015268														UQCR11	0.290443	0.0257161		GMCL1	-0.00587042	0.0486077
TERF1	0.18463	0.0153554														MPZL2	0.137286	0.0259293		COMT	0.00365617	0.0486312
API5	0.18372	0.0153819														ARHGEF28	0.162671	0.0259457		CLEC7A	0.00327087	0.0486939
PDIA6	0.186622	0.0154094														LINC01504	0.14214	0.0259475		BHLHE41	0.0021711	0.0487275
SUSD1	-0.301376	0.015609														PYHIN1	-0.20823	0.0260238		TRIM33	-0.00566881	0.0487319
RPS7P10	0.221897	0.0156386														RHNO1	-0.154577	0.0260243		ADCY7	-0.00537566	0.0487927
IGSF6	-0.262068	0.01565														CD28	-0.156888	0.0260547		CATSPER1	0.00153826	0.049004
ALDH3B1	-0.303287	0.0156531														GK5	0.180716	0.0260553		HLA-DMA	0.00353534	0.0490657
HIRIP3	0.206415	0.0156571														HMGB2	-0.293645	0.026168		BOLA3	0.00541233	0.0490742
RBCK1	0.183914	0.0157466														BMP2K	0.186369	0.026174		HERC2	-0.00544859	0.0492267
RNMT	0.182836	0.0157858														CALCOCO2	-0.298111	0.026244		GAS2L3	0.00214499	0.0492285
CD83	-0.282263	0.0157946														DENND4C	0.271938	0.0263476		PDE4B	-0.0047788	0.0492915
PDCD10	-0.18567	0.0158182														WDR49	0.1374	0.0263852		CYBB	0.00295623	0.0493432
EMILIN2	-0.27485	0.0158241														UQCRB	0.294811	0.0264093		NOL11	-0.00511903	0.0493494
VPS35	-0.181998	0.0159935														ACTN1	0.166343	0.0264248		GLDN	0.00190189	0.0493742
SESTD1	-0.298322	0.0160895														CTSS	0.236779	0.0264882		RTP4	-0.00378821	0.0495769
VRK2	-0.186956	0.0161822														MYADM	0.273198	0.0265245		RTN1	0.0018555	0.0496738
VAMP8	-0.200433	0.0162479														OSCAR	0.13938	0.0265533		TIGIT	-0.00319337	0.0497106
KIAA0040	0.20104	0.0162571														VCPKMT	-0.151864	0.026637		CTSF	0.00247602	0.0498338
NR2C1	0.209778	0.0162641														WASHC3	0.295614	0.0266725		NEK6	0.00315772	0.0498534
MFSD1	-0.21915	0.0162671														CORO1C	0.195045	0.0267069		NSMCE1	0.0069271	0.0499891
APH1B	-0.248315	0.0163064														CD151	0.203248	0.0267141
PTMAP5	0.217254	0.0163068														SLC15A3	0.154862	0.0268043
SDR39U1	0.20463	0.0164073														RBX1	0.290495	0.0268301
LFNG	-0.227084	0.0164712														LILRA5	0.136977	0.026951
STMN1	-0.257009	0.0164757														IGFBP2	0.119063	0.0270274
LINC01184	0.231614	0.0164793														HEXDC	-0.152703	0.0272155
ADAM9	-0.293542	0.0165418														GOLM1	0.134911	0.0273958
RPL14P1	0.188017	0.0165829														ADTRP	0.162932	0.0274908
SUCNR1	-0.29304	0.0165936														DCTN1	0.270634	0.0275029
RPS23P8	0.197028	0.0166208														MED14OS	0.146864	0.0275036
FNIP1	0.220844	0.0166527														SIT1	-0.190812	0.0275918
KLHDC8B	-0.292148	0.0167285														RYK	0.217723	0.0275984
PTPRO	-0.290679	0.0167938														CAAP1	-0.241657	0.0276105
RCC2	-0.194306	0.0168374														CCPG1	0.240855	0.0277384
CNIH1	-0.18013	0.0169272														TMEM254	0.1784	0.0278045
TALDO1	-0.198261	0.0171947														MRPL41	0.285015	0.0278064
PAQR5	-0.27792	0.0172363														MAP3K12	-0.173691	0.0278511
MAT2B	0.179696	0.0172697														GPX4	0.254921	0.0278544
ZNF160	0.192018	0.0173498														DENND1B	-0.26469	0.0278753
SLC27A3	-0.262743	0.0174639														STYX	-0.213309	0.0278913
CRTAP	-0.21385	0.0174856														INTS3	0.180717	0.0279747
PRDX1	-0.201391	0.017493														MTHFR	-0.131397	0.0280393
EVI2B	0.182303	0.017503														ABHD5	0.184947	0.0280713
VWA8	-0.246366	0.017511														CNST	-0.248621	0.0280734
CD63	-0.203146	0.0175726														ACOX1	0.216423	0.0280794
VPS29	-0.187053	0.0175842														ZBTB1	-0.288249	0.0281284
C2	-0.282155	0.0176795														IFNGR2	0.145518	0.0283154
CRIP1	-0.189331	0.0176917														DAD1	0.293622	0.028379
RAB11FIP1	-0.179259	0.017694														GALNS	0.192877	0.028389
EAF2	-0.262684	0.0176961														CRTAP	0.236735	0.0284597
TGFBR2	0.177097	0.0177495														COPS3	-0.225981	0.028496
TP53I3	-0.280181	0.0178583														TMED10	0.289763	0.0285359
SIT1	0.208531	0.0178846														GLUL	0.210773	0.028561
WAS	0.176699	0.01795														MDK	0.129258	0.0285751
GALC	-0.233725	0.0179604														CYP27A1	0.146307	0.0286667
TPPP	-0.278065	0.0180426														DCTN2	-0.238613	0.0288012
LINC00909	0.185605	0.018128														SEMA3C	0.149324	0.0288366
AIM2	0.219877	0.0181558														TNFRSF1B	-0.250625	0.0290072
ABCG2	-0.276951	0.0182648														PIGK	0.243125	0.0290163
BRMS1	0.221979	0.0182685														CTAGE5	0.290803	0.0290254
NOP14	0.177212	0.0182829														ATP5H	0.285858	0.0291738
ANXA4	-0.206704	0.0183959														AL392172.1	0.203373	0.029328
HLA-DMA	-0.225416	0.0184335														CHTF8	0.256223	0.0293673
ARRDC3	0.17897	0.0184407														ZFYVE16	0.254829	0.0294604
MPRIP	0.188525	0.0184442														CXCL5	0.10986	0.0295228
PPP2R2B	0.212993	0.0185391														TEC	0.116853	0.0297739
ADCY3	-0.24513	0.0185936														SH3KBP1	-0.234214	0.0297746
ARHGEF3	0.174819	0.0186476														UTP20	-0.141908	0.0298716
HLA-E	0.181464	0.0186798														ZNF430	0.26647	0.03031
AC013457.1	-0.208766	0.0187007														LINC01410	0.168076	0.0303589
GLRX2	-0.214849	0.0187214														FOLR3	0.0984349	0.030444
GLDN	-0.267599	0.018805														IFT81	0.132271	0.0304514
MIR3945HG	-0.266101	0.0188272														UROS	0.23388	0.0306573
LIPA	-0.202187	0.0188696														ACP5	0.187231	0.0306634
ANAPC16	0.180071	0.0188787														H2AFZ	0.280455	0.0307885
SH3BGRL	-0.178209	0.0189372														GM2A	0.202953	0.0309097
NUP214	-0.205594	0.0189811														TCEAL4	0.180262	0.0309578
TUBB6	-0.268991	0.0191238														ICE1	-0.264075	0.0309659
BNIP3L	-0.176923	0.0191285														THBD	0.111746	0.0310124
TSPO	-0.200679	0.0194194														COLEC12	0.140319	0.0311502
RABGEF1	0.173241	0.0194827														TMEM165	0.282258	0.0312212
MYB	-0.266269	0.0195338														PLBD1	0.15897	0.031227
DCTN6	-0.203513	0.0195737														AC147651.3	0.160382	0.031237
TMEM97	-0.246705	0.0195993														ENPP4	0.213668	0.0312562
EPG5	0.186429	0.0196188														PRPF4	0.240142	0.0313138
QSOX1	-0.232154	0.0196655														MTMR12	0.261538	0.0316216
TEX261	0.187436	0.0196697														MYO18A	-0.149523	0.0316263
ARHGAP21	-0.176589	0.0197593														FTH1P10	0.19713	0.0316598
GLB1	-0.212938	0.0198923														TRAPPC11	-0.202319	0.0317305
LSAMP	-0.249114	0.0198931														CHMP3	0.274932	0.0318299
RAB32	-0.262909	0.0199381														AIF1	0.175335	0.0318752
AL590867.2	0.178261	0.0200348														SPARC	0.147889	0.0319132
STX3	-0.22148	0.0200981														RNF11	-0.22444	0.0319438
MYO6	-0.251113	0.0200991														SETD7	0.196689	0.0319633
TAPT1	0.218506	0.0200996														PCBD1	0.209843	0.0320048
P2RY13	-0.249147	0.0201363														MRPL40	0.239784	0.0320736
RPL13P12	0.184582	0.0201473														TTC17	-0.279561	0.0320976
SLCO3A1	-0.243715	0.0201784														AAR2	-0.136427	0.0321002
VIM	-0.171833	0.0202424														MYL6	0.269723	0.0321288
TBC1D22A	0.186654	0.0204143														SLC35F6	0.172753	0.03213
RHOC	0.170522	0.0204172														HSD3B7	0.134669	0.0321418
AFDN	-0.253732	0.0205053														COX7A2	0.283581	0.0321462
RNF13	-0.187955	0.0206142														MAML2	0.242936	0.0321834
FAM111B	-0.247374	0.02064														PFDN2	0.281854	0.0322925
H2AFZ	-0.170194	0.0206494														C1orf122	0.251172	0.0322987
PSTPIP2	0.19426	0.0206864														GNPTG	0.251701	0.032317
MMP19	-0.252475	0.0207086														PIK3R4	-0.138389	0.032377
ST6GAL1	0.215064	0.0208883														AKR1C3	0.150808	0.0325539
ACOT2	-0.244221	0.0209127														RASSF5	-0.27842	0.0327471
ZNF280B	0.245034	0.020924														NDUFAB1	0.269613	0.0330781
BRD1	0.21053	0.0210096														CHD3	-0.196721	0.0331041
AC004386.1	0.211447	0.0210199														MRPS18C	0.27626	0.033173
AC009093.3	-0.239016	0.0210394														RNF19A	-0.269829	0.0332182
GM2A	-0.217283	0.0210903														TTC9C	0.214409	0.0333611
LINC01410	-0.2472	0.0211909														TMEM60	0.255963	0.0334835
SUMO3	-0.16996	0.0213156														KHDC4	-0.136235	0.0335128
SPATA5	0.187195	0.0213861														DDX41	-0.129395	0.0335403
PTPMT1	-0.212258	0.0214023														TFDP2	0.217882	0.0335678
SNRPN	0.168162	0.0214433														GGA2	0.255685	0.0335861
CALM2	-0.171113	0.021447														RAB31	0.173993	0.0336448
TTC14	0.169411	0.0215484														SDHC	0.275412	0.033751
SSR3	-0.16889	0.0215734														SUMF1	0.193753	0.0338391
KRBOX4	0.186277	0.0216839														METTL2B	0.261039	0.0338816
CUTALP	0.184952	0.0216945														AC007388.1	0.153602	0.0338839
CPED1	-0.249074	0.0217332														KIAA0100	0.232333	0.0339041
CDC42BPB	-0.246817	0.0217826														PDXK	0.197712	0.0341056
AC011899.2	-0.241838	0.0218037														AGPS	0.248511	0.0341373
TNFSF13	-0.246553	0.0218105														ZNF780B	-0.135358	0.0343465
LGALS3	-0.196186	0.0218563														CLEC7A	0.189407	0.0343469
DEFB1	-0.231582	0.0218747														TLK1	-0.256023	0.0344612
F2R	0.191034	0.0220132														RALB	0.249041	0.0344765
SNX24	-0.232275	0.0220617														ACO1	0.170843	0.0344891
THEMIS2	-0.19848	0.0221234														MBNL1	-0.283084	0.0344968
RPL34P18	0.188699	0.0221336														ARHGAP25	-0.266229	0.034509
CAPG	-0.191542	0.022185														COL8A2	0.114633	0.0345701
TGFBI	-0.221292	0.0222458														ZDHHC7	0.194061	0.0346301
DMAC1	-0.174723	0.0225357														FN1	0.150043	0.034683
PPFIA1	-0.173123	0.0225806														STK10	-0.253638	0.0347063
URGCP	0.215052	0.0226002														RTN4	0.227434	0.0347179
CLU	0.207282	0.022691														CH17-340M24.3	0.147042	0.0347374
AATF	0.168808	0.0227405														PRR13	0.281029	0.0348184
SPPL2A	-0.166221	0.0227626														CLDN7	0.122774	0.0349388
DCTD	0.165246	0.0227748														AKR1C2	0.0933064	0.0349591
HNRNPCP2	0.171083	0.0228458														LY86	0.168962	0.0349768
KIF13A	-0.241045	0.0228899														LSM4	0.259722	0.0350089
GLA	-0.229079	0.0228923														PIAS2	0.217584	0.0350245
SEPT6	0.165816	0.0229544														TMEM91	0.136734	0.0350711
QKI	-0.177128	0.0229986														SKAP1	-0.222484	0.0351335
NAE1	0.169318	0.0230337														BTBD6	-0.136543	0.0352291
CARD6	-0.220695	0.0231198														SLC29A1	0.150711	0.0353549
TBC1D2B	0.164827	0.023156														NOTCH1	0.211635	0.0354679
UBE2R2	-0.17126	0.0231897														CC2D2A	0.095415	0.0355597
LST1	-0.205005	0.023216														HMOX1	0.151584	0.0355634
EIF4A2	0.174553	0.023274														CCDC170	0.132591	0.0355777
GPSM3	0.177831	0.023285														DNASE2	0.20219	0.0356008
SRSF7	0.169058	0.0233186														DAB2	0.156489	0.0356443
DAP3	0.166691	0.0233273														HOOK3	0.279129	0.0357937
RPL6P27	0.172975	0.023442														ATP2A2	0.254234	0.0358318
MOSPD1	-0.197249	0.0234576														MSRA	0.136455	0.035874
CNTLN	-0.237294	0.0235138														FAH	0.143995	0.0359035
WWC3	0.180517	0.0235643														RANGAP1	0.203189	0.0359854
TRAPPC10	0.163757	0.0236387														YWHAB	-0.242843	0.0360185
CD86	-0.215875	0.023641														P2RX4	0.194913	0.036228
GYG1	0.165559	0.0236522														PLAUR	0.165173	0.0362556
RPL4P4	0.164068	0.0236872														USO1	0.280312	0.03627
ALDH1A1	-0.233351	0.0238277														SEPT8	0.180155	0.0362744
IP6K2	0.163662	0.023872														PTMS	0.218964	0.0363191
KLHL6	-0.170378	0.0238907														S100P	0.156935	0.036336
CYP20A1	0.167774	0.0239776														CBX3	0.267112	0.0364996
CBL	0.162874	0.0241693														CNPY3	0.228389	0.0365913
OS9	-0.164473	0.0242991														LMO4	0.279982	0.0366153
CXCL11	0.233001	0.0243993														SLC27A3	0.182721	0.0366439
ZYG11B	-0.193425	0.024466														SLFN11	0.244525	0.0366591
CASD1	0.167456	0.0244758														SPAG16	0.171184	0.0366782
EID1	0.172215	0.0245669														GSN	0.15026	0.036722
KCNJ3	0.187943	0.0245729														RGS1	-0.225688	0.0368421
PIK3CD	0.172421	0.0245886														CETN3	0.264055	0.0368605
SETX	0.169506	0.0246453														FABP3	0.106335	0.037003
USMG5	-0.162417	0.0246857														LARS	0.278691	0.037028
SLC19A3	-0.219985	0.0247062														MAX	-0.218675	0.0370334
TRIO	-0.228694	0.024723														MS4A7	0.160092	0.0370483
NUDT16L1	0.168062	0.0247549														EPN2	-0.134821	0.0371095
SLC38A6	-0.203262	0.0248122														TPI1	0.279379	0.0371849
ZNF302	0.168037	0.0248261														HIGD1A	0.246093	0.0371977
AC016739.1	0.169038	0.0248386														LAMTOR5	0.261368	0.0372819
FRY	-0.229824	0.0248944														PLD3	0.179351	0.0373503
ATP1B1	-0.197435	0.0248968														C1QA	0.163592	0.0373816
KLHDC3	0.183672	0.0249235														CCL20	-0.134141	0.0373915
MAPKAP1	-0.161149	0.0249951														ARHGEF10L	0.122717	0.0375601
AC007688.1	0.18198	0.0250383														DTYMK	-0.134326	0.0376515
SDSL	-0.228522	0.0251873														CD302	0.172398	0.0376561
CRIP2	-0.22612	0.025228														STRN3	0.239179	0.0376563
MPHOSPH6	-0.160184	0.0252445														C21orf59	-0.247273	0.0376653
HDLBP	-0.159951	0.0253627														GANAB	0.210026	0.0376749
PPP1R14B	-0.186272	0.0254361														QSOX1	0.192754	0.0377373
FUCA1	-0.205754	0.0255832														TMEM126B	0.278552	0.0377463
EVI5	-0.218074	0.0256448														COA6	0.245319	0.0377676
EEA1	-0.159478	0.0257128														CDK5RAP3	0.22714	0.0378877
AC020916.1	0.186222	0.0257198														CAMSAP1	0.187696	0.0379847
GLIPR2	-0.164239	0.0257254														S100A6	0.241622	0.0381112
UPP1	-0.177849	0.0257352														EI24	0.237548	0.0381342
HSP90AA1	-0.16292	0.025739														ACTR3	-0.246446	0.038231
B3GNT2	-0.161627	0.0257703														B3GNT7	0.138937	0.0383095
METTL7A	-0.196098	0.0258159														TMEM97	0.176235	0.0383795
SUMF1	-0.200253	0.0258584														FPR2	0.13488	0.0384032
TRIM37	0.161847	0.0260422														STN1	-0.176042	0.0384923
C20orf194	-0.195789	0.0260727														LYPLAL1	0.214066	0.0385036
AC064799.1	0.182036	0.0260997														TFEC	0.170628	0.0385998
CST3	-0.204812	0.0262873														S100A10	0.233505	0.0386072
TIMP2	-0.221913	0.0263235														PJA1	0.211365	0.0386586
ELOB	-0.158768	0.0263867														NUP93	0.174318	0.038704
TANK	0.162744	0.0264629														RAB5C	0.231658	0.0387286
ZDHHC12	0.174215	0.0266798														TMEM170B	0.151857	0.0387785
ERI1	-0.163659	0.0266852														ARHGEF3	-0.257837	0.0388022
GPCPD1	-0.1659	0.0266857														SMAP1	-0.223935	0.0388105
MBTPS1	0.157779	0.0267372														CD59	0.197403	0.0388771
TNFAIP6	0.210384	0.02683														P4HA1	0.220263	0.0388886
ZBTB11	0.15829	0.0268441														TAP1	-0.245586	0.0389322
CTSB	-0.171562	0.0269326														SFPQ	0.276555	0.0390033
TXNIP	-0.157452	0.0270158														BZW2	0.240564	0.0391357
AC073861.1	0.167602	0.0271692														ARL4C	-0.218014	0.0391425
ELF2	0.157942	0.027222														HPS5	0.213517	0.0391606
TXNL1	-0.159513	0.0273292														RMND5A	-0.165272	0.0392309
SIKE1	0.156058	0.0274829														MARCH1	0.177718	0.0392783
SEC14L1	-0.16554	0.0275016														KCTD12	0.158634	0.0393212
WDR89	0.157767	0.0275725														RORA	-0.228524	0.0395311
MS4A14	-0.216057	0.0275744														UQCR10	0.267229	0.0396466
CCT5	-0.156096	0.0275758														GALNT12	0.118223	0.0396572
SUCO	0.156913	0.0276428														HSPB1	0.18655	0.0396715
CXCL5	-0.205634	0.0276663														SUCNR1	0.144615	0.0396933
PILRA	-0.210213	0.0278159														PIK3C2A	0.245218	0.0396986
DOCK10	0.161045	0.0278281														NDUFB6	0.264341	0.0397367
ARAP2	0.155393	0.0280066														MMAA	0.19393	0.0397487
SLC16A6	0.170338	0.028027														COLGALT1	0.186382	0.0400022
ZNF528	-0.179109	0.0280441														FKBP1A	0.265648	0.0400237
ATP6V1D	-0.155025	0.0280819														ALOX5AP	0.241714	0.040028
PTPN12	-0.172472	0.0281218														CDK14	0.143864	0.040067
CPVL	-0.194266	0.0281937														XCL2	0.185567	0.0400911
ITPK1	-0.166364	0.0282303														TRHDE	0.122172	0.0402354
UBL5	-0.160175	0.0282791														AC025048.4	0.104462	0.0402364
NR1H3	-0.210384	0.0282833														RNASE1	0.149107	0.0403204
LRP1	-0.212179	0.0283945														TIAM1	0.219314	0.0403325
RPL41P2	0.181297	0.0283963														WWTR1	0.159675	0.0403843
GAS2L3	-0.211673	0.0286127														SERAC1	0.185445	0.0405006
APOE	-0.193249	0.0287597														CD74	0.213799	0.040567
SLC25A13	-0.198115	0.0288296														GALM	-0.204639	0.0406466
PCLAF	-0.1894	0.028852														EMG1	0.256667	0.0406478
TMEM170B	-0.206696	0.0288988														PPP1R8	-0.182527	0.0406579
COX6C	-0.157947	0.0289488														RPS6KA3	-0.240301	0.0406878
CALU	-0.1597	0.029035														ZNF146	-0.255634	0.040714
ATP2C1	-0.166587	0.0291968														CD93	0.117506	0.0407411
ID3	-0.196702	0.0293945														STK17B	-0.236355	0.0407685
GGH	-0.204954	0.0294772														ARGLU1	-0.264948	0.0407804
MSL1	0.154242	0.0295183														GNB4	0.158045	0.0407825
PAFAH1B2	-0.152878	0.0295254														AP1B1	0.209462	0.0408287
USF1	0.168226	0.0296056														ZNF451	-0.248324	0.0410043
ATP2B1-AS1	0.15847	0.0296512														ABCF1	-0.246836	0.0410074
EIF4EBP1	-0.168289	0.0296909														COPB1	-0.273928	0.041013
CEP350	0.157512	0.0297273														AC100810.1	0.179817	0.0411132
CCDC92	0.166788	0.0297533														CRIPT	0.235506	0.0411264
COX7A2	-0.154321	0.0297905														TMEM14C	0.250472	0.0411639
BTN3A1	0.152286	0.0298948														GRINA	0.171339	0.0411764
RAC2	0.165541	0.0300401														ZMYM6	-0.168818	0.0412015
CDCA7L	-0.170841	0.0300746														GPBP1	-0.269313	0.0412527
MPC1	-0.151434	0.0300816														MLXIP	0.177535	0.0414092
C21orf91	0.153742	0.0301036														TRABD	-0.172327	0.0414298
BICD2	-0.153253	0.0301371														ERH	0.273326	0.0414557
ZFY	-0.204038	0.0301907														PSMB6	0.259256	0.0415296
RHOBTB3	-0.204389	0.030213														F11R	0.176766	0.0415598
ITGB8	-0.203803	0.0302644														GIMAP4	-0.262973	0.0416892
TMEM251	-0.190274	0.0302719														HLA-DMA	0.194471	0.0416916
CXCL14	0.177015	0.0304012														MBTPS1	-0.223602	0.0416992
SEPT1	0.165023	0.0304219														HLA-DQB1	0.185917	0.0419266
YWHAH	-0.151421	0.0306619														MTX2	0.220354	0.0419979
FEZ2	-0.152892	0.0306805														CAST	0.271338	0.0420072
BIRC6	0.151178	0.0307546														ATP5J	0.269578	0.0421333
ABCA1	-0.202165	0.0307861														SMCHD1	-0.254201	0.0422702
MYD88	-0.160123	0.030804														KMO	0.142625	0.042368
CD300LF	-0.200652	0.0308874														ARAP1	0.180757	0.0423859
CD6	0.163597	0.0309412														CPSF2	-0.24716	0.0424237
HLA-DPA1	-0.15818	0.030989														DDT	0.261701	0.0425363
ATP5H	-0.151418	0.0310033														SLC35E3	0.217961	0.042553
HSPA1B	-0.179988	0.031046														MT1X	0.182684	0.0427006
CD200R1	0.165362	0.0314447														STAT4	-0.189837	0.042715
CASP10	-0.189774	0.0315493														LBH	-0.195655	0.0427201
AC243960.2	0.151132	0.0315784														IBTK	0.264277	0.0427249
ARL6IP1	-0.157878	0.0316757														CLEC12A	0.189772	0.0428237
ALDH9A1	0.153242	0.0318623														CAMKK2	0.189418	0.0429547
F11R	-0.181941	0.0319996														SF3B1	-0.271085	0.0430858
CEPT1	-0.148795	0.0320983														POGLUT1	-0.16043	0.0431303
ALG14	-0.177452	0.032165														PEX14	0.147756	0.0433822
EMP1	-0.196337	0.0322775														AGPAT2	0.163166	0.0435578
SUB1	0.162312	0.0323114														RUFY3	0.195479	0.0437234
PNPT1	-0.147982	0.0323805														PSD3	0.129353	0.0438925
RFX7	0.152158	0.0324299														NKIRAS2	0.180764	0.0439823
RPL37P6	0.159512	0.0324741														SBDS	-0.257272	0.0442803
H2AFY	-0.147803	0.0325733														FABP4	0.129354	0.0442845
APIP	-0.167478	0.0325745														FAM96A	0.233198	0.0442991
DTHD1	0.175132	0.0326209														CCL4L2	0.184333	0.0443047
MLF1	-0.193915	0.0326506														RAC1P2	0.205941	0.0443161
NDUFB1	-0.148014	0.0327547														PAPD5	-0.159988	0.0443407
KDM6B	0.161993	0.032761														ZNF675	-0.200949	0.0444299
RPL3P2	0.147001	0.0328012														PLXDC2	0.169606	0.04443
CELF2	0.148873	0.0330595														CCDC66	-0.252674	0.0445126
PNN	0.150828	0.033147														LYN	0.185251	0.0445435
RPS7P1	0.149344	0.0331692														RAB42	0.130927	0.0446202
AC004453.1	0.154532	0.0331899														CBWD5	0.236521	0.0447958
C9orf78	0.158557	0.0332254														SMS	0.234075	0.0448567
DYNC1LI1	-0.14786	0.0332656														TMEM181	-0.160781	0.0451801
DNAJC13	-0.152256	0.0332714														PCOLCE2	0.118949	0.045188
FUCA2	-0.178393	0.0332817														MRPL46	0.236663	0.0453399
FCGRT	-0.176117	0.0332947														TXNRD1	0.247939	0.0454221
CD36	-0.189556	0.0334199														GGTA1P	0.153529	0.0454474
PTPN11	-0.157897	0.0334252														ARHGAP9	-0.207585	0.0454494
SCD	-0.17688	0.0334973														XIAP	0.267037	0.0454864
NEIL2	0.183004	0.033512														TIMM17A	0.236544	0.0455048
USP14	-0.149857	0.0335795														ATP5L	0.267291	0.0455218
PCCB	-0.157733	0.0335967														TLCD2	0.110235	0.0455502
KCTD20	0.15446	0.0336261														ANKS1A	0.179274	0.0455684
DCAF17	0.149299	0.0337034														VAT1	0.17492	0.0456502
ASPH	-0.177403	0.0337458														STAG1	-0.229167	0.0456937
LAMTOR1	-0.14803	0.0338577														SCCPDH	0.198064	0.0457183
IFITM2	0.145454	0.0338644														ST3GAL6	0.142268	0.0457482
TJP2	-0.19112	0.0338919														FAM118B	0.18007	0.0457529
EIF1AY	-0.181314	0.0339069														ZC3H7A	-0.250814	0.0459624
CCDC47	-0.152658	0.0339974														MYCBP2	-0.249243	0.0460454
MARCO	-0.184087	0.0340614														ENY2	0.252989	0.0460521
FAM198B	0.176731	0.0341175														AKIP1	0.213091	0.0461858
PTER	0.151104	0.0341553														MTND2P28	0.136256	0.046225
SLC25A32	0.14606	0.0343117														STIM1	0.249913	0.0462669
MCRIP2	-0.179105	0.0343906														RPF2	0.25977	0.0463339
CLMN	-0.189252	0.0344302														KMT5A	0.207918	0.0463406
CD58	-0.15498	0.0345048														CAPZA2	0.259341	0.0463689
BEX3	-0.18622	0.0346293														SNORD89	0.149372	0.0463904
LINC00116	-0.145362	0.0346881														GPCPD1	0.221479	0.0464655
NUP155	0.154045	0.0349451														LINC00969	0.222564	0.0465101
NEDD9	0.144711	0.0349689														CCNG1	-0.234578	0.0466922
S100P	-0.183022	0.0349733														CUEDC2	0.21938	0.0467159
RBX1	-0.146202	0.0351596														TMEM42	0.183414	0.0468764
CD40LG	0.152477	0.0351771														USP15	-0.264815	0.0471156
P2RY1	-0.186594	0.0352552														ADIPOR2	0.250722	0.0472521
HMGB3	-0.175866	0.035262														SFXN3	0.207553	0.0473298
CIP2A	-0.154471	0.0353355														GPNMB	0.175543	0.0473473
PPDPF	0.144665	0.0353506														SLC35A1	0.194183	0.047378
RPL12P4	0.14364	0.0353608														ALKBH5	-0.176225	0.0478372
UTP14A	0.143761	0.0354005														NEK9	0.207126	0.047839
C10orf128	-0.169454	0.0354149														SRP14	0.263537	0.0478816
HERC5	-0.155643	0.0355216														DYNC2H1	0.152588	0.0479855
MTRNR2L8	0.150468	0.0355727														CHDH	0.112301	0.0480212
EXOSC4	-0.163063	0.035599														MIDN	0.214355	0.0480346
ODF2L	0.143604	0.0357258														YLPM1	0.229572	0.0480367
SLC25A46	-0.143516	0.0357318														SNRNP27	-0.251948	0.0480395
AC007388.1	-0.182583	0.035743														MCEMP1	0.133186	0.0481888
FOXP1	0.145598	0.0358058														CELF1	0.262001	0.0481959
PSMA6	-0.143504	0.0358191														ANXA11	0.251654	0.0483234
POC5	0.142539	0.0358925														POLR2E	0.255661	0.0483265
MBNL1	0.15214	0.0359093														FAM3C	0.227216	0.0483821
ABR	-0.142331	0.0359539														RN7SL2	0.212543	0.048426
QRICH1	0.142552	0.0359604														DNAJA1	0.263571	0.0485203
GTF3C1	0.142106	0.0361002														HCCS	0.177711	0.0486472
PITPNC1	0.148825	0.0361932														RBL2	-0.237728	0.0487196
IRF2	0.15319	0.0362848														LSM10	0.232095	0.0488786
TRANK1	0.141774	0.0363478														PDE8A	0.159114	0.0490504
EIF4EBP3	-0.183137	0.0363681														EXT2	0.149331	0.049094
IL2RG	0.141821	0.0364087														CD276	0.116374	0.0492608
PDE3B	-0.141674	0.0364327														FAM213A	0.130855	0.049285
SLC25A1	0.155605	0.0365247														ARID2	-0.192992	0.0493296
DENND2D	0.143796	0.036574														CD101	0.181441	0.04933
PAPSS1	-0.146909	0.036582														IKZF3	-0.188351	0.0494841
STAP1	-0.181917	0.0367258														ST13	0.263071	0.0495557
RBBP8	-0.144813	0.0368067														UBE2H	-0.200407	0.049585
ZCCHC2	-0.143729	0.0368353														PHF10	-0.193614	0.0496238
MYDGF	-0.148288	0.0369094														IPCEF1	-0.170135	0.0496364
ITGB5	-0.180748	0.0370392														TRIB2	-0.169589	0.0496397
NPM1P27	0.140683	0.0371489														ERGIC2	0.261043	0.0496448
ZNF33B	0.140443	0.0373476														CTSA	0.196985	0.0497239
BTG3	0.147998	0.0373788														DCP2	-0.253006	0.0498159
CREG1	-0.157185	0.037405														PEPD	0.19986	0.0498631
HNRNPC	0.158175	0.0374116														RAD18	-0.168067	0.0498885
WDFY2	-0.147025	0.0374233														SPOCD1	0.105784	0.0499236
RASAL2	-0.17966	0.0374505
ZNF267	0.147211	0.0375011
AGPAT2	-0.170772	0.0375202
FLVCR2	-0.176408	0.0375459
ESF1	-0.147216	0.0377408
PDE7A	0.142713	0.0377622
FAM118B	-0.159954	0.0378106
LBH	0.144728	0.0379185
VDR	-0.160947	0.0380182
ANKRD42	-0.167249	0.03808
SLC36A4	-0.152067	0.0381312
HDDC2	-0.143724	0.0381709
FMNL2	-0.170559	0.0381963
FAM92A	-0.177291	0.0383701
AK9	0.14059	0.0384109
PPFIBP1	-0.176839	0.0384263
CXCL3	-0.172086	0.0384424
ZNF576	-0.149113	0.0384576
GNG11	-0.1686	0.0385115
DCP2	0.148143	0.0386729
ABHD5	-0.164417	0.0386868
TPK1	-0.159655	0.0387736
NUS1	-0.139573	0.038841
KIF16B	-0.161754	0.0390539
VCAN	-0.172663	0.0391487
CDC42SE2	0.13827	0.0392367
RNF44	0.139117	0.0393466
F5	-0.166518	0.0394072
FBXO32	0.137729	0.0394117
TNFAIP3	0.140832	0.0394295
NBEAL1	0.138843	0.0394397
GSN	-0.167576	0.0398395
TRIM52	0.138095	0.0399863
ERBIN	0.144858	0.0400349
MTRNR2L12	0.138416	0.0400531
SLC35F5	-0.138735	0.0400903
ERVK3-1	0.140149	0.0401304
PACS1	0.140632	0.0401599
Z74021.1	0.140402	0.0402272
FAM122B	0.137878	0.0402705
OPN3	-0.162694	0.0403046
DDAH2	-0.138729	0.0405055
PUDP	0.140196	0.0405118
OSCAR	-0.171491	0.0405365
CSTB	-0.142443	0.040568
MTMR9	0.136917	0.0406484
DENND4C	-0.136033	0.0407066
ALDH3A2	-0.141131	0.0407554
NDUFA1	-0.137832	0.040772
MRPL14	-0.135748	0.0408651
SVIP	0.136105	0.0409938
ZFYVE21	-0.145592	0.0410269
S100PBP	0.135536	0.0411058
UBE2A	-0.142794	0.0411134
POM121	0.135819	0.0411324
POLR1E	0.151964	0.0413695
TBC1D2	-0.166361	0.041381
IVNS1ABP	-0.13702	0.0414523
DNASE2	-0.145319	0.0414548
TPMT	-0.135056	0.0414924
CYFIP1	-0.14895	0.041572
ZEB2	-0.134835	0.0416302
RETREG1	-0.134832	0.041772
RAB33B	0.134608	0.0417858
CTSC	-0.134475	0.0418804
KIAA1147	-0.142244	0.0421912
HK3	-0.165777	0.0422881
SLAMF1	0.136217	0.0422943
LRPAP1	-0.138779	0.0423579
ZNF394	0.135148	0.0424127
SERPINI1	-0.156036	0.0424606
TTPAL	0.145481	0.0424804
KYNU	-0.165888	0.0424825
BTN2A2	-0.137004	0.042636
CCNL2	0.137376	0.0426387
DHX30	0.135109	0.0426696
NDUFB4	-0.140133	0.0427041
NDUFAF3	-0.135096	0.0427752
MRPS18B	-0.133309	0.0428807
ZNF780B	0.135357	0.0429701
PRDX3	-0.13416	0.0431602
BLVRA	-0.140986	0.0432786
KIAA0368	-0.143553	0.0433048
DNTTIP2	0.149234	0.043512
ERG28	0.133484	0.0435264
LAMTOR2	-0.133818	0.0435855
TMEM18	-0.134258	0.043746
ITGAV	-0.138882	0.0437624
FUNDC1	0.133347	0.0437744
ARFIP1	0.132413	0.0438884
CEP97	0.137564	0.043914
BARD1	0.132708	0.0439846
USP11	-0.139338	0.0440006
NR3C1	0.140534	0.0440052
ATG14	-0.136899	0.0440415
AL049873.1	0.133158	0.0442066
DDB1	0.138366	0.044428
CCRL2	-0.15772	0.0444334
PDXK	-0.143055	0.0447896
TMBIM1	-0.133133	0.0448816
IL1RAP	-0.154098	0.0451254
RAB1A	-0.130651	0.0451561
DBI	-0.130669	0.0454176
IFNG	0.135896	0.0455486
CD74	-0.132076	0.0456311
C5AR1	-0.152931	0.0457824
KLF3	-0.148392	0.0460808
ZZZ3	0.129554	0.0460896
LAMTOR3	-0.130592	0.0464568
TRIT1	0.138928	0.0465439
EVL	0.14202	0.0465591
RECK	0.137449	0.0465687
GPATCH1	0.129516	0.0465855
TRAPPC2	0.12909	0.0466025
URM1	0.134028	0.0466598
SIRT1	0.13065	0.0467504
SOCS4	0.133729	0.0467556
S100A11	-0.133251	0.0469637
MARCH8	0.129219	0.0469805
PPIA	-0.134471	0.0471734
RABAC1	0.141904	0.0471965
FTLP3	-0.150629	0.0472119
ZFX	0.133102	0.0473262
KATNBL1	-0.132788	0.0473694
GCN1	-0.129065	0.0473729
PLSCR1	-0.129483	0.0473863
COX5A	-0.140745	0.0475015
EXOSC1	-0.130463	0.0475475
TSPAN15	-0.155441	0.0476555
TXNDC12	-0.133593	0.0478005
SASH3	0.136703	0.0478337
TOX4	0.133928	0.0479601
AC008038.1	0.129977	0.0479754
ATG4C	-0.132843	0.0479918
AL390036.1	-0.15338	0.0480883
C5orf56	0.1285	0.0481088
GZMA	0.128394	0.0482875
DHRS7	-0.140755	0.0485412
FAM172A	0.128554	0.0488373
FHOD1	-0.130503	0.0489424
CPEB4	-0.12641	0.0490009
SEPT10	-0.150891	0.0492249
NOP10	-0.126411	0.0492323
HPS3	0.131465	0.0492884
AC024293.1	0.126672	0.0493158
FCGR1A	-0.149469	0.0493632
PPIC	-0.149555	0.0495279
STK4	0.132054	0.049574
SIPA1L1	0.127683	0.0496068
MT-CO2	-0.131748	0.0496708
HBEGF	-0.150299	0.0497441
SIK3	0.126913	0.0498791
APOL4	-0.150952	0.049919

## Sheet: B_plasma cells DESeq2
SS				DM				RA				SSc				AAV				IIP
gene	log2FoldChange	pvalue		gene	log2FoldChange	pvalue		gene	log2FoldChange	pvalue		gene	log2FoldChange	pvalue		gene	log2FoldChange	pvalue		gene	log2FoldChange	pvalue
CD9	-1.07998	9.28478e-06		RNASE6	1.19818	6.00752e-06		CXCL8	0.000867061	0.00019342		FBXW11	0.000960077	0.00170754		RETN	0.332537	5.11824e-06		SNHG5	0.00149947	7.38275e-05
UBXN7	0.742189	1.0125e-05		UFSP2	0.420911	6.48504e-05		ISG20	0.00119581	0.000897178		RBM25	0.00153309	0.00177519		RGS1	-0.1915	4.24937e-05		APOE	0.000829989	0.00182289
SORT1	-0.924998	2.96225e-05		SLC3A2	0.410384	6.77708e-05		SMIM14	-0.0019652	0.00212806		MAPKAPK2	0.00112071	0.00203705		CARD16	0.348436	6.07163e-05		PAK2	0.000853762	0.00319658
ADD3	0.875728	3.85118e-05		SMARCA5	0.534475	7.9615e-05		RPS4Y1	0.000749105	0.0027614		ADGRE3	0.000700642	0.00279731		COMMD6	0.40305	0.000401784		SPG7	0.000398796	0.00382861
MTCO1P12	0.759511	7.05327e-05		PPWD1	0.216959	0.000266411		WARS	0.00119901	0.00277179		RPL5P4	0.00146195	0.00282945		STK17B	-0.180917	0.000478225		ZUFSP	0.000470982	0.00446654
NCEH1	-0.760433	7.87038e-05		ZNF800	0.123493	0.000413244		SCRN1	-0.000619323	0.00295165		OPN3	0.00101486	0.00296888		RPS27L	0.386949	0.000527379		SPCS2	-0.000615589	0.00468371
S100A4	-0.8927	8.60887e-05		IL18R1	0.0635758	0.000803029		SOD2	0.000953716	0.00597333		CASP1	0.00116812	0.00338132		ELOC	0.29517	0.00063468		RPS4Y1	0.000436483	0.00493861
CCDC88A	-0.891546	9.14001e-05		RPS4Y1	0.0688168	0.000808091		POLB	-0.000828893	0.00611308		ZC3H13	0.00151485	0.00377368		VMO1	0.156167	0.00107749		IGLC3	-0.000312264	0.00522724
LBH	0.696284	9.88986e-05		CCT2	0.104487	0.000813974		GAPT	-0.000800757	0.00941222		YWHAB	0.00233868	0.00404849		ZFHX3	0.119818	0.00118543		C6orf62	0.000926183	0.00554713
ALOX5AP	-0.862207	0.00011453		KIN	0.0869131	0.000818198		NBN	0.00113098	0.00963715		FADS1	0.000770828	0.00439308		ZNF593	0.164051	0.00121834		CHD1	-0.000689041	0.00560017
GSTP1	-0.817135	0.000136878		EIF5	0.177559	0.000908449		C15orf48	0.000792659	0.00966114		SENP6	0.00128976	0.00498588		PPBP	0.135579	0.00130387		GPX1	0.00104798	0.0064474
ALDH2	-0.789472	0.000145911		IGHM	0.0226609	0.000911909		TNFAIP6	0.000477204	0.0102236		PSMA1	0.00151488	0.00514601		FABP5P7	0.166353	0.00153824		EXOC5	0.000607128	0.00725371
SMIM14	0.73091	0.000174404		CCR5	0.103453	0.000931933		SAT1	0.00158195	0.0104208		LPXN	0.00106378	0.00555045		CD81	0.215891	0.00177034		ADAR	-0.00059846	0.00861489
GPM6A	0.476816	0.000191612		IGHG3	-0.0361284	0.0010891		FKBP5	0.000943448	0.0106641		ASCC3	0.00110847	0.00557152		RPS6	-0.362454	0.00193279		MT-ND3	0.00116572	0.00868052
EPS15	0.680812	0.000195515		CXCL10	0.06104	0.00122356		NARF	0.000617648	0.0123518		RGS1	0.00116495	0.00576759		CD300LF	0.162241	0.00195281		BTK	-0.000637535	0.00882009
SERPING1	-0.665932	0.000204836		IFIT1	0.0594858	0.00147087		IGHG2	0.000320667	0.0125206		GTF2E1	0.000683293	0.00587088		NDUFB1	0.288503	0.00221187		EIF1AY	0.000364226	0.00914768
GABARAPL1	-0.421312	0.000205408		TCP1	0.0862257	0.00173329		CCL4L2	0.000658296	0.0130529		SETD2	0.00106992	0.0061337		ATP1B1	0.200612	0.00246047		CEP290	0.000526188	0.00921439
STK17A	0.76661	0.000216321		TSG101	0.0552312	0.00198073		RAB18	0.00082226	0.0148428		MSL1	0.000875295	0.00654051		TRIM25	0.153252	0.00247815		USP8	-0.000742333	0.00941467
KIAA1551	0.762782	0.000248323		IFIT2	0.069163	0.00203212		AQP9	0.000533892	0.0148929		CENPF	0.000678648	0.00730969		NDUFB6	0.286701	0.00259939		RPLP2	0.00170686	0.00966618
CST3	-0.742183	0.000282957		BLZF1	0.0691073	0.00214543		QRSL1	-0.000799725	0.0159951		FCF1	0.00092755	0.00755348		LBR	-0.121236	0.00264609		SPOP	-0.000558931	0.00974116
ANXA1	-0.731956	0.00028807		MARK3	0.0512228	0.00228416		ANKRD28	0.000652631	0.0173264		SP100	0.00147673	0.00763842		CAPZA2	0.261863	0.0026594		NSA2	-0.000611747	0.00984089
LGALS3	-0.662449	0.000419382		HSD17B12	0.0627127	0.00251742		MPEG1	-0.000878998	0.0193675		FAM3C	0.000773682	0.00780127		STK17A	-0.128608	0.00279592		AXL	0.00044568	0.0106218
CLEC12A	-0.607095	0.000514557		PHC3	0.0497932	0.00263537		AKAP8	-0.000499853	0.0219636		DYNC1LI1	0.00110454	0.00783019		CD2	-0.0953321	0.00300299		AFTPH	-0.000714943	0.0109578
S100A6	-0.667383	0.000526181		TAGAP	0.0487884	0.00271232		SLPI	0.000432729	0.022389		CES1	0.000648727	0.00815727		MON1B	0.145804	0.00321324		XRCC4	0.000433995	0.0116758
NPC2	-0.642987	0.000643338		KRCC1	0.0521264	0.0028669		SESN3	-0.000777576	0.0227086		CCT3	0.00132401	0.00827671		COX17	0.278579	0.00327281		PDCD7	0.000394359	0.0121825
SEPT11	-0.591142	0.00065477		UGCG	0.0655422	0.00300174		NFX1	-0.000790537	0.0263265		TRIM13	0.000743956	0.0085286		UQCRB	0.337184	0.00344687		SRRM1	0.000839919	0.0124932
GBP4	0.60653	0.000671986		PAGR1	0.0367596	0.0030514		FTH1P10	0.00104384	0.0267346		TOPORS	0.000889211	0.00921253		NDUFA12	0.202878	0.00358913		CPM	0.000553036	0.0127132
SPN	-0.612406	0.00072857		AFG3L2	0.0487138	0.00341046		RNASEH1	-0.000434796	0.028615		SHPRH	0.000754687	0.00922437		CLIP4	0.130618	0.00361928		ERO1A	0.000402242	0.0134022
GCHFR	-0.54879	0.000863391		NCOR1	0.0632841	0.00344825		PTTG1	-0.000745795	0.0286614		GAB3	0.000643239	0.00949114		TPRKB	0.183844	0.00367155		A2M	0.00040944	0.0135504
OLR1	-0.57781	0.000885297		XRCC5	0.0840835	0.00354453		VPS45	-0.000418586	0.0303428		BICD2	0.000793663	0.00990901		ERH	0.269607	0.00378486		CST3	0.00080255	0.0149866
AC073861.1	0.584295	0.000907318		ASF1A	0.0453457	0.00358772		IFITM2	0.000792351	0.0304971		XPOT	0.000832957	0.0102096		KCNE3	0.13114	0.0038076		SETD2	0.000571614	0.0155425
S100A13	-0.414628	0.000920599		ZCCHC6	0.0624172	0.00360608		CCL4	0.000598862	0.0308493		HDAC1	0.000806966	0.0104193		H2AFZ	0.279449	0.00398817		LRMP	-0.000492025	0.0161688
AC026369.3	-0.500729	0.0010033		SLC38A1	0.0434317	0.00389402		MANEA	0.000593025	0.0308992		PSMD2	0.000874089	0.0106999		CBWD2	0.185895	0.0040171		LINC02345	0.000414078	0.016317
LTA4H	-0.577253	0.00109136		RBMX	0.0614941	0.00390964		AC006001.3	-0.000464517	0.0318668		AGL	0.000747936	0.011116		CXCL16	0.190579	0.00421098		ANKRD13C	-0.000365643	0.0163419
LST1	-0.557271	0.00119982		SELL	0.0527053	0.00392623		PAIP1	-0.000757834	0.0338502		FYTTD1	0.00127703	0.0113327		UBC	-0.305768	0.00455168		UTP11	0.000531798	0.0163572
CORO1A	0.45336	0.00121179		INTS12	0.0295886	0.00423861		TCF4	-0.00079135	0.0342368		RANBP6	0.000645706	0.0114871		IKZF3	-0.113088	0.00456962		ZMYM2	-0.000374605	0.0168365
GPR82	0.434726	0.00132112		ARID4B	0.0594498	0.00429325		CD27	0.000459333	0.0355325		NUMA1	0.000687557	0.0115353		RBM39	-0.212907	0.00459122		GCHFR	0.000646603	0.0173323
CD82	0.525088	0.00139277		STK26	0.0326467	0.00438517		UHRF1BP1L	-0.000810996	0.0357386		IRAK3	0.000640903	0.0121944		TOMM5	0.183393	0.00514436		RARRES3	0.000396611	0.0174163
ZBTB7A	0.339151	0.00140272		APP	0.0394966	0.00439296		ZSCAN26	-0.000317142	0.0359022		SCNM1	0.000748191	0.0124352		PLSCR1	0.193721	0.0051719		ZFAND6	0.000508729	0.017667
CSTA	-0.471721	0.00141986		PPP1R14B	0.0323369	0.00444812		CCAR2	-0.000394923	0.035963		PSMB8	-0.000962229	0.0126506		SEM1	0.246715	0.00520314		HNRNPAB	0.000466944	0.0180279
HPGD	-0.380549	0.00144094		ZNF669	0.0262276	0.00473251		CD3G	0.00052321	0.0363009		BLOC1S6	0.000985748	0.013025		EMB	-0.126681	0.00534964		ABHD12	0.000382819	0.0182103
BANK1	0.493325	0.00144914		ERLEC1	0.0593033	0.00473676		HIST1H1D	0.000731338	0.036827		GLTP	0.000815005	0.013813		CD52	0.271796	0.00536044		ADAM17	0.000516428	0.01869
LDHB	-0.488872	0.00149211		BRWD1	0.0479857	0.00492383		PARN	-0.000725842	0.0374206		NIFK	0.00104725	0.014003		PDE4B	-0.120363	0.00542237		TNFSF10	-0.000434736	0.0187183
APLP2	-0.521768	0.00153316		FAM192A	0.0384943	0.00494933		JUND	-0.000826589	0.0381963		SESN3	0.000901287	0.0140228		FLVCR2	0.141256	0.00565017		CCDC107	0.000456335	0.0188199
RPL37P6	0.454669	0.00154868		IFITM3	0.0292137	0.00501737		USP8	-0.00104324	0.0392893		HIST1H1D	0.000827698	0.0141615		GABARAPL1	0.15018	0.00577384		TNFSF13B	0.00056331	0.0190878
RPS4Y1	-0.233248	0.0015752		THRAP3	0.0514942	0.00504123		SLAMF7	0.000656329	0.0403527		PRMT2	0.00106378	0.0142326		DPY30	0.208811	0.00613682		UBB	0.000964859	0.0196074
PKIG	0.373385	0.00167215		OAS2	0.0301554	0.0055233		PRDM1	0.000518089	0.0404637		KMT2C	0.00124945	0.0144959		HLA-DRB5	0.196641	0.00618445		UHRF1BP1L	-0.000467934	0.019617
STMN1	-0.481325	0.0016856		PTBP3	0.0591794	0.00580704		KIAA1109	0.000742199	0.0414929		SLC7A7	0.000755011	0.0145493		RPL4	-0.306306	0.00625611		RNASE6	0.000455345	0.0210582
ALCAM	-0.515617	0.00174667		SP100	0.0580211	0.00584457		CCL13	-0.000353764	0.0415115		FBXO11	0.000837695	0.0146842		PIK3R1	-0.110934	0.00634067		STK4	-0.000674497	0.0213809
RHOH	0.405074	0.00186269		RPF1	0.0433281	0.00589499		RCHY1	-0.000446261	0.0425138		FBXO22	0.000483999	0.0147006		ZNF330	0.135578	0.00683687		LPAR6	0.000390236	0.0215757
SVIL	-0.253662	0.00194491		SP3	0.0306289	0.00611125		GZMB	-0.00046148	0.0437676		KRI1	0.000554936	0.0148297		SNW1	-0.125861	0.00707771		PWP1	-0.000477549	0.0223603
TAX1BP1	-0.484798	0.00195617		AHI1	0.0297574	0.00642475		COX8A	0.00114781	0.0438765		LUC7L3	0.00132247	0.0153252		VPS29	0.238045	0.00724166		BMS1	0.000409801	0.0225687
TXLNG	0.211724	0.00200023		ZNF22	0.0405118	0.00650841		SLC25A5	0.00134515	0.0440633		GIGYF2	0.00100244	0.0156266		USMG5	0.24852	0.00726085		PDZD11	0.000373812	0.0227845
PPP1R16B	0.390516	0.00203861		STMN1	0.0435691	0.00655092		LTB	-0.000732399	0.044501		EPC2	0.00058817	0.0161419		RRAGD	0.110524	0.00739311		PHB	0.00056159	0.0240511
CDC40	0.356988	0.00204434		GIT2	0.028309	0.00665675		RNF141	-0.000519294	0.0448809		HDLBP	0.00115474	0.0162781		PCF11	-0.105847	0.00746007		MXD1	-0.000378474	0.0247071
FN1	-0.323359	0.00206945		SS18	0.0328461	0.00678152		MFF	0.000796937	0.0449375		BPTF	0.00106257	0.0164622		TPM3	-0.273276	0.00746036		MGST2	0.000506395	0.0248774
CHD8	0.453126	0.00208466		IFIT3	0.0314686	0.00679098		DDX5	-0.00173414	0.0456852		AP3B1	0.00101358	0.016987		ETS1	-0.11204	0.00748604		LGMN	0.00036341	0.0252605
IL32	0.243811	0.00218792		TARSL2	0.0213317	0.00680674		SEC14L1	0.00061344	0.0462806		KDM6A	0.000599163	0.0170893		S100A4	0.237499	0.00752245		CRYBG1	0.000403381	0.025276
CTSS	-0.479575	0.00225494		TMEM205	0.0277066	0.00695723		COPS4	-0.000717226	0.0464301		PUM3	0.000891968	0.0173041		HEXB	0.208715	0.00784098		ZNF124	0.000357852	0.0255077
SEMA4D	0.423762	0.00228791		PIGS	0.0222242	0.00724997						TIMM17A	0.000669091	0.0173192		PET100	0.213809	0.0080631		IGSF6	0.000758509	0.0256784
GZMA	0.238519	0.00230339		HLA-DOA	0.0439027	0.00736811						ERC1	0.00080627	0.0173661		SLIRP	0.193687	0.00881611		FBXL15	0.000364063	0.0259646
FCER1G	-0.475177	0.00232612		B4GALT4	0.0238985	0.00743666						ALCAM	0.00117183	0.0177942		MACC1	0.137758	0.00900359		ISCU	0.000836532	0.0259752
FAS	0.372076	0.0023345		MFF	0.035488	0.00747056						TRPM7	0.000942834	0.0180986		SLC38A1	-0.0987582	0.00908639		SMCR8	-0.000363288	0.0265418
VAMP8	-0.486406	0.00234449		SRP14	0.059481	0.00747853						PRPF38B	0.00125906	0.0182306		P4HB	0.207518	0.00923726		CCDC112	0.000396281	0.0268288
RIPK1	0.311743	0.00239508		USP4	0.0249278	0.00749845						SRSF5	0.00130229	0.0186031		TNFAIP8	-0.157384	0.00980482		SERPINF1	0.000316475	0.02883
TIMM8B	-0.484029	0.00252666		CWC22	0.0369461	0.00750116						METTL17	0.000609476	0.0186625		NAPSB	-0.11488	0.00987339		ANKRD36BP1	-0.000405268	0.0296958
TXN	-0.478293	0.00256253		LUC7L2	0.0266516	0.0075819						ATP5A1	0.0014379	0.0187273		COX8A	0.210659	0.0100072		TNNI2	0.000307479	0.0301295
CD44	-0.479292	0.00263803		SAR1B	0.0358423	0.00758341						MCUB	0.000933451	0.0188095		YBX1P10	0.139256	0.0100362		DNAJC3	-0.000564189	0.030138
SERPINA1	-0.421554	0.00265535		CHML	0.0271636	0.00787347						ADAM28	0.000695492	0.0191006		TMED3	0.15026	0.0101878		FTLP3	0.000552343	0.0301791
C1QA	-0.431783	0.00271113		LYST	0.0354863	0.00791426						TMEM50B	0.000647998	0.0193571		CFDP1	0.181209	0.0105853		PITPNB	-0.000488973	0.0303808
CXCL16	-0.408455	0.00275969		TNPO1	0.0270817	0.00799202						PTER	0.000554995	0.0194856		ERBIN	-0.110336	0.0108804		SEC31A	-0.000435951	0.0304299
ALPK1	0.288508	0.00279856		TRIM44	0.0317138	0.00809589						MT-ND3	0.00160186	0.0195646		GCHFR	0.172254	0.0109726		KLC1	0.00036709	0.0312899
SLA	-0.443727	0.002826		FBXO45	0.0221685	0.00815341						LZTFL1	0.000637538	0.0196641		ACP5	0.127866	0.0109859		RNF213	-0.000602651	0.0319988
H2AFZ	-0.464526	0.00290906		SINHCAF	0.029428	0.00848664						ZNF148	0.000960303	0.0198512		SYNRG	-0.0990839	0.0110547		GLOD4	0.000396464	0.032702
GLRX	-0.467824	0.00291412		AKR1A1	0.0370789	0.00881666						TBC1D9	0.000881976	0.0200022		NDUFB9	0.209665	0.0113199		BRWD1	0.000532026	0.0329524
DAB2	-0.43081	0.00299601		HPS3	0.0254341	0.0089883						PTBP3	0.00126191	0.0200134		TMED4	-0.110271	0.0114472		NPC2	0.000781223	0.0330093
C1QB	-0.423956	0.00304094		AHSA2	0.023014	0.00917482						AQP3	0.000703807	0.0200745		SYNE2	-0.108166	0.0117838		TNIP1	-0.0003978	0.0330515
CRYBG3	-0.289363	0.00308237		ZNF791	0.0254958	0.0093386						MICU1	0.000841193	0.020498		HLA-DOA	-0.111799	0.0119904		ZFP91	0.000378505	0.0332829
PPT1	-0.446468	0.00310678		TRADD	0.020927	0.00953398						CSTF3	0.000634369	0.0205465		TMSB4XP4	0.134277	0.0120044		FMNL2	0.00045789	0.0333709
RAB13	-0.410175	0.00314866		TMCO1	0.04242	0.0095591						DCAF5	0.000803609	0.0209734		LRP1	0.136028	0.0121092		MARK3	0.000379709	0.0342371
NLRC4	-0.262254	0.00321553		HIST1H4C	0.0403864	0.00966604						ABI1	0.00121433	0.0209997		SELL	-0.104122	0.0124061		ARPC5L	-0.000406561	0.0347647
LINC01578	0.382343	0.00330949		IRF8	0.0323032	0.010041						KIAA1147	0.000585969	0.0217462		KIF5B	0.222458	0.0124354		ZMYND11	-0.000378243	0.0349486
RIPOR2	0.418937	0.00340024		C12orf45	0.0301804	0.0100787						ZNF106	0.000784893	0.021877		SMCHD1	-0.133059	0.0125282		ATP1A1	0.000480774	0.0349646
HEXB	-0.440175	0.00344615		CANX	0.0473895	0.0101998						SMNDC1	0.000940251	0.0219762		MDH1	0.193074	0.012568		P2RY13	0.000337531	0.035188
RAB29	0.42478	0.00363548		TCF4	0.0319495	0.0102717						OGFRL1	0.000852729	0.022125		MPHOSPH6	0.155787	0.0128887		TMEM70	-0.000513027	0.0352478
FABP4	-0.290923	0.00363925		ZNF644	0.0332895	0.0103512						ZNF511	0.000650087	0.0223008		FABP3	0.127977	0.0130706		TMA16	-0.00035283	0.0353173
CCDC69	0.364689	0.00367894		SPTLC2	0.0252141	0.0111142						MAP4K5	0.000807943	0.0224657		TMEM245	0.109885	0.0131508		CIR1	-0.000630079	0.0356846
MS4A7	-0.411935	0.00383995		SKIL	0.0323445	0.011125						CEP120	0.000645995	0.0226147		UBXN1	0.156133	0.0132402		PHIP	0.0005463	0.0357171
S100A11	-0.419218	0.00392186		RAB3GAP2	0.0258451	0.0111347						CD37	0.000799495	0.0229693		SF3B1	-0.204401	0.0132998		DCSTAMP	0.000235673	0.0358315
ANXA5	-0.430363	0.00401487		RAP1GDS1	0.0230602	0.0111642						COMMD3	0.000833791	0.0239781		CCDC88A	0.195576	0.0139101		EIF4B	-0.000709576	0.0359925
AIM2	0.342821	0.00411839		UBTF	0.0255917	0.0111833						RPS19	-0.0025605	0.0241094		FCER1G	0.184704	0.0139258		NEDD8	0.000697765	0.0367632
GZMB	-0.242531	0.00413419		H3F3AP4	0.0208488	0.0112187						SLK	0.00090978	0.0242159		TNFAIP2	0.130009	0.0140174		OFD1	0.000412506	0.0367657
NCF2	-0.406873	0.00415452		PPIL4	0.024883	0.0116915						WHAMMP3	0.000518881	0.0245093		BET1	0.104219	0.0141716		CCDC125	0.000332218	0.0367711
COX7B	-0.425472	0.00419715		BTN3A1	0.022881	0.0118698						KBTBD2	0.000696309	0.0245735		CFD	0.140361	0.0142308		PCMT1	0.000573554	0.0368649
NCOA3	0.421784	0.0042153		PARK7	0.0385255	0.0123333						SSX2IP	0.000436075	0.0251822		CASP1	0.156561	0.0143685		FAM172A	-0.00037405	0.0377563
SRP14	-0.400014	0.00433391		SLC20A1	0.0240014	0.0123365						LRIF1	0.000716609	0.0253305		GLRX	0.216805	0.0144628		PGK1	0.000843842	0.0378669
GCA	-0.388762	0.00437565		ARL4C	0.0247008	0.0123688						BRD8	0.00072991	0.0253411		TIMM17B	0.11024	0.0146894		SEPHS2	0.00054995	0.0388883
SAMHD1	-0.425724	0.00440045		CTTNBP2NL	0.0184831	0.0124305						UGCG	0.000916691	0.0257372		PAK2	-0.11654	0.0147056		PRPF6	-0.00037332	0.0389044
MRFAP1L1	0.346696	0.00442612		DIS3	0.0230362	0.0125818						TMEM50A	0.00112071	0.0257385		LTA4H	0.198826	0.0148505		GPD1	0.000366486	0.0389379
RRAGB	0.154356	0.00442799		ACER3	0.0219874	0.0126399						GOLGB1	0.0013525	0.0258259		PGRMC1	0.119457	0.0148864		SPECC1	0.000269708	0.0400244
AIF1	-0.408462	0.00450227		GNAS	0.0373709	0.0126541						FUS	0.000858224	0.0258599		AIF1	0.183182	0.0152515		GUK1	0.000861442	0.0400314
PLXDC2	-0.406987	0.00456795		NIPA2	0.0268242	0.0126656						PDE4DIP	0.00079645	0.026158		WASHC4	-0.118333	0.0153853		YAF2	0.000372467	0.0400462
CORO1C	-0.406466	0.00460253		CAMTA1	0.0275936	0.0128641						EXOSC4	0.000570348	0.026396		CSF2RA	0.11918	0.0154954		FTL	0.000608396	0.040417
IGSF6	-0.417188	0.00460323		CNOT6L	0.0276007	0.0134152						CCT8	-0.000756395	0.0267556		PRDM2	-0.10204	0.0155633		SPTLC1	0.000372078	0.0408363
PSMA4	-0.414083	0.00461397		TGS1	0.0248372	0.0134619						GABPB2	0.000528325	0.0270872		HADHB	0.137903	0.0157917		DNPH1	0.000424883	0.0409109
C1orf162	-0.411138	0.00464097		IFT20	0.0258048	0.0137402						UACA	0.000540761	0.0272817		MYO6	0.113302	0.0158165		ARL4A	0.000457554	0.0409764
SRP9	-0.417696	0.00465906		DKC1	0.0190317	0.0137879						XAF1	0.000932478	0.0275795		CYLD	-0.111087	0.0160319		ANKRD17	0.000367282	0.0416083
CD200R1	0.240238	0.00467588		U2SURP	0.0303842	0.0140584						CCDC88A	0.00115641	0.0276958		PSMB6	0.192936	0.0161721		NDUFB3	-0.000646063	0.0416142
TYROBP	-0.389296	0.00472663		PAG1	0.0236297	0.0140824						SRFBP1	0.000751487	0.0278506		C14orf2	0.224746	0.0161734		MAT2B	-0.000465128	0.0416424
YBX1	-0.384979	0.00474539		MIA3	0.0306398	0.0143461						ALDH2	0.00098595	0.0280092		SCD	0.143821	0.016376		POLB	-0.000353453	0.0419838
CAPN7	0.304706	0.00477144		CAT	0.0329672	0.0145198						RPL31	-0.0026135	0.0288092		CSRP1	0.109	0.0164963		JKAMP	0.000552038	0.0420731
RPL35P5	0.302339	0.00495532		ELF2	0.0209483	0.0146532						RFWD2	0.000679152	0.0292306		RBM5	-0.0999693	0.016592		ANXA7	0.00042879	0.042122
TNFAIP8	0.410913	0.00506765		KIAA1109	0.0229773	0.0149937						SGMS2	0.0006634	0.0292815		DOK2	0.126918	0.0167894		TAF13	-0.000310484	0.042494
[truncated: 396 more rows]
