# Supplementary material for: Immunological characteristics of bronchoalveolar lavage fluid and blood across connective tissue disease-associated interstitial lung diseases
Source: Front Immunol. 2024 Oct 25;15:1408880. doi: 10.3389/fimmu.2024.1408880 (PMC11543407; doi:10.3389/fimmu.2024.1408880)
Supplement: Supplementary file 3 [file Table6.xlsx]

## Sheet: monocytes IDEAS
Supplementary Table 6
IDEAS of major celltypes in blood
Remark: results were only obtained for diseases represented by more than five individuals. The cutoff for DE genes was set to p-value <= 0.01. The FC was obtained by DESeq2. Negative log2FC means downregulated in the celltype from donors of the respective disease compared to other diseases
SS, Sjögren's syndrome; DM, dermatomyositis; RA, rheumatoid arthritis; SSc, systemic sclerosis; AAV, ANCA-associated vasculitis; IIP, idiopathic interstitial pneumonia
SS				DM				SSc				IIP
gene	log2FoldChange	pvalue		gene	log2FoldChange	pvalue		gene	log2FoldChange	pvalue		gene	log2FoldChange	pvalue
PSAP	0.232965	0.001		SAMD9L	0.308286	0.001		USP48	0.000598627	0.002		RPS8	0.00376791	0.001
C1orf162	0.0117902	0.001		IFIH1	0.911725	0.001		MAPKAPK2	0.00035658	0.002		RPLP1	0.00111703	0.001
FCGR3A	0.605776	0.001		TPR	0.122293	0.001		GRPEL1	0.00050105	0.004		RPL13A	0.00146233	0.001
HLA-DPA1	0.0828675	0.001		HEXIM1	0.0935819	0.001		CLK3	0.00053101	0.004		RPL21	0.00205512	0.001
HLA-DPB1	0.478142	0.001		IFI16	0.350697	0.001		TPP2	0.000660343	0.005		CTSS	-0.00149199	0.001
C9orf78	0.0206243	0.001		NOL8	0.171483	0.001		ARMC8	0.000348629	0.005		RPS18	0.00170066	0.001
HSPA8	0.786176	0.001		TIAL1	0.158506	0.001		TERF2IP	0.000675143	0.005		RPL31	0.00166081	0.001
MOB1A	0.0389165	0.001		PNRC2	0.124816	0.001		KMT2E	0.00130944	0.006		RPS14	0.00376308	0.001
HLA-DMB	0.193516	0.001		U2SURP	0.187034	0.001		SKIV2L2	0.000448353	0.006		RPS27A	0.00110965	0.001
MSL1	-0.219686	0.001		RSBN1	0.167684	0.001		AMD1	0.000677131	0.006		RPL10	0.00415626	0.001
PSMC2	0.107587	0.001		CTR9	0.130965	0.001		KLF3	0.000488509	0.006		MYL6	0.00500015	0.001
RARRES3	0.230224	0.001		FER	0.0919771	0.001		CCNG2	0.000564566	0.006		UBA52	0.00508346	0.001
PSME2	0.271833	0.001		SLFN12	0.124838	0.001		CACYBP	0.000759259	0.007		RPL27A	0.00137253	0.001
LAP3	0.455061	0.001		NEXN	1.10361	0.001		SEC22B	-0.000429527	0.007		RPL35	0.00183227	0.001
C19orf70	0.038921	0.001		PARP14	0.228557	0.002		ACAA1	0.00043682	0.008		RPS3	0.00177817	0.001
COX20	0.0180144	0.001		CHORDC1	0.130104	0.002		PWP1	0.000512065	0.008		RPSA	0.00017591	0.001
GBP4	1.29795	0.001		KIDINS220	0.177484	0.002		TLK2	0.00039098	0.008		RPS5	0.00432886	0.001
DTX3L	0.244992	0.001		LTBR	0.114307	0.002		MCPH1	0.000227217	0.008		RPL18	0.00457222	0.001
FGL2	0.631486	0.001		IPCEF1	0.107263	0.002		HIST2H2AC	0.000388383	0.008		SNHG5	1.10874	0.001
KARS	0.0191548	0.001		SLC4A1AP	0.116384	0.002		STRN3	0.000382373	0.009		C9orf72	-0.000928661	0.001
COX5A	0.0052995	0.001		STAU2	0.13733	0.002		KLF2	0.000367835	0.009		COX6C	0.000867432	0.001
JAK2	0.215868	0.001		ANKRD12	0.137245	0.003		CD47	0.000453156	0.01		GAS5	0.000983386	0.001
PSTPIP2	0.823097	0.001		MESD	0.169922	0.003		OLA1	0.00032386	0.01		HECTD1	-0.00037759	0.001
C4orf33	0.0241587	0.001		XAF1	0.19435	0.003		TNRC6B	0.000824217	0.01		IRAK3	-0.000672367	0.001
CUL1	0.15676	0.001		RBM25	0.234181	0.003		VCL	0.000724575	0.01		KIAA1551	-0.000931711	0.001
VAMP5	0.657022	0.001		ASH1L	0.126321	0.003		RHOA	0.000724728	0.011		RPL18A	0.000671315	0.001
CALHM6	0.135254	0.001		DDX58	0.34205	0.003		SEPHS2	-0.000329788	0.011		RPS16	0.00119974	0.001
TMA16	0.0162817	0.001		ERAP1	0.157532	0.003		ANKRD36BP1	0.000408394	0.011		BRK1	0.00202616	0.001
TRAM1	0.00665718	0.002		ROCK1	0.160724	0.004		PTMAP5	0.000235182	0.012		GSN	0.00117649	0.001
MPC1	0.0237884	0.002		NDUFS1	0.0771771	0.004		RALY	0.000365505	0.013		KIAA0368	-0.00175955	0.001
SERPINA1	0.0349484	0.002		TTC37	0.139008	0.004		KLF6	0.000722537	0.014		RPL10P16	0.000875426	0.001
PDCL3	0.026346	0.002		COPB2	0.138521	0.004		SBNO1	0.000422591	0.014		RPL13P12	0.00038356	0.001
CNDP2	0.0451685	0.002		PANK3	0.108007	0.004		ELOVL5	-0.000119656	0.014		RPL36	0.00074704	0.001
STAT1	0.521989	0.002		PPP4R3B	0.171611	0.004		IER5	0.000509692	0.014		TRIP12	-0.000339476	0.001
EIF4EBP1	0.00651555	0.002		NKTR	0.125407	0.004		IK	0.000499113	0.015		DPYD	-0.000599081	0.001
WARS	0.881039	0.002		CCAR1	0.077108	0.004		LINC00667	0.000235379	0.015		MTDH	-0.00101121	0.001
WDFY1	0.0170531	0.002		FNBP1	0.11975	0.004		PSMB2	0.000345768	0.015		RGS18	-0.00107866	0.001
BID	0.0254121	0.002		NT5C2	0.154355	0.004		MDM2	0.000502911	0.016		LRRC75A-AS1	0.00243268	0.001
CD68	0.00282647	0.002		ING3	0.0911782	0.004		GOLGB1	0.000770424	0.016		CEBPZ	-0.0011163	0.001
CALHM2	0.00694713	0.002		UBAP2L	0.107395	0.004		P4HA1	0.000297111	0.016		SP100	-0.000833925	0.001
PPA1	0.0792685	0.002		AKAP9	0.171006	0.005		MAN1A1	0.000746498	0.016		C12orf57	0.000590537	0.001
COIL	0.0270128	0.002		KIAA1551	0.203415	0.005		PDLIM5	0.000235221	0.016		MYCBP2	-0.000682006	0.001
HLA-DRA	0.0260782	0.003		MX1	0.135892	0.005		TMBIM4	-0.00104843	0.017		TLR4	-0.000487685	0.001
CFD	0.0490157	0.003		H2AFY	0.0692637	0.005		SLC2A6	0.000241359	0.017		RPL15P3	0.000816094	0.001
DDX50	0.0419611	0.003		TNFSF13B	0.149277	0.005		ARIH2	0.000708093	0.018		CCR1	-0.00139463	0.001
MT2A	0.115609	0.003		LUC7L3	0.138335	0.005		PELI2	0.000465657	0.018		DDX27	-0.000401796	0.001
SELENOH	0.00567847	0.003		CCR1	0.11016	0.005		PTMA	0.00127971	0.019		TBRG1	-0.000558302	0.001
CD48	0.00896242	0.003		TERF1	0.0863782	0.005		DBI	0.000779452	0.019		CD1D	-0.000842185	0.001
POP4	0.0123091	0.003		ARPC5	0.187863	0.006		PSMC1	0.000979758	0.019		AC010343.1	0.000382246	0.001
PTGER4	0.00879036	0.003		MX2	0.109419	0.006		LARP7	0.0008227	0.019		PTPRE	-0.00398232	0.001
UBE2B	-0.174206	0.003		NIPBL	0.176357	0.006		EIF1AY	-9.98235e-05	0.019		LILRB3	-0.000253757	0.001
TNFSF10	0.426523	0.003		POLR2B	0.0954024	0.006		GUK1	-0.000722321	0.019		RPS21	0.000831402	0.002
PSMB8	0.0609473	0.003		ARPC3	-0.184966	0.006		JPX	0.000479051	0.019		RPS23	0.00151142	0.002
APOL3	0.431495	0.003		SCAF11	0.134312	0.006		KRCC1	-0.000204077	0.019		PFDN5	0.00151256	0.002
CMAS	0.0155003	0.003		PRKAR2A	0.117048	0.006		HNRNPAB	0.000281787	0.02		RPL12	0.00097493	0.002
SLAMF7	0.301954	0.003		FNDC3B	0.141132	0.006		SKIL	0.000354553	0.02		CRIP1	0.00152842	0.002
AIM2	0.41768	0.003		SLTM	0.175801	0.006		EHBP1L1	0.000363353	0.02		RPL11	0.00103415	0.002
RABGAP1L	0.822118	0.003		PPIP5K2	0.121291	0.006		IFT57	0.000509211	0.021		RPL19	0.00144993	0.002
CHCHD3	0.017264	0.003		THOC2	0.141149	0.006		PABPC4	0.000294799	0.021		RPL36AL	0.00112626	0.002
RAB24	0.234507	0.003		AGGF1	0.10545	0.006		GATAD2A	0.000551201	0.021		RPLP2	0.00405456	0.002
FAM96A	0.00951719	0.004		CMPK2	0.130865	0.006		MBNL1	0.00117931	0.022		RPL13	0.00221858	0.002
ATP1B3	0.0127168	0.004		ZCCHC9	0.0618668	0.006		MFSD6	0.000314502	0.022		RPL15	0.00147181	0.002
HLA-F	0.0787402	0.004		RPS16	-0.19366	0.007		CSGALNACT2	0.000745888	0.022		AL049873.1	0.000787585	0.002
MTHFD2	0.0547641	0.004		MAP3K1	0.109608	0.007		SUCLA2	-0.000245323	0.022		CYBB	-0.000882249	0.002
PPP2R5C	-0.00697789	0.004		KPNB1	0.124431	0.007		SCYL2	-0.000207707	0.022		GBP3	-0.0013227	0.002
CEP57	0.0175334	0.004		PHF11	0.137215	0.007		IGSF6	-0.000911979	0.023		NARS	-0.000679952	0.002
EPB41L3	0.0294755	0.004		ADD3	0.125803	0.007		C19orf53	0.000529453	0.024		RPL10P3	0.000166421	0.002
UBQLN1	0.0270483	0.004		NAGK	0.178919	0.007		PHTF2	0.00014906	0.024		ATP5L2	0.000145926	0.002
SSRP1	0.202755	0.004		CLINT1	0.160734	0.007		DNAJC10	0.000487754	0.024		CYBA	0.00138927	0.002
HK1	0.0317294	0.004		PPIA	-0.156078	0.008		RAF1	0.000501362	0.024		RPS23P8	0.00188639	0.002
CX3CR1	0.150383	0.004		RPL8	-0.19945	0.008		UXS1	0.000442961	0.025		SNHG6	0.000761472	0.002
CD74	0.0427774	0.005		BAZ2B	0.152637	0.008		MRPL27	-0.000271419	0.025		DTX3L	-0.000552072	0.002
EZR	0.0244629	0.005		EIF2S2	0.125151	0.008		TCF25	0.000481053	0.026		FGL2	-0.00016669	0.002
ACAA2	0.0137392	0.005		NSA2	0.104567	0.008		SRSF9	0.000385412	0.026		PIAS1	2.70463e-05	0.002
CALCOCO2	0.09364	0.005		SLFN5	0.238983	0.008		DNAJC3	0.000647633	0.026		RPL10P9	0.000200833	0.002
MRPL47	0.027667	0.005		MRFAP1L1	0.0922176	0.008		ZDHHC7	0.000470889	0.026		USP1	-0.00100053	0.002
CASP1	0.136105	0.005		IFIT1	0.0758722	0.008		BIRC3	0.000467955	0.027		CHFR	-0.00139155	0.002
PILRA	0.0118294	0.005		IL6R	0.131006	0.008		CNTLN	0.000327412	0.028		FAM91A1	-0.0014713	0.002
FAM111A	0.0225513	0.005		NFX1	0.0696489	0.008		TRIM26	0.000277338	0.028		RAB8B	-0.00591132	0.002
DAD1	-0.00586964	0.005		SEC62	0.0891042	0.009		SVBP	0.000267302	0.028		NEXN	-0.00051042	0.002
RIN3	0.00328194	0.005		DARS	0.114514	0.009		PNPT1	0.000355582	0.029		RPS6	0.00140921	0.003
CDKN1A	0.00744879	0.005		MRPS16	0.0672608	0.009		SULF2	0.000599188	0.029		RPS27	0.000755156	0.003
HLA-DQA1	0.0357134	0.006		EEF1D	-0.106815	0.009		RASA3	0.000284128	0.029		RPS19	0.00266847	0.003
ANXA5	0.00446743	0.006		GIMAP4	0.189823	0.009		PLPBP	0.000467873	0.03		RPL32	0.00160861	0.003
APIP	0.0247574	0.006		ZNF292	0.0793079	0.009		NAPG	0.00038587	0.031		RPS13	0.000962825	0.003
APOBEC3G	0.181322	0.006		ZBTB38	0.107143	0.009		USP1	0.000703126	0.031		S100A4	0.00177361	0.003
BLVRA	0.035865	0.006		TAP1	0.132632	0.009		DDX3Y	-0.000111477	0.031		RPL10A	0.00143497	0.003
RPS27L	0.0391245	0.006		AC016876.2	0.103168	0.009		NIPA2	0.000246172	0.032		RPL3	0.00104941	0.003
GSAP	0.0344912	0.006		RICTOR	0.0630757	0.009		RPS4Y1	-0.000118416	0.032		RPL39	0.000666318	0.003
GBP2	0.210588	0.006		E2F3	0.106923	0.009		MAPK6	0.000468473	0.032		RPS15	0.000939465	0.003
PRNP	0.0365621	0.006		CDK12	0.0834837	0.009		SNX18	0.00057099	0.032		AC004453.1	0.000430132	0.003
DDX3Y	-0.0124776	0.006		CPEB4	0.072139	0.01		MED13L	0.000286304	0.032		FGD4	-0.0012766	0.003
GBP1	0.27984	0.006		GIMAP7	0.0863733	0.01		TDG	-0.000374781	0.033		HNRNPK	-0.000913219	0.003
PRCP	-0.0053797	0.006		ZNF148	0.168307	0.01		SERPINB1	-0.00115468	0.034		LAMTOR5	0.00163796	0.003
LINC02432	0.0577049	0.006		FLII	0.0856464	0.01		S100A10	0.000906669	0.034		SCAPER	-0.000427626	0.003
NPC2	0.0026132	0.007		ZRANB2	0.110545	0.01		SLC39A6	0.000285296	0.034		SNRPD2	0.000613995	0.003
ARAP2	0.0595747	0.007		SDHC	0.073471	0.01		HELZ	0.0003419	0.035		RNF7	-0.00216308	0.003
ARRDC3	0.0134062	0.007		MPHOSPH8	0.130595	0.01		WAC-AS1	0.000708972	0.035		MARCH1	-0.000936099	0.003
TYMP	0.0100833	0.007		JAML	0.105469	0.011		DEDD2	0.000265408	0.035		CLTA	-0.000600087	0.003
LAPTM4A	0.00273116	0.007		USP7	0.115594	0.011		PIM3	0.000230429	0.035		RPF2	-0.00111495	0.003
BST2	0.0464297	0.007		XRN2	0.0654421	0.011		TUBB	0.000360361	0.036		TACC3	-0.000139735	0.003
TNFRSF14	0.0296169	0.007		TNFAIP6	0.138892	0.011		PIK3AP1	0.000491406	0.036		CLTC	-0.000627082	0.003
WAS	0.134796	0.007		PTPRE	0.0980521	0.011		COPS2	0.000591955	0.036		AL590867.2	0.000468868	0.003
ABHD13	0.0118765	0.007		DDX60L	0.13264	0.012		ACBD6	0.000213617	0.036		CLC	0.00262728	0.003
AIF1	0.00521433	0.008		CEP350	0.106439	0.012		PTPN1	0.000599811	0.037		PNRC2	-0.000496387	0.003
MS4A7	0.0604294	0.008		ZFAND6	0.117547	0.012		NAP1L1	0.000534542	0.037		MED13L	-0.000480296	0.003
HINT2	-0.0514597	0.008		JPT1	-0.118521	0.012		TBC1D5	0.000314408	0.037		PSMB2	-0.00040135	0.003
RAP1B	0.0117525	0.008		ATP6V1B2	0.123058	0.012		AKNA	-0.000362603	0.037		CD93	-0.000466562	0.003
SNX10	0.0783118	0.008		ZBED5	0.0793951	0.012		ATF6	-0.000646848	0.038		VCL	-0.000389293	0.003
COTL1	0.00135525	0.008		CDC5L	0.15879	0.012		EIF3F	0.000375289	0.038		RPS20	0.00148021	0.004
CYLD	0.0112503	0.008		MYSM1	0.0938054	0.012		KIAA1143	0.000286368	0.038		APOL6	-0.00159782	0.004
LILRB1	0.0361469	0.008		PRELID1	-0.147177	0.012		CCT4	-0.000657951	0.039		GMFG	0.00174639	0.004
FBXO6	0.0569418	0.008		MAP3K7	0.0727726	0.012		CHMP4B	0.000301818	0.039		APIP	-0.000506727	0.004
BTK	0.0182779	0.008		MEF2C	0.156578	0.012		SMIM19	0.000235511	0.039		COPS9	0.000829109	0.004
KDM1B	0.0534144	0.008		KCTD12	0.119577	0.013		CCDC69	0.000600264	0.039		DYNC1I2	-0.000575634	0.004
IL10RA	0.00807792	0.008		SNX6	0.125567	0.013		REV1	0.000213824	0.039		RPS17	0.000674516	0.004
UNC119	0.00728738	0.008		ARID4A	0.0834976	0.013		YBX1	0.000994528	0.04		RPL36A	0.00103156	0.004
SYNGR2	0.0206553	0.009		ACADM	0.0955696	0.013		PECAM1	0.000662173	0.04		RPS4Y1	0.0103511	0.004
ZNF706	0.00584671	0.009		TCERG1	0.080189	0.013		FAM133B	0.00041206	0.04		CUL5	-0.000754232	0.004
STIP1	0.0276013	0.009		APRT	-0.134066	0.013		ZFP36	0.000669843	0.04		EFCAB14	-0.00097678	0.004
ZFX	0.0433501	0.009		ZKSCAN1	0.167619	0.013		DHX16	0.000281388	0.04		ACAP2	-0.000393273	0.004
TLK1	0.0045548	0.009		MED13L	0.0857521	0.013		RNMT	0.000527007	0.041		CWC15	0.00258327	0.004
CKAP4	-0.0260412	0.009		TIA1	0.142368	0.013		NOSIP	-0.000243349	0.041		SIRPA	-0.000342057	0.004
HLA-A	0.0166404	0.01		TMEM60	0.0886801	0.013		HMGB2	-0.000745498	0.042		SUCLG2	-0.00174646	0.004
ACTR3	0.0255025	0.01		RSAD2	0.0693772	0.013		SFT2D1	-0.000142913	0.042		ZNF24	-0.000563583	0.004
CNOT7	0.0274914	0.01		IFIT3	0.0842802	0.014		LYN	0.000411521	0.043		FYB1	-0.000491714	0.004
HNRNPM	-0.00462504	0.01		PTPN12	0.0885548	0.014		TRPM7	0.000272926	0.044		LTB	0.00442107	0.004
RGS10	0.00251899	0.01		CCDC25	0.0729575	0.014		TYROBP	-0.000830935	0.044		PCED1B-AS1	0.000318198	0.004
UBE2L6	0.183244	0.01		SLC40A1	0.166783	0.014		IL13RA1	-0.000451609	0.044		AL136454.1	0.000504206	0.004
TUBA1B	0.00539111	0.01		NMI	0.159136	0.015		CD46	-0.000859835	0.045		SETD3	-0.00118018	0.004
SKA2	0.0120651	0.01		EIF2AK2	0.0924176	0.015		MRPL14	-0.000235817	0.045		CCR2	-0.000586778	0.004
GNG2	0.0210141	0.01		HECTD1	0.0867797	0.015		CD53	-0.000647829	0.045		LILRA2	-0.000868889	0.004
AC079325.2	0.00829855	0.01		MAN1A2	0.135893	0.015		SUMO1	0.000608801	0.045		FTLP3	0.000479711	0.005
MCL1	-0.0256746	0.011		TMBIM1	0.0893748	0.015		CIRBP	0.000358536	0.046		GRN	-0.00153964	0.005
ING2	0.0240654	0.011		ARHGAP25	0.154614	0.015		HNRNPA0	0.000505349	0.046		RPS3A	0.000865565	0.005
OAS1	0.553619	0.011		HERC5	0.0827374	0.015		RHOB	0.000406041	0.046		RPS11	0.00106872	0.005
RPF2	0.00284659	0.011		NIN	0.150825	0.015		KLF4	0.000410199	0.047		ATP5L	0.000878548	0.005
LRRC25	0.0156128	0.011		NBR1	0.150968	0.015		UPF2	0.000458019	0.047		H2AFZ	0.000684932	0.005
TPMT	0.00745546	0.011		SREK1	0.0564752	0.015		SECISBP2	0.000252564	0.047		MYL12B	0.000773397	0.005
CSF3R	-0.0197038	0.011		USP34	0.0874546	0.016		DTNBP1	0.000201391	0.047		PAK2	-0.000713862	0.005
HLA-DQA2	0.0123045	0.011		NUCB2	0.0873444	0.016		ZNF148	-0.000235192	0.048		IK	-0.000648808	0.005
SCPEP1	0.00837936	0.012		EIF5B	0.128267	0.016						N4BP2L1	-0.000457872	0.005
PTP4A2	0.00698323	0.012		C12orf57	0.0117931	0.016						RPL17	0.00048895	0.005
SCLT1	0.00567119	0.012		CWC27	0.0880548	0.016						THRAP3	-0.000534945	0.005
ATRAID	0.0100359	0.012		SMC6	0.0478547	0.016						RPL29	0.00088775	0.005
MLF2	0.00770785	0.012		CARD8	0.149579	0.016						ERAP1	-0.000293443	0.005
PTP4A1	0.0379457	0.012		APOL6	0.134798	0.017						DHX8	-0.000647668	0.005
CST3	0.00653327	0.013		CD302	0.125653	0.017						EIF1AY	0.00241969	0.005
C9orf72	0.0118501	0.013		PAK1IP1	0.118359	0.017						GRIPAP1	-0.00124114	0.005
RPS6KA3	-0.0418521	0.013		ADCY7	0.0789581	0.017						IBTK	-0.00055161	0.005
GDI2	0.00634389	0.013		TMX3	0.0655237	0.017						DDX3X	-0.000635183	0.005
EIF1AX	0.0102	0.013		LEO1	0.0612714	0.017						MFF	0.000652055	0.005
ZC3H14	0.0334311	0.013		HSPA5	0.13078	0.018						GTF2F1	-0.000487629	0.005
TXNDC9	0.0142013	0.013		KIF5B	0.181244	0.018						RPL34	0.00100493	0.006
ZNF622	0.0169759	0.013		LSM8	-0.119607	0.018						FAU	0.0010306	0.006
AGFG1	-0.0235127	0.013		ANKRD44	0.102062	0.018						ATP5J2	0.000259617	0.006
SRBD1	0.0577626	0.013		RAD23B	0.0565548	0.019						RNF213	-0.000357929	0.006
UBTF	0.0138091	0.013		IFI44L	0.0728473	0.019						RPS27AP16	0.000721244	0.006
GLYR1	0.0369079	0.014		MIA3	0.240481	0.019						STAT3	-0.000319315	0.006
HSPE1	0.0524922	0.014		TACC3	0.0756984	0.019						AC073861.1	0.000844192	0.006
FBXO11	-0.029363	0.014		COX5A	-0.110667	0.019						DMXL1	-0.00087807	0.006
JMJD1C	-0.0207037	0.014		PARP9	0.134117	0.019						CXorf38	-0.000946042	0.006
HIPK3	0.0088906	0.014		IFIT5	0.103086	0.019						DDA1	-0.000379844	0.006
KDM6A	0.0139365	0.014		CAPN2	0.102868	0.019						EP300	-0.000906942	0.006
GPAT3	0.0145142	0.014		NKAP	0.0784143	0.019						OSER1	0.0108588	0.006
SLC36A4	-0.0141624	0.014		GCC2	0.0992718	0.02						TNIP1	-0.000624333	0.006
MRPS34	0.00940927	0.014		DNAJC8	0.130895	0.02						GNLY	0.00465459	0.006
SCRN1	0.025896	0.015		TMEM87B	0.0913488	0.02						RPS2	0.00076544	0.007
EML4	0.04893	0.015		TUBA1A	-0.156153	0.02						ATP5O	0.000769984	0.007
CD163	-0.0644755	0.015		OAS2	0.101953	0.02						DDX24	-0.000685576	0.007
PSMB9	0.0333613	0.015		SAMD9	0.0939641	0.02						RPS9	0.000905493	0.007
RHOC	0.0357789	0.015		RPL38	-0.152156	0.021						TMOD3	-0.00026455	0.007
HPS1	0.00716213	0.015		YWHAB	0.180071	0.021						GADD45GIP1	0.000946515	0.007
CR1	-0.00851375	0.015		ARCN1	0.0874183	0.021						TAP1	-0.000627143	0.007
TRMT10C	0.00917259	0.015		TFEC	0.106406	0.021						ZRSR2	-0.000366654	0.007
DDX24	0.00887748	0.016		IFIT2	0.102425	0.021						IL6R	-0.000368892	0.007
PSMG2	0.0228975	0.016		DSE	0.0603182	0.021						APP	-9.68684e-05	0.007
SAMD9L	0.597447	0.016		GIMAP8	0.205979	0.021						RPS12	0.000765035	0.008
GBP5	0.0327747	0.016		GRK2	-0.0516097	0.021						GARS	-0.000812328	0.008
AK2	0.024878	0.016		MED1	0.0572584	0.021						RACK1	0.00126071	0.008
CHP1	-0.0228851	0.016		EEF1B2	-0.200671	0.022						AC016739.1	0.000601117	0.008
POLR2K	0.0136231	0.016		CFLAR	0.101408	0.022						SYAP1	-0.000780829	0.008
CEBPD	-0.157244	0.016		HEXB	0.0681911	0.022						TGOLN2	-0.000420405	0.008
SPI1	0.00324764	0.016		PLIN3	-0.129873	0.022						DPP7	0.00041423	0.008
LILRB2	0.0141675	0.016		NMT1	0.124809	0.022						SRSF4	-5.25696e-05	0.008
SERPINB9	0.0262056	0.016		NUP58	0.076549	0.022						ZBED5	-0.000229738	0.008
ANKRD22	0.0501978	0.016		ISCU	0.0886351	0.023						FAM111A	-0.000257899	0.008
CTSL	0.0173283	0.017		MARCH1	0.0660432	0.023						TMEM131L	-0.000869133	0.008
MFN2	0.0050767	0.017		KTN1	0.078353	0.023						RPS3AP6	0.000355398	0.008
FAM208A	0.0150383	0.017		RSRP1	0.120634	0.023						ANXA6	0.0011715	0.008
EFR3A	0.0130965	0.017		ACAP2	0.140215	0.023						FCN1	-0.000343609	0.008
TNFRSF1B	0.0109001	0.017		LRRC75A-AS1	-0.0738446	0.023						CNPY2	0.0013349	0.008
HINT3	0.0210506	0.017		NAPA	0.0794088	0.023						ITGAM	-0.000369183	0.008
TMSB10	0.00953682	0.018		TM9SF4	0.0651989	0.023						MT-ND3	0.000474875	0.009
PLIN2	0.00540298	0.018		EEF1A1P5	-0.0710966	0.024						CAPG	-0.000102812	0.009
HLA-DMA	0.00735623	0.018		BDP1	0.106429	0.024						CHMP5	-0.0012691	0.009
ARHGEF3	0.0412045	0.018		SRSF7	0.132826	0.024						EVI2A	-0.000181156	0.009
SERTAD1	0.00873682	0.018		TLR8	0.125059	0.024						PARP14	-0.00017643	0.009
F5	-0.143955	0.018		BOD1L1	0.117827	0.024						PEBP1	0.00138219	0.009
DESI2	0.0204236	0.018		TMEM179B	-0.0944961	0.024						PMAIP1	0.00158112	0.009
ZCCHC7	0.0130447	0.018		ZFC3H1	0.0972251	0.024						EEF1D	0.000885462	0.009
PTMA	0.0124513	0.019		NPM1P40	0.0193772	0.024						CYTH1	-0.000427751	0.009
EIF3H	-0.0152142	0.019		ALDH3B1	0.0849748	0.024						ARHGAP26	-8.68102e-05	0.009
SCIMP	0.0747302	0.019		CD93	0.0475242	0.024						TMEM131	-0.000332702	0.009
NRAS	0.0122685	0.019		RHOC	-0.121183	0.025						ARMC8	-0.000605281	0.009
PANK3	-0.00763281	0.019		TNFAIP8	0.0989958	0.025						SMC1A	-0.000891052	0.009
ABRAXAS2	0.00821055	0.019		PUM1	0.0860953	0.025						TNRC6B	-0.000266186	0.009
JKAMP	0.00633111	0.019		COA5	0.0897028	0.025						UBE4A	-0.000404969	0.009
PLAC8	0.000615103	0.019		SCARB2	0.108569	0.026						SNRPA1	-0.00032595	0.009
SP140	0.0145602	0.019		SEPT6	0.100228	0.026						CPD	-0.00450073	0.009
GOLGA7	0.00577255	0.019		KDM5A	0.14791	0.026						FTL	0.00161888	0.01
LDHB	-0.00398044	0.02		GOLGA4	0.116146	0.026						RPS15A	0.000493758	0.01
TMEM87A	0.00746062	0.02		OTUD6B-AS1	0.127841	0.026						NDUFB2	0.00117247	0.01
PNRC1	-0.0473555	0.02		COPS5	0.105407	0.026						RPL23	0.00120468	0.01
FAM96B	0.0471123	0.021		ATRX	0.177531	0.026						VPS13C	-0.000561114	0.01
SORL1	-0.0322315	0.021		PPP2R5C	0.0696588	0.026						YWHAB	-0.00137783	0.01
SFPQ	0.00690421	0.021		TPP1	0.0925937	0.026						LST1	0.00146264	0.01
MED30	0.00462883	0.021		CREB1	0.128511	0.026						AC136632.1	0.00030418	0.01
PCGF5	0.0922928	0.021		HMGB1P5	0.0459858	0.026						C4orf48	0.00155074	0.01
SLC20A1	0.00870589	0.021		RPS8	-0.180919	0.027						SCAF11	0.000162656	0.01
LIMD2	0.00278816	0.022		RPL10A	-0.188691	0.027						SDCBP	-0.000631203	0.01
RASGEF1B	0.00953766	0.022		RPS7	-0.180231	0.027						TYMP	-0.000512402	0.01
CPT1A	0.00500255	0.022		SDHD	0.0960019	0.027						CLINT1	-0.000806095	0.01
FAM76B	0.00708441	0.022		LST1	-0.167194	0.027						RICTOR	-0.000512046	0.01
CRLF3	0.0125036	0.022		PHF3	0.0897567	0.027						CPT1A	-0.00104528	0.01
USP4	-0.00265946	0.023		EIF4G3	0.138997	0.027						PSMB4	0.000593365	0.01
XRCC6	0.00351522	0.023		MRPS5	0.122811	0.027						CNOT8	-0.000607616	0.01
TAGLN2	-0.00550612	0.023		KMT2A	0.0850527	0.027						N4BP2L2	2.03373e-05	0.011
RYBP	0.00413724	0.023		GRN	0.104569	0.028						PSMD14	-0.000475664	0.011
PPIE	0.00546166	0.023		RPS17	-0.13233	0.028						TAOK3	-0.000341145	0.011
CDC42EP3	-0.0133236	0.023		SLK	0.0789144	0.028						THAP5	0.00264602	0.011
ZBED1	0.0131738	0.023		FAM120A	0.136502	0.028						XRN1	-0.00070465	0.011
RSF1	0.0128854	0.023		IFI44	0.0618403	0.028						MEGF9	-0.00037739	0.011
CCDC43	0.0125065	0.023		VCAN	0.113949	0.028						PILRA	-0.000434226	0.011
HLA-DRB6	0.00559344	0.023		GRIPAP1	0.0652474	0.028						CNDP2	-0.000928697	0.011
BTN3A2	0.0199848	0.024		RPL27	-0.131015	0.029						MSN	-0.000336547	0.011
FAM129A	-0.362149	0.024		SYNCRIP	0.122408	0.029						AL365357.1	0.000510709	0.011
HSPH1	0.0301031	0.024		DDX18	0.165837	0.029						HEXIM1	-0.000217509	0.011
CDC37	0.0092027	0.024		IRS2	0.0643508	0.029						LPAR6	-0.000333135	0.011
DCTN2	0.0063232	0.024		FTH1P10	-0.0381057	0.029						ERBIN	-7.74416e-05	0.011
CD300E	0.0154903	0.024		LIN7C	0.0634615	0.029						GM2A	-0.000709691	0.011
STEAP4	-0.0248175	0.024		ARHGAP26	0.08168	0.029						AL591846.1	0.0017614	0.011
AATF	0.0433708	0.024		C5orf56	0.10771	0.029						CCAR1	-0.000376171	0.011
CDC42SE2	0.00381753	0.025		IRF2	0.18067	0.029						GIMAP8	-0.000243681	0.011
NUP214	-0.00925144	0.025		ALDH2	0.0567673	0.03						TERF1	-0.000223242	0.011
GNL3L	0.0108145	0.025		RBP7	0.114126	0.03						MEF2C	-0.000328589	0.011
FGD5-AS1	0.00803561	0.025		MS4A6A	0.114919	0.03						RPL38	0.000653277	0.012
IP6K2	0.0138696	0.025		UTP6	0.10066	0.03						HEXB	-0.000413026	0.012
FBXL3	0.0128679	0.025		CNOT6L	0.104943	0.03						USMG5	0.000856267	0.012
TFRC	0.0753722	0.026		RPL26	-0.174219	0.031						ADCY7	-0.000651545	0.012
CFLAR	-0.00245145	0.026		GUSB	0.0706418	0.031						PTPN12	-0.000272448	0.012
CGAS	0.0140878	0.026		PCF11	0.064681	0.031						RXRA	-0.000552427	0.012
ZRSR2	0.00861898	0.026		TMEM176A	0.0337964	0.031						MVP	-0.000207952	0.012
VNN2	-0.0119898	0.026		EFTUD2	0.0732159	0.031						WSB1	-0.000425667	0.012
METTL7A	0.0101144	0.026		GNPTAB	0.0689444	0.032						DNM1L	-0.000431455	0.012
PHB2	0.0144653	0.026		FAM96A	-0.098273	0.032						KMT2C	-0.000674319	0.012
MBD2	0.00638285	0.026		STAT3	0.0869897	0.032						NIN	-0.000233418	0.012
ADM	-0.00958066	0.026		ZEB2	0.113317	0.032						TAF2	0.000412971	0.012
GLT1D1	-0.0157789	0.026		ZFP36L2	0.127875	0.032						ZBTB11	-0.000263372	0.012
CAPZA2	0.0064329	0.027		ANKIB1	0.0870516	0.032						FER	-0.000218338	0.012
CLIP4	0.0156498	0.027		DOCK8	0.147901	0.032						SUPT4H1	0.000340089	0.012
FGD2	0.0167272	0.027		ATP6V1G1	0.0729866	0.032						RPL41	0.000373848	0.013
SAP18	0.00238129	0.027		CEBPZ	0.0795649	0.032						BTF3	0.000984048	0.013
NDUFB4	0.00764459	0.027		CRIP1	-0.0681475	0.033						RAB3GAP1	-0.000616024	0.013
DNAJC1	0.00700574	0.027		RPL3	-0.0928499	0.033						SSB	-0.000215681	0.013
CTSH	0.00950018	0.028		RPL18	-0.0633594	0.033						VPS4B	-0.00055951	0.013
CAND1	0.0111249	0.028		CNTRL	0.124532	0.033						HSD17B11	0.000269456	0.013
NBR1	-0.00778285	0.028		LIMS1	0.063178	0.033						LRRK2	-0.000383681	0.013
PIK3CA	-0.00895098	0.028		XIAP	0.0670994	0.033						ATAD2B	0.000639744	0.013
MGST1	-0.105628	0.028		OAS1	0.140626	0.033						RPL34P18	0.00030772	0.013
XIST	0.00418589	0.028		PPTC7	0.11042	0.033						C3orf58	-0.000347422	0.013
APOL6	0.172607	0.029		AKNA	0.174679	0.033						SP1	-0.000481853	0.013
BLOC1S6	0.00262352	0.029		MAP3K8	-0.126612	0.034						RPAIN	-0.000285744	0.013
KYNU	0.0153203	0.029		PET100	-0.123721	0.034						NDUFA2	0.000734484	0.014
MAP3K11	0.00277741	0.029		SON	0.13761	0.034						CD3D	0.000696957	0.014
NDUFS3	0.00793938	0.029		UBXN4	0.131507	0.034						KCTD12	-0.000762678	0.014
ITGA4	0.0105338	0.029		EIF4G1	0.0829957	0.034						MGST3	0.000339733	0.014
TAF9	0.00873946	0.029		MEGF9	0.0511882	0.034						SAMD9L	-0.000316368	0.014
EVI5	0.00392596	0.029		CUL5	0.0817314	0.034						STK17A	0.00038304	0.014
SLPI	-0.0316948	0.029		LAIR1	0.0970991	0.034						UGP2	-0.00065608	0.014
GTF2H5	0.0144219	0.03		PIAS1	0.107191	0.034						SAMHD1	-0.000774646	0.014
PNN	-0.00171699	0.03		RBM6	0.0908995	0.034						CLEC4A	-8.12149e-05	0.014
NGDN	-0.00387341	0.03		ASF1A	0.049985	0.034						SCP2	0.000841553	0.014
IREB2	0.00780272	0.03		APLP2	0.0708926	0.035						C4orf3	0.00257049	0.014
PSMD5	0.00839924	0.03		SSR1	0.106506	0.035						PPP4R3A	-0.000468447	0.014
RAB8A	0.0385355	0.03		USP16	0.115903	0.035						SDF2	-0.00059898	0.014
RPP30	0.0268975	0.03		EPSTI1	0.0810524	0.035						IL17RA	-0.000423739	0.014
APOBEC3A	0.00528102	0.03		APOL3	0.212121	0.035						PARP8	-0.000267369	0.014
HNRNPC	0.00248579	0.031		CDKN1A	-0.0765707	0.035						RBM26	-0.000315967	0.014
MTCO1P12	0.146747	0.031		UBA52	-0.110484	0.036						APOL3	2.93203e-05	0.014
NEMF	-0.0423334	0.031		FAU	-0.156991	0.036						RPL35P5	0.000758882	0.014
AQP9	-0.210881	0.031		SERBP1	0.123613	0.036						CUL2	-0.000669163	0.014
CCDC66	0.00434769	0.031		DYNC1I2	0.0567645	0.036						RPL37	0.000537124	0.015
NAAA	0.00209041	0.031		RPL18A	-0.0911314	0.036						RPL13AP5	0.000636399	0.015
MALAT1	-0.0820834	0.032		PAIP2	-0.127589	0.036						HINT1	0.000649451	0.015
CTSC	0.015661	0.032		MYCBP2	0.101053	0.036						OST4	0.000630876	0.015
COPS9	-0.00603377	0.032		TXNL4A	0.125385	0.036						ACTN1	-0.000731412	0.015
HLA-DQB1	0.0122293	0.032		ACER3	0.127162	0.036						ANPEP	-0.000692086	0.015
SNHG5	-0.026956	0.032		FCER1G	-0.0995239	0.037						ARL8B	-0.000572811	0.015
CYSLTR1	0.0188473	0.032		VPS4B	0.0666751	0.037						ELOB	0.000962007	0.015
CXCL16	0.0141425	0.033		SRSF11	0.0729078	0.037						BOD1L1	-0.000492006	0.015
KIDINS220	-0.00870563	0.033		SNX27	0.129897	0.037						RPL12P4	0.00142253	0.015
STT3B	-0.0163739	0.033		MCMBP	0.0986852	0.037						MAP3K3	-0.000482786	0.015
AGTPBP1	-0.0253284	0.033		MT-ND3	-0.0676122	0.038						GATAD1	-0.000488708	0.015
BCL2L11	0.0132804	0.033		PKN2	0.0636953	0.038						POLB	-0.000369192	0.015
SP140L	0.01647	0.033		OAS3	0.0507899	0.038						CTSB	-0.000470333	0.016
LMAN2	0.00702521	0.033		RPS3	-0.11115	0.039						POMP	0.000323459	0.016
PADI4	-0.00387005	0.033		BAZ1A	0.145562	0.039						CEP350	-0.00015483	0.016
PGK1	0.000243654	0.034		BPTF	0.135058	0.039						FGD2	-0.000474732	0.016
BPTF	-0.0100922	0.034		RNF213	0.0995017	0.039						PKM	-0.00261345	0.016
PPA2	0.00793478	0.034		BCL2A1	-0.148972	0.039						RPS10	0.000758207	0.016
USP8	-0.0133795	0.034		NUCKS1	0.0928327	0.04						SLC11A1	-0.00100388	0.016
IL16	0.00550034	0.034		INPP5D	0.104432	0.04						EIF5B	-0.000339589	0.016
ICAM3	-0.0026872	0.034		TLE4	0.105992	0.04						SIRPB1	-0.000867378	0.016
RABEP1	0.00703472	0.034		MARF1	0.114695	0.04						AP001324.1	0.000240281	0.016
RPL8	0.00289844	0.035		VEZF1	0.0478691	0.04						BCL2L11	-2.03669e-05	0.016
METTL9	-0.00551576	0.035		GPX4	-0.0967786	0.041						CCNH	-0.000267451	0.016
KIAA0368	0.00627901	0.035		NCF2	0.0852006	0.041						NMT1	-0.000203731	0.016
PHACTR1	-0.0332914	0.035		SIRPB1	0.0645995	0.041						RPL7P9	0.000253889	0.016
GNLY	-0.000682193	0.035		ERBIN	0.150493	0.041						KLF10	-0.000584732	0.016
TUFM	-0.0205049	0.035		FYTTD1	0.0885296	0.041						ARPC1B	-0.000607993	0.017
API5	0.00447141	0.035		NT5C3A	0.105646	0.041						SH3GLB1	-0.000581202	0.017
BASP1	-0.00705911	0.035		SAFB2	0.0921428	0.041						BAZ2B	-0.000182214	0.017
CDKN1C	0.1015	0.035		CYTIP	-0.102956	0.042						CCSER2	-0.000260936	0.017
COMMD9	0.00819279	0.036		NCF1B	0.0587265	0.042						DICER1	-3.26427e-05	0.017
DNM1L	0.00304315	0.036		NDUFB4	-0.111894	0.042						RPLP0	0.000587655	0.017
RAB10	0.00711678	0.036		CCNK	-0.159975	0.042						SPEN	-0.000333583	0.017
MAP3K5	-0.00911413	0.036		IL17RA	0.0944173	0.042						NME2	0.000142276	0.017
SREK1	-0.00739705	0.036		VEZT	0.0692228	0.042						PHF20L1	-0.000324778	0.017
FCGR2C	0.0113833	0.036		MALAT1	0.158889	0.043						WIPF1	-0.0002657	0.017
MALT1	0.00904876	0.036		SETD2	0.091891	0.043						AKAP13	-0.000117796	0.017
LTA4H	0.00331744	0.037		PRRC2C	0.0618715	0.043						SMC5	0.0012454	0.017
APEX1	0.0124017	0.037		EEF1B2P3	-0.0735759	0.043						STAT1	-0.000708701	0.017
HSP90AB1	0.0632977	0.037		TPP2	0.0853867	0.044						SRRM2	-0.000611092	0.017
PDCD5	0.00207411	0.037		SLC25A6	-0.119936	0.044						CEBPD	-0.000510757	0.017
PIK3AP1	0.00381988	0.037		CHURC1	0.085357	0.044						E2F3	-0.000549128	0.017
MPLKIP	0.0123966	0.037		LAPTM4A	-0.0962077	0.044						FAUP1	0.000265099	0.017
TOM1	0.00948297	0.037		GYG1	0.076461	0.044						NFX1	-0.000728759	0.017
EIF2AK1	-0.0139377	0.037		BID	-0.0558271	0.044						RPS29	0.000411434	0.018
RAB27A	-0.0173092	0.037		TNFSF10	0.1782	0.044						FCER1G	0.000458258	0.018
TRIM14	0.0191819	0.037		GVINP1	0.0694497	0.044						PPT1	-0.000201688	0.018
AHCTF1	-0.00995955	0.037		RACK1	-0.116771	0.045						COMMD6	0.000309139	0.018
RNASEH2B	0.032851	0.037		RPL14	-0.185885	0.045						DMAC1	0.00110693	0.018
STX16	0.00423833	0.037		RPL7A	-0.148809	0.045						SDF4	-0.000516348	0.018
CLEC4D	-0.0539659	0.037		ZNF106	0.16604	0.045						TXN	0.000775422	0.018
VMA21	0.00272957	0.038		RGS18	0.106984	0.045						SLK	-0.000217297	0.018
APOBEC3C	0.00853757	0.038		ZNF24	0.0610296	0.045						PRRC2C	-0.000496717	0.018
FOXJ3	0.0119661	0.038		GM2A	0.0267094	0.045						AP1AR	-0.000396042	0.018
UXS1	-0.048275	0.038		ID2	-0.120748	0.046						TMEM179B	0.000598699	0.018
CD300A	0.00100483	0.038		N4BP2L1	0.0544374	0.046						CHTF8	-0.000675018	0.018
PLXNB2	0.0124593	0.039		FAUP1	-0.00492521	0.046						VCAN	-0.000876116	0.018
POLR2G	0.0191879	0.039		MITD1	0.0755541	0.047						SAMD9	-0.000308688	0.018
HHEX	0.0105191	0.039		EMB	0.0628612	0.047						SOS2	-0.000740371	0.018
KLHL5	-0.00914564	0.039		GNB1	-0.128732	0.047						LIN7A	-0.000553022	0.018
RARA	0.00576832	0.04		GNAQ	0.058294	0.047						LCP1	-0.00119916	0.019
ASH2L	0.0182216	0.04		MGME1	0.0419575	0.047						SMARCA5	-0.000317716	0.019
RELT	0.00332085	0.04		UBE4A	0.0575383	0.047						TMA7	0.000641698	0.019
APOBEC3B	0.00947326	0.04		PAK2	0.0511097	0.048						DNAJA2	-0.000452995	0.019
STARD7	0.00779836	0.041		PLA2G7	0.0766992	0.048						UTP6	-0.000260029	0.019
ATG3	0.00531654	0.041		THOC7	0.0972489	0.049						STT3B	0.000770678	0.019
AP1S2	0.0224841	0.041		SRSF2	0.0849965	0.049						KDM6A	-0.000204249	0.019
HERC4	0.0103581	0.041		WBP4	0.0937435	0.049						STAT2	-0.00041194	0.019
PROK2	-0.0125661	0.041		TRIM38	0.0660743	0.049						DSE	-0.00125696	0.019
TUBB	0.00342079	0.042		PRR14L	0.105494	0.049						COX16	-0.000348303	0.019
DDX27	0.0166272	0.042		PARVG	0.114699	0.049						RPS7	0.000847344	0.02
PSMA4	0.00212767	0.043										TIPRL	0.000409699	0.02
CTSA	-0.0101239	0.043										CCL4	0.000987185	0.02
MRFAP1	0.00697479	0.043										MX2	-0.000415785	0.02
SNRPG	0.00190216	0.043										RPL24P4	0.000434492	0.02
NDUFS7	-0.00491153	0.043										SOD1	0.00105249	0.02
CYP1B1	-0.0752712	0.043										APAF1	-0.00028104	0.02
BAZ2B	-0.0243406	0.044										CPEB4	-0.000267289	0.02
LTB	-0.0027131	0.044										SYNRG	-0.000428537	0.02
TTC14	0.00896558	0.044										TAOK1	-0.000336902	0.02
ELF1	0.0043548	0.044										COPB2	-0.000497993	0.02
RBP7	-0.0435604	0.045										ZBED1	-0.000333807	0.02
TES	0.00677306	0.045										FAM198B	-0.000279481	0.02
RILPL2	0.00237392	0.045										NDUFA4	0.000244238	0.021
MTMR6	0.00704676	0.045										UQCRB	0.000254536	0.021
SAT2	-0.00758436	0.045										UBB	0.00201121	0.021
C2orf49	0.00642829	0.046										DYNC1H1	-0.000236721	0.021
ZFAND6	-0.0157918	0.046										SLC8A1	-0.000530674	0.021
CEBPG	0.0117152	0.046										MLX	-0.000365816	0.021
RPS4Y1	-0.0131983	0.046										PIK3AP1	-0.000566867	0.021
ITGAL	0.0212971	0.046										CEBPB	-0.00184412	0.021
SOX4	0.0223865	0.046										NAPA	-0.000295645	0.021
ABRACL	0.00510771	0.047										BCAP29	0.000388305	0.021
SHKBP1	0.00410938	0.047										RAB5A	-0.000414436	0.021
ISG20L2	-0.0150674	0.047										LCOR	-0.00045373	0.021
UBR5	-0.00378428	0.047										TLR2	-0.000449218	0.021
QRSL1	0.00974698	0.047										SLPI	0.00404535	0.021
SLFN12	-0.0134052	0.047										S100A6	0.00109673	0.022
RNF24	-0.00452617	0.047										RPL35A	0.00067254	0.022
S100A9	-0.126645	0.048										DDX50	-0.000495947	0.022
THAP5	-0.00801068	0.048										GIMAP4	-0.000122682	0.022
VASP	0.0074479	0.048										NCF1B	-0.000112731	0.022
NCF4	-0.00340737	0.048										PLXNB2	-0.000299472	0.022
STAMBP	0.0117997	0.048										ACADM	-0.000378764	0.022
TCF7L2	0.0047334	0.048										CUX1	-0.000238807	0.022
SNRPA1	0.00487281	0.048										CGAS	-0.0010947	0.022
SLC7A7	0.0169399	0.049										ATP5G1	0.000422692	0.022
SSB	0.0122514	0.049										HSD17B4	-9.43637e-05	0.022
GSTP1	0.00546713	0.049										RPS25	0.000597092	0.023
DUT	0.00382981	0.049										COX5B	0.000785536	0.023
												RPL37A	0.000516822	0.023
												ARF1	-0.000898596	0.023
												LYPLA1	0.000366751	0.023
												PTPRC	-0.000334657	0.023
												HCAR2	0.00413775	0.023
												PPP1R12A	-0.000136867	0.023
												TET2	-0.000247786	0.023
												OPA1	-0.000255183	0.023
												ARRDC3	-0.00216194	0.023
												GNAQ	-0.000490436	0.023
												IFI35	-0.000425255	0.023
												NDUFS7	0.00125084	0.023
												RNF125	-0.000233008	0.023
												RPS28	0.000538009	0.024
												TMEM219	0.00133124	0.024
												GNAI2	-0.000230047	0.024
												TRBC2	0.000342714	0.024
												CTNNA1	-0.000441142	0.024
												DOCK8	-0.000551549	0.024
												WDFY1	-0.000304329	0.024
												CREBBP	8.81497e-05	0.024
												COX7C	0.000510473	0.025
												DDX60L	-0.000298527	0.025
												PHAX	-0.000246798	0.025
												RPL24	0.000428492	0.025
												VTI1B	-0.000249272	0.025
												EMB	-0.000487152	0.025
												UQCRH	0.000237251	0.025
												IFI16	-0.000351875	0.025
												C2CD5	-0.000481029	0.025
												CEP57	-0.000349835	0.025
												CD52	0.00109697	0.026
												CANX	-0.000360527	0.026
												SNX6	-0.000237709	0.026
												MESD	-0.000216972	0.026
												ZCCHC6	-0.00042869	0.026
												ATP6V1A	-0.000219231	0.026
												SLTM	7.17868e-05	0.026
												MAFB	-0.00114556	0.026
												AC008038.1	0.00025456	0.026
												RAB11A	-0.000243015	0.026
												ARHGAP9	-0.000193785	0.026
												CYP1B1	-0.000820691	0.026
												C5AR1	-0.0027743	0.027
												TOMM7	0.000429843	0.027
												UQCR11	0.000783074	0.027
												LAPTM5	-0.000399478	0.027
												ARHGAP25	-0.00017529	0.027
												BZW1	-0.000952028	0.027
												PRPF4B	-0.000105673	0.027
												SH3KBP1	-0.000260763	0.027
												ARID4A	-0.000272171	0.027
												TDG	0.000266513	0.027
												GUK1	0.00125293	0.027
												HNRNPA0	-7.20815e-05	0.027
												HNRNPH3	-0.000318656	0.027
												FKBP5	-0.000578054	0.027
												MARC1	-7.26054e-05	0.027
												COX7A2	0.000460571	0.028
												DNAJB12	-0.00025073	0.028
												CCNG1	0.000592475	0.028
												PPP6R3	-0.000428302	0.028
												SKIV2L2	-0.00033785	0.028
												XRN2	-1.54284e-05	0.028
												SERPINB9	-0.000510664	0.028
												RPL26	0.000669325	0.029
												COX7B	0.000344339	0.029
												UBLCP1	0.000218838	0.029
												DNAJC13	-0.000474599	0.029
												RARA	-0.000350162	0.029
												LILRA5	-0.000419577	0.029
												RPS3AP26	0.000453943	0.029
												SLC2A6	-0.000280408	0.029
												APOBR	-0.000286242	0.029
												FAM104A	-0.000467906	0.029
												BX679664.3	0.00023148	0.029
												RPL23A	0.000680836	0.03
												AP2S1	0.000547176	0.03
												FBP1	-0.0012103	0.03
												FBXO9	-0.000248345	0.03
												OAZ1	0.00111649	0.03
												NOTCH2	-0.000277067	0.03
												MKLN1	-0.000482372	0.03
												EIF4E2	-0.000523515	0.03
												PDS5A	-0.00015226	0.03
												RCSD1	-1.50273e-05	0.03
												SETX	-0.000276873	0.03
												ZNF622	-0.000484979	0.03
												HELZ	-0.000170059	0.03
												VEZF1	-0.000483334	0.03
												CCNY	-0.000328717	0.03
												PAPOLA	-0.000435709	0.031
												CALCOCO2	-0.000555475	0.031
												EIF4G2	-0.000414917	0.031
												GOLGB1	-0.000422662	0.031
												SEC61G	0.000530977	0.031
												CAST	-0.000219098	0.031
												PSMC3	0.000392233	0.031
												TLR8	-9.69989e-05	0.031
												BEST1	-8.72724e-05	0.031
												NOL8	-0.000362729	0.031
												ELF1	-0.000831411	0.031
												FCF1	-0.000559185	0.031
												DENND4A	-0.000698602	0.031
												MARF1	-0.000321242	0.031
												CMPK2	-0.000410659	0.031
												ANKRD12	-0.000141159	0.032
												PPIA	0.000544792	0.032
												DAZAP2	-0.000616509	0.032
												MAP3K2	-0.000421647	0.032
												RPL26P19	0.000381369	0.032
												KARS	-0.000491391	0.032
												ZFP36L1	6.39107e-05	0.032
												AHCYL1	-0.000321106	0.032
												MYO1F	-0.000273743	0.032
												CHIC2	0.000972628	0.032
												RPL22	0.00041739	0.033
												RPL30	0.00055944	0.033
												KIN	0.000418739	0.033
												PARP9	-0.000472376	0.033
												NBPF14	0.0013177	0.033
												CCL4L2	0.000681117	0.033
												ZCCHC11	0.000416036	0.033
												ATF7IP	-0.0001866	0.033
												LIPA	0.0141333	0.034
												SUPT20H	-0.00025308	0.034
												ZEB2	-0.000409446	0.034
												HIGD2A	0.000679399	0.034
												RER1	0.000513574	0.034
												RPL3P4	9.19851e-05	0.034
												SAP30BP	-0.000333746	0.034
												CAND1	-0.000279034	0.034
												IL6ST	-0.000393485	0.034
												NCBP2	-0.00027388	0.034
												SLC4A1AP	-0.000113685	0.034
												NFE2	-0.000284472	0.034
												NCF1	-2.20598e-05	0.034
												RHOA	-0.000858458	0.035
												DDOST	-0.000336461	0.035
												FCGR1A	-0.000532639	0.035
												HSD17B10	0.000559925	0.035
												SEPT6	-0.000447484	0.035
												TNFSF13B	-8.85189e-05	0.035
												PGD	-0.000475638	0.035
												AGTRAP	0.000732525	0.035
												KLHL24	-0.000237739	0.035
												CYTOR	0.000668346	0.035
												FGD3	-0.000483414	0.035
												PLXDC2	-0.00025969	0.036
												BCLAF1	-0.000480008	0.036
												GTF3A	0.000598406	0.036
												NDUFB6	0.000758286	0.036
												SF3B6	0.000390394	0.036
												LONP2	-0.000918766	0.036
												STK10	-0.000394242	0.036
												EIF4EBP2	0.000341317	0.036
												LGALS1	0.000477533	0.037
												OAS1	-0.000109747	0.037
												AC007969.1	0.000607937	0.037
												PGLS	0.000381296	0.037
												TCERG1	-0.000247433	0.037
												MACF1	-0.000177661	0.037
												APOBEC3A	-0.000997097	0.037
												NBEAL1	0.000677892	0.038
												STAU2	-0.00022864	0.038
												Z74021.1	0.000220262	0.038
												ZDHHC6	-0.000605635	0.038
												PSMA1	-0.000430745	0.038
												DRAM2	0.000503055	0.038
												THUMPD3	0.000570561	0.038
												ZCCHC7	-0.000316373	0.038
												C2orf49	-0.00033249	0.039
												MAN1A2	-0.000334588	0.039
												NCOR1	-0.00043922	0.039
												LARP7	-0.000335139	0.039
												LASP1	-0.000153173	0.039
												NAA50	-0.000350412	0.039
												PIGX	0.000223342	0.039
												ALDOA	-0.000531256	0.04
												ATP6V0B	0.000905929	0.04
												TNFRSF1B	-0.000782604	0.04
												ERH	0.000658179	0.04
												MCMBP	-0.000272174	0.04
												TNRC6A	-0.000157858	0.04
												GLTP	-0.000228133	0.04
												CD63	0.000424605	0.041
												RPL6P27	0.000523611	0.041
												SAR1A	-0.000378004	0.041
												RPS2P5	0.000410086	0.041
												EPSTI1	-0.000264884	0.041
												PTPN18	-0.000274943	0.041
												ECE1	-0.000244728	0.041
												GAS7	4.11147e-05	0.041
												SYNCRIP	-0.000384509	0.042
												GPX4	0.000823873	0.042
												NDUFS4	0.000663722	0.042
												UBE3A	-0.00033109	0.042
												TIA1	7.48546e-06	0.042
												ICE1	-0.000283056	0.042
												DHX36	-0.000469958	0.043
												PSMG2	-0.000391352	0.043
												USP3	-0.000601196	0.043
												TMEM123	-8.69131e-05	0.043
												ITGAX	-0.000592132	0.043
												NONO	-0.000256357	0.043
												PHIP	-1.46812e-05	0.043
												CXCR4	0.00106679	0.043
												DCP2	-0.000331554	0.043
												YWHAG	-0.000313039	0.043
												MAP7D1	-0.000335326	0.043
												EDEM3	-0.000371226	0.043
												TCF25	-0.000482324	0.044
												MDM2	-0.000482426	0.044
												HOTAIRM1	9.93107e-05	0.044
												MAFG	-0.000223306	0.044
												SCPEP1	-0.0001798	0.044
												ZFP36L2	-2.14951e-05	0.044
												XAF1	-7.30996e-05	0.044
												CRNKL1	-0.000394984	0.044
												FERMT3	-0.00055707	0.044
												JAK2	-0.000320372	0.044
												PHPT1	0.000514223	0.044
												RPLP0P6	0.000569853	0.044
												DST	-0.000405218	0.045
												SLC7A7	-0.00014032	0.045
												TLN1	-0.000271297	0.045
												CHORDC1	5.99936e-05	0.045
												RBM25	-7.12696e-07	0.045
												RN7SL2	-0.000660052	0.045
												TMEM87A	-0.000610644	0.045
												VMP1	-0.000253101	0.045
												ZRANB2	-0.000224243	0.045
												FBXO6	-0.000306913	0.045
												HNRNPF	-0.000101827	0.045
												NLRP1	-0.000546514	0.045
												VAMP8	0.000692284	0.046
												CD302	0.000504289	0.046
												EIF2AK2	-0.000128291	0.046
												RTN3	-0.000522939	0.046
												LSM10	-0.000603133	0.046
												PRPF18	-4.85306e-05	0.046
												ITPR2	-0.000137847	0.046
												OAS2	-0.000213441	0.046
												UXS1	-0.000673308	0.046
												NCOA2	-0.000424703	0.046
												NNT	-0.000123428	0.046
												GIMAP7	-0.000201521	0.047
												MX1	-0.000258587	0.047
												ASH1L	-0.000276886	0.047
												ATM	-0.000265723	0.047
												MYH9	-7.19284e-05	0.047
												NDUFB8	0.000313794	0.047
												TNFSF10	1.93765e-05	0.047
												U2SURP	-0.000408135	0.047
												GAPT	-0.000271008	0.047
												TAF10	0.000719459	0.047
												BCL7B	-0.00110632	0.047
												EEF1B2	0.000493324	0.048
												ROCK1	-0.000235335	0.048
												CFLAR	0.000103578	0.048
												SAP18	0.000582238	0.048
												CD86	0.00132106	0.048
												MPP1	-0.00018132	0.048
												SLC39A6	-0.000560182	0.048
												CISD3	-0.000294222	0.048
												HES1	0.00138004	0.048
												AOAH	0.000235848	0.048
												SELENOT	0.000525913	0.049
												SF3B1	-0.000413383	0.049
												SKA2	-0.000197355	0.049
												CCL3L3	0.00101995	0.049
												VEZT	2.33955e-05	0.049

## Sheet: neutrophils IDEAS
SS				DM				SSc				IIP
gene	log2FoldChange	pvalue		gene	log2FoldChange	pvalue		gene	log2FoldChange	pvalue		gene	log2FoldChange	pvalue
HLA-B	0.0991079	0.001		ARPC3	-0.241656	0.001		TNFAIP3	0.0365577	0.001		MYL6	0.421075	0.001
GLRX	0.767637	0.001		CNPY3	-0.203526	0.001		FAM107B	0.0382674	0.002		COX5B	0.184273	0.001
HLA-C	0.399765	0.001		CDC5L	0.204945	0.001		LINC01578	0.043147	0.003		S100A4	0.422097	0.001
HLA-E	0.401535	0.001		STX12	-0.12234	0.001		NFKBIA	0.0448911	0.003		TSPO	0.240908	0.001
EFHD2	0.692823	0.001		LILRA5	-0.162779	0.001		THUMPD1	0.0212972	0.004		COX6A1	0.17046	0.001
FCGR2A	0.338642	0.001		HNRNPD	0.131089	0.001		ZFP36L2	0.0351546	0.005		PRDX5	0.368821	0.001
GABARAP	0.179137	0.001		TLE4	0.230482	0.001		ITPR2	0.0199048	0.005		SH3BGRL3	0.164981	0.001
HLA-A	0.195816	0.001		RNF34	0.0164869	0.001		NDUFB6	-0.0283437	0.005		UQCR11	0.243242	0.001
NDUFA1	-0.489308	0.001		TIA1	0.162096	0.001		KIAA1143	0.0349152	0.005		ELOB	0.302883	0.001
CALCOCO2	0.542184	0.001		NOP10	-0.248096	0.002		PAG1	0.0140212	0.005		SKP1	0.353565	0.001
DEF6	0.170288	0.001		LAMP1	0.126003	0.002		TBC1D5	0.0186875	0.005		COX6B1	0.203558	0.001
DHRS9	0.436179	0.001		ASAH1	-0.269321	0.002		MBNL1	0.0354418	0.006		CYBA	0.265707	0.002
EVI2A	0.280853	0.001		ZRANB2	0.224925	0.002		CHD4	0.0328094	0.007		JTB	0.205438	0.002
FCGR1A	0.871392	0.001		BRD2	0.202006	0.002		S100A6	-0.0451661	0.008		FYB1	-0.143361	0.002
FCGR1B	0.688606	0.001		CUX1	-0.111408	0.002		CHMP4B	0.0269892	0.008		NUFIP2	-0.13681	0.002
GPR65	0.772592	0.001		ROCK2	0.252893	0.003		CRBN	0.02358	0.008		CLC	0.12824	0.002
RALB	0.173206	0.001		CREM	-0.102622	0.003		BTK	0.021768	0.008		UBA52	0.41257	0.003
SNX10	0.365235	0.001		UBE2I	0.0932777	0.003		RFWD2	0.0543918	0.009		AIF1	0.175357	0.003
ZNF267	0.586036	0.001		TBXAS1	-0.0990099	0.004		CELF1	0.0152932	0.01		BTN2A1	-0.112595	0.003
TET2	0.361146	0.001		ADSS	0.185227	0.004		RILPL2	0.045296	0.01		LAMTOR5	0.190561	0.003
XRN1	0.611839	0.001		ATRX	0.2491	0.004		CDC40	0.0175224	0.01		ZC3HAV1	-0.186328	0.003
CLEC2B	0.310277	0.001		CAMP	0.0940894	0.004		G0S2	0.0210107	0.01		WIPF1	-0.229654	0.003
RNF149	0.261777	0.001		DHRS12	-0.168479	0.004		C9orf78	0.0351067	0.012		NFE2L2	-0.11186	0.003
ATG3	0.719606	0.001		SYNCRIP	0.193614	0.005		TPM4	0.0248181	0.012		NDUFV2	0.168361	0.003
GBP5	1.15561	0.001		ARFGEF1	0.148239	0.005		USP16	0.0206005	0.012		FAU	0.188554	0.004
GIMAP4	1.00039	0.001		TXN	-0.232985	0.005		ERAP2	0.0184596	0.012		N4BP2L2	-0.0158291	0.004
HSD17B11	0.312916	0.001		UTRN	0.13786	0.005		FMR1	0.0257881	0.013		ATP5I	0.148222	0.004
IRF1	0.263242	0.001		ARAP2	0.170967	0.005		XIST	0.00292213	0.013		KIF13A	-0.0725004	0.004
PILRA	0.515231	0.001		DTX3L	0.292841	0.005		PNPLA8	0.0328018	0.014		CPEB4	-0.0982222	0.004
STX11	0.51465	0.001		PCBP1	-0.19407	0.005		ZFR	0.0183563	0.014		TAPBP	-0.115489	0.004
WIPF1	0.147365	0.001		TROVE2	0.13405	0.005		C1orf43	0.0312888	0.014		CRIPT	0.164525	0.004
ITM2B	0.307385	0.001		SLFN5	0.158784	0.005		LST1	-0.0678225	0.015		TMED9	0.138226	0.005
ARID4A	0.389396	0.001		UFD1	-0.193084	0.005		CRIPT	-0.0152183	0.015		HLA-F	-0.087359	0.005
BTN3A1	0.741413	0.001		UBE2L3	0.163886	0.006		GUK1	-0.0218898	0.015		SIVA1	0.190822	0.005
FGL2	0.664584	0.001		GMCL1	-0.0950483	0.006		TMBIM4	-0.0616496	0.016		RASA2	-0.146319	0.005
GBP2	0.463859	0.001		ANP32A	-0.191917	0.006		ZNF354A	-0.0112582	0.016		BECN1	-0.126641	0.005
LRRK2	0.419547	0.001		ANKRD49	0.163467	0.006		TCP11L2	0.0308695	0.016		ZNF438	-0.073652	0.005
RXRA	0.12733	0.001		C6orf89	0.143605	0.006		EZR	0.0274443	0.017		FTLP3	0.127185	0.006
NDUFA6	-0.475346	0.001		MALAT1	0.267419	0.007		ARPP19	0.0283954	0.017		TXNIP	-0.0367843	0.006
STAT1	0.772196	0.001		GBP3	0.119398	0.007		BCLAF1	0.034323	0.017		CD63	0.14445	0.006
ARRDC3	0.260549	0.001		HP1BP3	0.1741	0.007		CEBPZ	0.0122858	0.017		SMCHD1	-0.171316	0.006
ARFIP1	0.445325	0.001		PHF11	0.264041	0.007		SULT1B1	-0.0236643	0.017		CASP4	-0.097628	0.006
CYB5R4	0.262412	0.001		PDS5B	0.167947	0.007		ARF6	0.0137814	0.018		DCP2	-0.0583498	0.006
FYB1	0.54313	0.001		PPP4R3B	0.0961682	0.007		GGPS1	-0.0065911	0.018		RYBP	-0.0870992	0.006
GK	0.763421	0.001		NFAT5	0.0898259	0.007		C4orf3	-0.0395965	0.018		LCP2	-0.110151	0.006
HCK	0.503348	0.001		MID1IP1	-0.149027	0.007		DDX6	0.0399477	0.018		TRIR	0.102467	0.006
PPP1R18	0.255658	0.001		TXNIP	0.186587	0.008		UBE2A	0.0126072	0.018		MT-CO3	0.111277	0.007
PRELID3B	-0.175042	0.001		SPG11	0.194816	0.008		ZNF24	0.0326507	0.019		SERF2	0.240876	0.007
PSTPIP2	0.712844	0.001		MX1	0.170214	0.008		KDM1B	-0.01439	0.019		RPS9	0.175234	0.007
RNF13	0.441303	0.001		GOLGA4	0.171195	0.008		DDX24	0.0142813	0.02		USMG5	0.150874	0.007
TRAFD1	1.05795	0.001		MED13	0.151853	0.008		CYLD	0.0206583	0.02		N4BP1	-0.138055	0.007
CD300A	0.545935	0.001		STAT2	0.21398	0.008		RNMT	0.00930479	0.02		MT-CO2	0.147799	0.008
STAM2	0.314308	0.001		ZC3H13	0.115031	0.008		CCL3L3	0.00844206	0.02		PRDX3	0.189103	0.008
RIPK2	0.475163	0.001		XRN2	0.163576	0.008		PRDX5	-0.0237155	0.021		CAT	0.107894	0.008
SECTM1	0.938199	0.001		CTR9	0.253377	0.008		EIF1AY	-0.0067206	0.021		NAA38	0.20603	0.008
GBP1	1.13177	0.001		NIPBL	0.25774	0.009		WDR48	-0.0129961	0.021		TRIM21	-0.140046	0.008
TAGAP	0.367648	0.001		RETN	0.0560952	0.009		TYROBP	-0.0213751	0.022		DTX3L	-0.0737302	0.008
RAF1	0.238473	0.001		SRSF9	-0.115468	0.009		CNIH4	-0.0219248	0.022		CELF2	-0.0767982	0.008
TLR6	0.272366	0.001		MPPE1	-0.156929	0.009		ING2	0.0187473	0.022		ERBIN	-0.0398471	0.008
APOL2	0.963799	0.001		CCR1	0.216976	0.009		MACF1	0.0202004	0.022		LTB	0.16719	0.008
TNIP1	0.382373	0.001		SMS	-0.0466345	0.009		NORAD	0.0312008	0.022		DAD1	0.199343	0.008
CREB1	0.413861	0.001		TMEM59	-0.06445	0.01		CDC73	0.0117572	0.022		CXCR1	-0.285305	0.008
ST8SIA4	0.593074	0.001		OAS2	0.0898506	0.01		HNRNPA2B1	0.0594283	0.023		FCER1G	0.0685564	0.009
BIN2	0.279251	0.001		TBK1	0.144353	0.011		CLK1	0.0229962	0.023		MYL12B	0.20503	0.009
FAS	0.444	0.001		MAPRE1	-0.202958	0.011		LARP7	0.0295008	0.023		GPX4	0.186329	0.009
NADK	0.20118	0.001		BST2	0.192627	0.011		CCSER2	0.0280849	0.024		MGST3	0.144492	0.009
RNPC3	0.268606	0.001		DDX60	0.123077	0.011		COPB1	0.0206244	0.024		MXD1	-0.273145	0.009
ANKRD22	0.991514	0.001		INPP5D	0.203636	0.011		TTC3	0.0113627	0.024		XRN1	-0.120684	0.009
POLB	0.81932	0.001		SNX3	-0.115061	0.011		KBTBD2	-0.0212284	0.025		EIF1AY	0.0683063	0.009
TLE3	0.276583	0.001		NKTR	0.123115	0.011		CCDC69	0.0242433	0.025		CD300A	-0.125466	0.009
TMEM154	0.39829	0.001		FAM91A1	-0.0939849	0.011		NFKBIZ	0.0296068	0.025		ELF1	-0.0648702	0.009
KCNJ15	1.0577	0.001		OASL	0.176514	0.012		ATXN1	0.0228506	0.026		DOCK4	-0.0358463	0.009
BTNL8	0.241016	0.001		LAP3	0.121019	0.012		SAMD8	0.0168984	0.026		FTL	0.188701	0.01
CEP19	0.438249	0.001		IFI16	0.330242	0.012		IL7R	0.0167926	0.027		MT-CYB	0.118111	0.01
SERF2	-0.768283	0.002		CEP170	-0.0917776	0.012		METTL9	-0.0309256	0.027		AC024293.1	0.0935924	0.01
APOL6	1.00985	0.002		ZCCHC2	0.158952	0.012		UGP2	0.0215687	0.027		PIK3AP1	-0.0781033	0.01
NMI	0.535781	0.002		FTH1P10	-0.0819914	0.013		SMG1	0.020925	0.027		ACAP2	-0.0304566	0.01
CAPZA1	0.228749	0.002		BAZ1B	0.160278	0.013		ARF3	-0.0191802	0.027		PTP4A1	-0.0950856	0.01
CNIH1	-0.220263	0.002		IFIT2	0.213734	0.013		SPTLC2	0.0238168	0.027		NT5C2	-0.0751397	0.01
NOP58	-0.459065	0.002		ATG5	-0.0362097	0.013		UBE2Q2	0.03317	0.027		ELOVL5	-0.0942885	0.01
PSME1	0.418455	0.002		CMPK2	0.088485	0.013		GMFG	-0.0633346	0.028		ITPRIP	-0.11473	0.01
DAZAP2	0.12591	0.002		NSRP1	0.171251	0.014		RNF11	0.0109291	0.028		GPX1	0.293887	0.011
GPX4	-0.41899	0.002		RPAP3	0.175989	0.014		CEACAM4	-0.020161	0.028		SAT1	-0.123935	0.011
HECTD1	-0.240762	0.002		CNBP	-0.216083	0.015		EHD1	0.0279932	0.028		C14orf2	0.0627052	0.011
MAT2B	0.477926	0.002		XAF1	0.161064	0.015		SLC9A3R1	-0.0152559	0.028		FAM96A	0.215036	0.011
MXD1	0.418774	0.002		DYNLT1	0.188891	0.015		CKLF	-0.0314526	0.029		ROCK1	-0.0308954	0.011
PPP1CB	-0.152604	0.002		ZFAND2A	-0.11705	0.015		ZNF292	-0.0310898	0.029		COX7B	0.159767	0.011
PSMB7	-0.62149	0.002		IFIH1	0.215336	0.015		S100A4	-0.0575088	0.03		DNAJA1	-0.0542158	0.011
SVIP	-0.394775	0.002		RTP4	0.0982007	0.015		IRF2	-0.0411783	0.03		PSMB7	0.0772227	0.011
THAP5	0.336694	0.002		ME2	0.0974799	0.015		CDK11A	0.017471	0.03		SP110	-0.13217	0.011
ZFAND6	-0.383666	0.002		TUBA4A	-0.174061	0.015		SLPI	-0.0351189	0.03		EEF1D	0.126678	0.011
ATPIF1	-0.243119	0.002		CAPZA2	-0.172149	0.016		RMND5A	0.00888323	0.032		BTN3A1	-0.058773	0.011
KIAA0040	0.755853	0.002		IFI35	0.155383	0.016		PDCD6	-0.0126068	0.032		TIMM8B	0.10251	0.011
P2RY14	0.923481	0.002		GIGYF2	0.151855	0.016		DNAJA1	0.0599933	0.033		FCGR3B	-0.101968	0.011
GBP4	0.602525	0.002		ST20	-0.0996012	0.016		PPP4R3B	-0.0123445	0.033		KCNJ2	-0.0430459	0.011
SIRPB1	0.180261	0.002		ETF1	-0.231909	0.017		RNPC3	-0.0152269	0.033		PFDN5	0.213535	0.012
CASP4	0.25122	0.002		ITGB2	-0.0905912	0.017		TRIM69	0.0141392	0.034		MX2	-0.152199	0.012
PAK1	0.277523	0.002		SH3BGRL3	-0.0724249	0.017		UVRAG	0.0223382	0.034		C1GALT1	-0.0482477	0.012
COX6B1	-0.215086	0.002		SNX6	0.158081	0.017		ZCCHC7	0.0166094	0.034		LLPH	0.0817049	0.012
PARP9	0.855614	0.002		FAM120A	0.21727	0.017		RBM26	0.0114132	0.035		TPI1	0.178702	0.012
ZCCHC6	0.333518	0.002		ZBTB11	0.108803	0.017		CST7	-0.0238744	0.035		NADK	-0.104191	0.012
ERH	-0.521418	0.002		MTHFS	-0.17547	0.017		NFYB	-0.00549111	0.036		RNF213	-0.164429	0.013
IFRD1	0.454543	0.002		ALDOA	-0.164116	0.018		GLG1	0.0139379	0.037		UTRN	-0.095167	0.013
NFE2L2	0.125908	0.002		CD58	-0.156931	0.018		LNPEP	0.0144504	0.037		BRK1	0.0790822	0.013
RNF20	0.688265	0.002		USP1	0.198538	0.018		ZC3H15	0.0238295	0.037		RTN4	-0.0828099	0.013
TRANK1	0.245095	0.002		MAP7D1	0.0910529	0.018		PRRC2C	0.0492318	0.037		ADAR	-0.0497721	0.013
SUCLG1	-0.276463	0.002		PADI2	-0.134338	0.018		DYNC1LI1	0.0203284	0.037		ZCCHC6	-0.0750648	0.013
FCGR3B	0.334996	0.002		TRIP12	0.10611	0.019		CDK11B	0.0329448	0.037		TRANK1	-0.12823	0.013
HSPA6	0.5995	0.002		DDX58	0.237711	0.019		UBQLN1	0.0120112	0.037		RIPOR2	-0.125762	0.013
SELL	0.310332	0.002		COA1	-0.00676588	0.019		KLF10	0.0182285	0.037		UQCRH	0.234961	0.014
PREX1	0.093916	0.002		ALOX5AP	-0.130036	0.02		CMTM2	-0.0572958	0.037		REEP5	0.204252	0.014
ATP2B4	-0.23075	0.002		GMFG	-0.162466	0.02		TTC17	0.0267758	0.038		SCAF11	-0.00629008	0.014
RAB24	0.332388	0.002		MICU1	-0.0869472	0.02		YWHAE	0.0166226	0.038		SEMA4D	-0.241709	0.014
MSRB1	0.211338	0.002		LIMD2	-0.072859	0.02		CDC42EP3	0.0289329	0.038		IST1	-0.0879597	0.014
TMEM71	0.13617	0.002		FTH1P20	-0.0198715	0.02		BIRC3	0.0138927	0.039		SAMD9	-0.137721	0.014
HSH2D	0.227854	0.002		MARCH8	0.153349	0.02		SEC22B	-0.0162811	0.039		KCNJ15	-0.10477	0.014
YPEL3	0.158758	0.002		BTN2A1	0.244993	0.021		NSD3	0.0227517	0.04		SPCS1	0.206058	0.015
ARPC5	0.261166	0.003		NEAT1	0.145087	0.021		GRN	-0.021652	0.041		CSF2RB	-0.0801127	0.015
EVI2B	0.195119	0.003		NEDD8	0.150038	0.021		NOP53	0.017173	0.041		S1PR4	0.103057	0.015
N4BP2L2	0.438074	0.003		RTN4	0.158236	0.021		ITGB2	-0.0218484	0.041		TMEM140	-0.0019265	0.015
SERPING1	1.04616	0.003		SMC3	0.149222	0.021		HNRNPU	0.0294488	0.041		TRIM25	-0.0395727	0.015
CLEC7A	0.273539	0.003		PYGL	-0.188872	0.021		TAOK1	-0.0175587	0.041		TAB2	-0.0836678	0.015
COX7B	-0.191513	0.003		FXR1	0.130202	0.021		CD83	0.00403873	0.041		CCNG2	-0.0951461	0.015
FAM49B	0.219457	0.003		AHCTF1	0.150277	0.021		PCNX1	0.0148935	0.042		F2RL1	-0.0613623	0.015
IFI27L2	-0.163763	0.003		HELZ2	0.140739	0.021		TCF25	0.0222832	0.043		RPL36AL	0.164999	0.016
SAMD9L	1.00077	0.003		TMBIM4	-0.112975	0.022		PNRC1	0.0578985	0.043		KMT2E	-0.0763257	0.016
SMCHD1	0.426781	0.003		DHRS7	-0.175966	0.022		FRYL	0.010486	0.043		WDR83OS	0.157345	0.016
STAT3	0.267954	0.003		PRRC2C	0.155792	0.022		SON	0.0224174	0.044		PARP8	-0.0774622	0.016
SSBP1	-0.294835	0.003		JPX	0.150376	0.022		CSTA	-0.0283984	0.045		NDUFA1	0.132056	0.017
TNFAIP2	0.15489	0.003		OAZ1	-0.0794983	0.023		PTPN2	0.0263945	0.045		PARP14	-0.087727	0.017
CLEC4A	0.213391	0.003		STOM	0.0778365	0.023		TMOD2	0.00168691	0.045		CIR1	-0.0569487	0.017
TRIM21	0.486788	0.003		ZNF394	-0.170654	0.023		PIK3CA	0.0148698	0.046		ZNFX1	-0.0681546	0.017
VASP	0.140872	0.003		UBALD2	0.101215	0.023		RSBN1	0.0243731	0.046		LGALS1	0.142129	0.018
BTN3A2	0.302068	0.003		SRGN	-0.237366	0.024		FAM45A	-0.0234257	0.046		OAZ1	0.123241	0.018
CITED2	-0.101986	0.003		CDC42	-0.18583	0.024		HSBP1	-0.018339	0.047		WBP2	-0.0683464	0.018
ZFP36L1	0.255974	0.003		GIMAP2	0.102611	0.024		RASA2	0.0107843	0.048		ARID4A	-0.0666441	0.018
SCP2	-0.247715	0.003		LAMTOR5	-0.147489	0.024		RIPK1	0.00785942	0.048		CDC123	0.0769538	0.018
GNG10	0.171573	0.003		TOPORS	0.21892	0.024		ITGB1	0.0165005	0.049		SMG1	-0.0853048	0.018
P2RY13	0.304912	0.003		S100A11	-0.122454	0.024		PNISR	0.0325176	0.049		ARRDC3	-0.0311707	0.018
TNFRSF1A	0.36839	0.003		REEP3	-0.0403947	0.024		SLC38A1	0.00749284	0.049		SLU7	-0.0622724	0.018
TSEN34	0.146446	0.003		VAPA	-0.190454	0.024						ALPK1	-0.0356127	0.018
UQCRQ	-0.070031	0.003		LUC7L3	0.19345	0.024						FFAR2	-0.0529387	0.018
H2AFJ	-0.216715	0.003		ARHGEF6	-0.0444048	0.024						APOBEC3A	-0.0970279	0.018
LEPROTL1	-0.185168	0.003		UBR5	0.0441111	0.024						AFF1	-0.0976686	0.019
RPL34P18	-0.50992	0.003		TSPO	-0.160043	0.025						RABAC1	0.155746	0.019
IFNGR2	0.0816126	0.003		AP3S1	-0.142811	0.025						SP100	-0.0642745	0.019
IRF2	0.504398	0.003		MAP3K5	0.143091	0.025						GK	-0.0877552	0.019
RASSF3	0.136731	0.003		LTF	0.0915319	0.025						SLC25A37	-0.23044	0.019
ZNFX1	0.141521	0.003		FTH1	-0.252599	0.026						MARCKS	-0.0820014	0.019
NT5C2	0.399149	0.003		GRK6	-0.148334	0.026						ZCRB1	0.0684049	0.019
PLAUR	0.244416	0.003		NUP58	0.161788	0.026						UBR2	-0.117249	0.019
SNRPC	-0.129358	0.003		ACBD5	0.11365	0.026						MEFV	-0.0640066	0.019
PRRG4	0.259415	0.003		GNAI3	-0.206984	0.027						GAS5	0.111145	0.02
XPO6	0.228708	0.003		PSENEN	-0.0666188	0.027						GBP2	-0.105568	0.02
FAM76B	0.388814	0.003		SAR1A	0.108597	0.027						TBCB	0.0874894	0.02
FGD3	0.142898	0.003		HIPK3	-0.144863	0.027						ZCCHC2	-0.0725344	0.02
FAM8A1	0.464955	0.003		PNISR	0.162348	0.027						IQSEC1	-0.0684193	0.02
NEDD9	0.162498	0.003		CCDC174	0.121975	0.027						S100A6	0.175836	0.021
MID1IP1	0.242064	0.003		ODF3B	0.189751	0.027						OST4	0.0924808	0.021
ZNF117	0.369795	0.003		HLA-F	0.110314	0.028						SNHG5	0.393459	0.021
TNFRSF10C	0.442277	0.003		SARAF	-0.151002	0.028						LST1	0.334133	0.021
RPL10	-0.996379	0.004		SMU1	0.138876	0.028						SAMD9L	-0.066162	0.021
RPL41	-0.823038	0.004		ANAPC5	0.106867	0.028						VPS29	0.168971	0.021
YWHAB	-0.390451	0.004		CPNE3	0.0855642	0.028						PHF11	-0.0839883	0.021
COX14	-0.191253	0.004		SAMD9	0.234437	0.028						DOCK8	-0.0518656	0.021
CYSLTR1	0.423321	0.004		GRPEL1	-0.0520284	0.028						ECE1	-0.0364598	0.021
FRG1	-0.232282	0.004		ARF4	-0.0880654	0.029						RICTOR	-0.0854506	0.021
NUB1	0.293405	0.004		ACOT13	-0.0157328	0.029						RAF1	-0.0671368	0.021
PSMA7	-0.218554	0.004		CEP57	0.106978	0.029						MT-ND1	0.111478	0.022
RGS19	0.225702	0.004		HELZ	-0.0590296	0.029						TNFRSF1A	-0.116265	0.022
SHISA5	0.561394	0.004		G0S2	-0.20842	0.029						PSAP	0.125957	0.023
JAML	0.356491	0.004		PARP14	0.252952	0.03						PICALM	-0.105722	0.023
PIK3AP1	0.305115	0.004		SAMHD1	0.124505	0.03						ANAPC11	0.165597	0.023
RPL36	-0.91014	0.004		PPCS	0.149013	0.03						KDM6B	-0.112169	0.023
YWHAQ	-0.167368	0.004		TTC1	0.196983	0.03						CNIH1	0.10468	0.024
DTX3L	0.400182	0.004		RAB11A	-0.149832	0.03						DDX60L	-0.109692	0.024
UQCR10	-0.143984	0.004		AMD1	0.139621	0.03						OASL	-0.0786041	0.024
DAPP1	0.462494	0.004		PYCARD	-0.121254	0.031						TXN	0.141092	0.024
UPF3A	-0.171121	0.004		TTC14	0.116971	0.031						IFI16	-0.0669272	0.024
LRRC75A-AS1	-0.771565	0.004		CXCL16	-0.0711773	0.032						RNASEH2C	0.0374455	0.024
TYMP	0.103859	0.004		CKLF	-0.118966	0.032						NABP1	-0.0373334	0.024
ZDHHC20	-0.185434	0.004		SUPT4H1	-0.0792226	0.032						ATP5E	0.129672	0.025
CHD1	0.349242	0.004		CCDC88A	0.107416	0.033						AL365357.1	0.0360298	0.025
SUSD6	0.180225	0.004		HEXB	-0.0498659	0.033						PARP9	-0.0361396	0.025
CPNE3	-0.202116	0.004		MYCBP2	0.123381	0.033						CCR1	-0.0952137	0.025
CSF2RB	0.188338	0.004		PPP2R5C	0.153629	0.033						CST3	0.210875	0.026
HNRNPD	-0.294614	0.004		PTPRN2	-0.127333	0.033						NMI	-0.0682331	0.026
PSMA1	-0.0828772	0.004		AIF1	-0.133724	0.034						ATP6V1D	-0.0872368	0.026
RIPOR2	0.199419	0.004		H2AFZ	-0.10952	0.034						UGP2	-0.0734116	0.026
PPP1R3B	0.155781	0.004		RNF181	-0.100587	0.034						GAPDH	0.0493287	0.026
RHOT1	0.440898	0.004		LAMTOR4	-0.071492	0.034						GUK1	0.0717534	0.026
MIDN	0.116912	0.004		TSG101	0.0466678	0.034						PIAS1	-0.0711681	0.026
CEACAM3	0.227103	0.004		MLF2	-0.100231	0.034						PNRC1	-0.033582	0.026
STK3	0.360729	0.004		FAM46A	0.0593779	0.034						TANK	-0.0332081	0.026
SIPA1L1	0.221846	0.004		CMTM2	-0.185957	0.034						LEPROTL1	0.0540577	0.026
PPP1R12B	0.126159	0.004		PROK2	-0.226673	0.034						STAT2	-0.0528367	0.026
RPLP1	-0.803373	0.005		CLEC12A	0.0512347	0.035						SCYL2	-0.099962	0.026
RPL21	-1.05922	0.005		GOLGB1	0.091454	0.035						RNF181	0.159992	0.027
PFDN5	-0.556211	0.005		RBM25	0.144846	0.035						SHISA5	-0.0362158	0.027
CALM1	-0.212831	0.005		ERP44	-0.0832277	0.035						MRPS6	0.0741327	0.027
NDUFA4	-0.674925	0.005		ELL	-0.176716	0.035						PILRA	-0.0466249	0.027
UQCRB	-0.484042	0.005		RLIM	-0.0367379	0.035						SMDT1	0.0936726	0.027
SERBP1	-0.327102	0.005		CSTA	-0.0468712	0.036						H2AFJ	0.082983	0.027
DDX60L	0.839525	0.005		AZI2	0.138956	0.036						IRF7	-0.0482712	0.027
SERPINA1	0.0600902	0.005		CCDC7	-0.0240959	0.036						UBAP1	-0.109543	0.027
COX4I1	-0.353057	0.005		RNF141	-0.180881	0.036						XAF1	-0.0449551	0.028
CYTH4	0.088051	0.005		DOCK4	0.122285	0.036						KPNB1	-0.0328136	0.028
HLA-F	0.0965194	0.005		C9orf72	-0.206786	0.037						BORCS7	0.0908511	0.028
PLEK	0.191305	0.005		SCNM1	0.098455	0.037						CXCR2	-0.0598763	0.028
SP110	0.341774	0.005		HIST1H1C	-0.101264	0.037						PSENEN	0.139388	0.029
CASP1	0.594653	0.005		IFIT1	0.0854543	0.037						NIN	-0.0377459	0.029
UBE2L6	0.379254	0.005		CBWD2	0.143804	0.037						MCUB	0.0962598	0.029
LSM6	-0.191026	0.005		RNF130	-0.21798	0.039						TMEM9B	0.0425805	0.029
VMP1	0.125288	0.005		SRSF11	0.139833	0.039						NCF1	-0.0328854	0.029
BCL6	0.166379	0.005		DNAJC3	-0.23135	0.039						AP2S1	0.14474	0.03
ERICH1	0.373787	0.005		MAP1LC3B	-0.143746	0.04						KIAA1551	-0.0396569	0.03
PPP1R15B	0.404541	0.005		EXOC6	0.106541	0.04						KIAA1109	-0.0302965	0.03
BUD31	0.333974	0.005		MARC1	-0.0394027	0.04						TRIM22	-0.0541337	0.03
LRRC25	0.0975935	0.005		AKAP9	0.140529	0.041						UQCRFS1	0.0670131	0.03
TAP1	0.386548	0.005		FAM192A	0.208484	0.041						TAGAP	-0.0461267	0.03
SP140	0.512573	0.005		IFIT3	0.142416	0.041						PPP4R1	-0.0768723	0.03
TMED4	-0.243916	0.005		CRIPT	-0.0415353	0.041						PSMB4	0.0792249	0.03
TMEM140	0.397925	0.005		PISD	0.138216	0.041						HELZ2	-0.0766793	0.03
CXCR1	0.143675	0.005		OAS3	0.0650972	0.041						APOBEC3B	-0.0317764	0.03
SPOPL	0.107935	0.005		LAPTM4A	-0.156043	0.042						EIF2AK2	-0.0572635	0.031
GMPR2	-0.0637761	0.005		CTDSPL2	0.0969804	0.042						HIGD2A	0.105239	0.031
RAB8B	0.102158	0.005		ANKRD12	0.137192	0.043						ZNF106	-0.0513867	0.031
VCPIP1	0.327233	0.005		ELOB	-0.18887	0.043						CHD4	-0.0564736	0.031
SYNE1	-0.326326	0.005		GIMAP4	0.428656	0.043						PHF21A	-0.0895603	0.031
ZNF438	0.271501	0.005		ZNF292	0.0958145	0.043						RPL18	0.103527	0.032
CHSY1	0.132136	0.005		IDI1	-0.161177	0.044						CLEC7A	-0.0979719	0.032
LRG1	0.246588	0.005		AFTPH	0.0868303	0.044						DYNLL1	0.160308	0.032
RPS6	-0.896725	0.006		CXorf38	0.0982489	0.044						MAPK14	-0.00963232	0.032
RPS14	-0.883029	0.006		HINT3	-0.0152295	0.044						DDX60	-0.0319552	0.032
RPS27A	-0.965168	0.006		TAOK3	0.108162	0.045						MAP3K5	-0.0505282	0.032
FAU	-0.460966	0.006		IFI44L	0.0889764	0.045						TRIM38	-0.0575577	0.032
PABPC1	-0.622511	0.006		ZNF148	0.138673	0.045						ARF1	-0.0844373	0.033
BAZ1A	0.218569	0.006		RYBP	0.115786	0.045						TOPORS	-0.0161711	0.033
MYL12B	-0.16455	0.006		TAF13	-0.048554	0.045						CASP1	-0.00942954	0.033
OST4	-0.207981	0.006		NABP1	0.150424	0.045						LYAR	0.0985185	0.033
HNRNPH1	-0.262404	0.006		BLOC1S2	0.0961973	0.046						TAP1	-0.0275016	0.033
NDUFS5	-0.428679	0.006		ANAPC13	-0.155463	0.046						ITPK1	-0.0570383	0.033
RBX1	-0.638022	0.006		C11orf58	0.171057	0.046						MT-ATP6	0.0764066	0.034
UBL5	-0.36575	0.006		PRELID1	-0.155076	0.046						C1orf162	0.1455	0.034
PSME2	0.544113	0.006		WDR33	-0.0158567	0.047						CSTA	0.0799079	0.034
IDI1	0.239016	0.006		DNAJC13	-0.0510625	0.047						TMEM123	-0.0633846	0.034
IGSF6	0.217905	0.006		EXOC1	0.100165	0.047						NT5C3A	-0.0723515	0.034
ISG20	0.301063	0.006		STK17B	-0.211145	0.047						PTEN	-0.0912412	0.034
PCED1B-AS1	-0.138807	0.006		NFXL1	0.124697	0.047						AL591846.1	0.0513163	0.034
IL13RA1	0.102626	0.006		WDR48	0.0860036	0.047						FKBP3	0.194178	0.034
NDUFA11	-0.130544	0.006		IFI6	0.0846229	0.048						IL17RA	-0.0952604	0.034
IL17RA	0.0680356	0.006		DDX18	0.107986	0.048						PRRG4	-0.0624225	0.034
MARCH7	0.138397	0.006		GHITM	-0.204176	0.048						HLA-E	-0.051882	0.035
BECN1	0.16916	0.006		S1PR4	-0.0347515	0.048						LAMP2	-0.123818	0.035
TRIM38	0.471226	0.006		FTH1P8	0.00577491	0.048						MBNL1	-0.108101	0.035
AIM2	0.939254	0.006		CDKN2D	-0.141929	0.048						GBP5	-0.0783593	0.035
TLR1	0.243462	0.006		RSAD2	0.0832445	0.048						RN7SL2	-0.102624	0.035
ZBP1	1.23886	0.006		TNFSF10	0.257742	0.049						TNFSF13B	-0.0668154	0.035
FFAR2	0.330259	0.006		TNFAIP6	0.216483	0.049						EIF4G3	-0.0799989	0.035
KDM6B	0.0173809	0.006		RBM5	0.107942	0.049						RNF114	0.0823181	0.035
ITPRIP	0.052783	0.006		ERV3-1	-0.0860464	0.049						TMSB4X	0.0728914	0.036
KCNJ2	0.195086	0.006										BAZ1A	-0.0392275	0.036
RPL31	-0.9994	0.007										GBP3	-0.0383604	0.036
ENO1	-0.590764	0.007										ATP5H	0.170506	0.036
ARRB2	0.125071	0.007										GMCL1	0.0915329	0.036
BAZ2B	0.275929	0.007										GPBP1	-0.0965902	0.036
DNTTIP1	0.300172	0.007										NEDD9	-0.0701642	0.036
NAA38	-0.100263	0.007										ODF3B	-0.0213782	0.036
NRDC	0.149215	0.007										AC016739.1	0.0480493	0.037
UBE2D3	0.145524	0.007										IFIT3	-0.0330878	0.037
USP3	0.263281	0.007										MCL1	-0.0831448	0.037
EEF1D	-0.159094	0.007										TMBIM4	0.144004	0.037
SH3KBP1	0.130297	0.007										ARPC3	0.0580408	0.037
CBX3	-0.341997	0.007										NCOA1	-0.0758123	0.037
DOCK8	0.292899	0.007										SMAP2	-0.0511179	0.037
PICALM	0.03336	0.007										NDUFA6	0.171779	0.037
STAMBP	0.292025	0.007										PLSCR1	-0.0568904	0.037
TIMM8B	-0.160561	0.007										TRA2A	-0.0553314	0.037
NUFIP2	0.187744	0.007										MT-ND2	0.106532	0.038
ACP1	-0.366116	0.007										DHX36	-0.0390296	0.038
FKBP3	-0.521321	0.007										SSR4	0.133692	0.038
TNFSF10	0.777081	0.007										ARHGAP25	-0.0751969	0.038
NINJ1	0.194366	0.007										UBE2L6	-0.0878207	0.038
SEC63	-0.932352	0.007										USP15	-0.0463072	0.038
LINC01506	0.0464796	0.007										STAT1	-0.0380835	0.038
RPL35	-0.744711	0.008										IFIT5	-0.0322144	0.038
GGNBP2	-0.598468	0.008										IFNGR2	-0.0585028	0.038
ATP5I	-0.351566	0.008										EVI2A	-0.0394415	0.039
CHMP5	0.429144	0.008										SNRPD3	0.0619123	0.039
CTSH	-0.133324	0.008										UXT	0.0925792	0.039
FBXL5	0.156644	0.008										GBP1	-0.0773379	0.039
PARP14	0.764437	0.008										PSMA1	0.157996	0.039
SPCS3	-0.109109	0.008										REPS2	-0.0482021	0.039
TRBC2	-0.367856	0.008										RPS11	0.153538	0.04
IFITM2	0.149365	0.008										COMMD6	0.14424	0.04
RPL10P16	-0.276016	0.008										IL1RN	-0.0544829	0.04
CUL5	-0.186153	0.008										RBM47	-0.0792725	0.04
TNFSF13B	0.431871	0.008										TRAFD1	-0.060836	0.04
RPL29	-0.400457	0.008										AIM2	-0.0664667	0.04
LSM7	-0.270508	0.008										MED6	0.0685482	0.04
NSA2	-0.280456	0.008										HLA-DRA	0.123874	0.041
SP100	0.369001	0.008										UBB	0.136245	0.041
SAMD9	0.555474	0.008										NCF2	-0.027721	0.041
RAB8A	0.592723	0.008										MS4A6A	0.09991	0.041
PDE4B	0.225559	0.008										ZFAND2A	0.0620165	0.041
NUP50	0.365108	0.008										LYN	-0.103965	0.041
NCBP3	-0.0656693	0.008										RXRA	-0.0462448	0.041
UBR2	0.0971967	0.008										COX7A2L	0.0926457	0.041
ALPK1	0.0761026	0.008										MEF2A	-0.0471425	0.041
LUCAT1	0.239683	0.008										EPSTI1	-0.00979394	0.041
RPL12	-0.745913	0.009										SP140	-0.0327509	0.041
CTSB	-0.075186	0.009										EIF4E3	-0.0738817	0.041
CANX	-0.231027	0.009										APOL6	-0.0743932	0.042
HMGB1	-0.219246	0.009										COPS9	0.148663	0.042
RPL15	-0.936472	0.009										GGPS1	0.0775107	0.042
BDP1	-0.262582	0.009										NDUFC2	0.079844	0.042
EIF3F	-0.251219	0.009										TLR6	-0.0501796	0.042
MNDA	0.195953	0.009										FCGR3A	-0.0936478	0.043
NDUFA13	-0.123096	0.009										DNAJC8	0.0541325	0.043
RALY	0.20942	0.009										TMA7	0.0552933	0.043
RPS27L	-0.287947	0.009										IFIH1	-0.0312631	0.043
RNF168	-0.732956	0.009										RAB8B	-0.0699759	0.043
EIF5B	-0.256378	0.009										PRKRIP1	-0.108679	0.043
KPNB1	0.244979	0.009										TMEM219	0.0730329	0.044
ARAP1	0.0544204	0.009										ATP5EP2	0.0701918	0.044
PARK7	-0.229901	0.009										ITGAX	-0.0523316	0.044
PJA2	0.130538	0.009										POLR2G	0.0828259	0.044
SLC25A37	0.091392	0.009										IL18RAP	-0.0427124	0.044
SLC25A5	-0.604415	0.009										CREBRF	-0.0097851	0.045
SMDT1	-0.246914	0.009										UPF3A	0.0471867	0.045
USP47	-0.191528	0.009										PPID	-0.0624484	0.045
PTP4A1	0.0996721	0.009										REL	-0.0985768	0.045
LCP2	0.258617	0.009										GATAD2A	-0.0737104	0.045
SP140L	-0.0720387	0.009										SLC6A6	-0.0184073	0.045
KDM4B	0.0801547	0.009										RPS14	0.169974	0.046
F2RL1	0.188848	0.009										ATP5O	0.177426	0.046
TMCC3	0.180069	0.009										IFI44L	-0.0114291	0.046
RPL27A	-0.81823	0.01										PHIP	-0.0831189	0.046
RPL35A	-1.00139	0.01										CCNK	-0.0555695	0.046
RAC1	-0.133972	0.01										SSH2	-0.00812196	0.046
RPS5	-0.778763	0.01										CD52	0.0695925	0.047
LRP10	0.060737	0.01										PRDX1	0.0787535	0.047
RNF213	0.705731	0.01										ERP29	0.0849973	0.047
ZC3HAV1	0.0954826	0.01										TRIP11	-0.0322719	0.047
TMA7	-0.160862	0.01										CHD1	-0.0699705	0.047
COTL1	0.040031	0.01										SNX20	-0.0321543	0.047
EMB	-0.667655	0.01										ANKRD13D	0.0772042	0.047
HSPE1	-0.403885	0.01										COX7A2	0.0867791	0.048
LAPTM5	0.078963	0.01										HINT1	0.129162	0.048
AFF1	0.121358	0.01										HNRNPK	-0.0601191	0.048
HSPB11	0.0437154	0.01										NIPBL	-0.0445486	0.048
IFITM3	0.310564	0.01										PSMB6	0.130921	0.048
SEC61G	-0.157468	0.01										SLC25A3	0.133207	0.048
ANP32B	-0.254847	0.01										EIF3D	0.0694177	0.049
CHMP3	0.0654807	0.01										PPIB	0.0762595	0.049
IER2	0.147115	0.01										IFIT1	-0.0283416	0.049
SLC16A3	0.0591049	0.01										IFIT2	-0.0377161	0.049
SGTB	-0.156727	0.01										PPP1R21	-0.0707266	0.049
TRIM22	0.39395	0.01
TNFAIP6	0.463658	0.01
PPP4R1	0.0937786	0.01
NFAM1	0.145193	0.01
FCGR2C	0.146708	0.01
AC007342.3	0.187166	0.01
NDUFB2	-0.289731	0.011
ARF1	0.0584899	0.011
EIF3K	-0.387425	0.011
C9orf72	0.0700696	0.011
EIF3H	-0.310124	0.011
PTGES3	-0.0626058	0.011
LDHB	-0.261732	0.011
PLXDC2	0.0408926	0.011
RWDD1	-0.0771264	0.011
SDCBP	0.0806479	0.011
MTDH	-0.177484	0.011
PSMB9	0.221028	0.011
NAGK	0.221613	0.011
NKG7	-0.300595	0.011
ELF1	0.222452	0.011
ERP44	0.186976	0.011
RNMT	-0.196576	0.011
AL591846.1	-0.306534	0.011
RASSF2	0.167328	0.011
FNIP1	0.0827372	0.011
AL451165.2	0.173069	0.011
PGS1	0.117872	0.011
CXCR2	0.207468	0.011
LILRA2	0.096029	0.011
MMP25	0.0749696	0.011
RPS18	-0.563019	0.012
RPL32	-0.721562	0.012
RPL3	-0.775912	0.012
SARS	-0.255709	0.012
CD63	-0.239778	0.012
ANP32E	0.0563216	0.012
BTN2A1	0.0478982	0.012
CD53	0.0216956	0.012
RBM3	-0.53758	0.012
RPL10P3	-0.26634	0.012
SOD2	0.106451	0.012
UBE2N	-0.253914	0.012
RNF7	-0.244415	0.012
RGS10	-0.217055	0.012
EIF3A	-0.274788	0.012
NBN	0.311676	0.012
PHIP	0.0941826	0.012
SEMA4D	0.0322645	0.012
DENND5A	0.122848	0.012
EGLN1	0.0938847	0.012
RARA	0.0770936	0.012
KLRB1	-0.330222	0.012
MYO1F	0.107801	0.012
CD52	-0.582448	0.013
COX7C	-0.521101	0.013
RPL11	-1.03982	0.013
ATP5B	-0.241254	0.013
CMC2	-0.135074	0.013
FAM192A	0.217548	0.013
SOD1	-0.181829	0.013
SSR4	-0.370177	0.013
SUPT20H	0.315861	0.013
TBCA	-0.271424	0.013
LSM8	-0.243853	0.013
RPS23P8	-0.333838	0.013
SRPK1	0.360859	0.013
GIT2	0.275968	0.013
LYN	0.0352047	0.013
MVP	0.160789	0.013
AL590867.2	-0.578395	0.013
MED10	-0.468776	0.013
ATP5A1	-0.188526	0.013
BRD4	0.0991562	0.013
DOK3	0.172054	0.013
MT-ND2	-0.390879	0.014
RPS23	-0.845191	0.014
MT-CO2	-0.380164	0.014
FCGR3A	0.0561635	0.014
RPL13AP5	-0.475718	0.014
SNRPB2	-0.340829	0.014
EIF4B	-0.337799	0.014
IFIT3	0.393313	0.014
RPS27AP16	-0.605922	0.014
SPCS1	-0.179951	0.014
ERLEC1	-0.12468	0.014
KATNBL1	0.137754	0.014
ST13	-0.205527	0.014
CACUL1	0.0825324	0.014
SLC25A24	-0.229731	0.014
MCUB	-0.0909178	0.014
TRBC1	-0.201896	0.014
PPBP	-0.300777	0.014
RPL34	-0.950426	0.015
RPL9	-0.936722	0.015
RPL8	-0.729019	0.015
RACK1	-0.912298	0.015
RPL28	-0.171749	0.015
RPL36AL	-0.147236	0.015
RPS26	-0.411539	0.015
RPL22	-0.649275	0.015
RPL7	-0.808672	0.015
EIF2AK2	0.368049	0.015
SUB1	-0.158673	0.015
KTN1	-0.280695	0.015
NAP1L4	-0.418988	0.015
MXI1	-0.698979	0.015
IFI16	0.44463	0.015
GAPDH	-0.177852	0.015
MRPS36	-0.0651491	0.015
RPL10P9	-0.190156	0.015
SLCO3A1	0.176836	0.015
STAT2	0.312625	0.015
RICTOR	0.117384	0.015
NHSL2	0.195561	0.015
CREB5	0.282715	0.015
B2M	0.0764813	0.016
RPS8	-0.953736	0.016
RPL13A	-0.811944	0.016
RPS19	-0.542009	0.016
ANXA1	-0.482565	0.016
RPL39	-0.674013	0.016
ATP5L	-0.139963	0.016
BTF3	-0.438243	0.016
CARD16	0.192032	0.016
RPL13	-0.858767	0.016
UBB	-0.126366	0.016
ATP5O	-0.153786	0.016
COX6C	-0.612039	0.016
IKZF3	-0.118998	0.016
NUCB2	-0.453471	0.016
PDCD4	0.0894713	0.016
PPWD1	-0.105698	0.016
ATP5C1	-0.18166	0.016
HMGN3	-0.180373	0.016
RPL36A	-0.472963	0.016
USP15	0.0941167	0.016
MINOS1	-0.0983029	0.016
ATP6V1B2	0.159408	0.016
GTF3A	-0.475488	0.016
PLAC8	-0.191074	0.016
SNRK	0.0914548	0.016
LPCAT2	0.246967	0.016
GZMH	-0.153051	0.016
TGS1	-0.0530706	0.016
AC004453.1	-0.470034	0.017
TMEM167B	0.140774	0.017
NDUFA5	-0.247767	0.017
COX17	-0.115307	0.017
ORMDL1	-0.173984	0.017
ID2	-0.185509	0.017
TAPBP	0.175092	0.017
NCL	-0.315901	0.017
IST1	0.079053	0.017
AP1S2	-0.345284	0.017
ELOVL5	0.0374218	0.017
ADAM8	0.118344	0.017
MT-ATP6	-0.24469	0.018
RPL14	-0.750268	0.018
RPL9P9	-0.7522	0.018
RPL7A	-0.635037	0.018
AKIRIN1	0.156504	0.018
DYNLL1	-0.0229609	0.018
GAS5	-0.132832	0.018
MRPS21	-0.0666495	0.018
MSL1	0.211928	0.018
PKM	-0.215399	0.018
PTBP3	0.0564673	0.018
SNRPD2	-0.449848	0.018
UFC1	-0.0986669	0.018
UQCRH	-0.303367	0.018
ABRACL	-0.115999	0.018
AL365357.1	-0.0204522	0.018
TNFAIP8	-0.156669	0.018
EIF4G3	0.320984	0.018
GNA13	0.218503	0.018
GTF2B	0.120826	0.018
RAB21	-0.168449	0.018
RPS29	-0.696752	0.019
RPL37	-0.72741	0.019
COX7A2	-0.133883	0.019
TSPO	-0.203957	0.019
NACA	-0.535804	0.019
EIF3E	-0.6416	0.019
SNHG5	-0.245008	0.019
AC116533.1	-0.356627	0.019
ATP5G3	-0.284696	0.019
EVL	-0.0351753	0.019
GCA	0.248831	0.019
IL10RB	0.0449683	0.019
TMEM258	-0.203312	0.019
TCEA1	-0.231009	0.019
AC073861.1	-0.489745	0.019
NCF2	0.0628815	0.019
RPL5	-0.650338	0.019
UHRF1BP1L	0.0445406	0.019
OGFRL1	0.0790426	0.019
SLC25A6	-0.265222	0.019
ABTB1	0.0328539	0.019
PPIB	-0.09495	0.019
ZFYVE16	0.212308	0.019
AC099560.2	-0.541008	0.019
TNFRSF1B	0.0436592	0.019
UBXN2B	0.254761	0.019
VSIR	0.00872443	0.019
PSMD6	0.187555	0.019
CCDC69	-0.390558	0.019
TUBGCP2	-0.394632	0.019
AL136454.1	-0.642064	0.019
IFIT2	0.476669	0.019
PYHIN1	-0.111469	0.019
SCYL2	0.0922818	0.019
ELL	0.146657	0.019
TDRD7	0.316574	0.019
ODF3B	0.10472	0.019
RPS27	-0.733366	0.02
MT-CYB	-0.200321	0.02
PLIN2	-0.282971	0.02
RPS3	-0.503401	0.02
RPL4	-0.618334	0.02
IL32	-0.358928	0.02
AC016739.1	-0.623823	0.02
HSP90AB1	-0.2377	0.02
SRSF7	-0.217932	0.02
GSTP1	-0.340709	0.02
C6orf48	-0.441106	0.02
DNAJA2	0.13384	0.02
LDHA	-0.28643	0.02
BACH1	0.0144634	0.02
C8orf59	-0.134748	0.02
PSMD7	-0.21464	0.02
ATM	-0.142881	0.02
HNRNPA1	-0.6305	0.02
MKLN1	0.234938	0.02
NDUFB9	-0.11627	0.02
SELPLG	0.113774	0.02
EPSTI1	0.365315	0.02
NDUFV2	-0.00534539	0.02
MSL3	0.191999	0.02
RPS3AP6	-0.556843	0.02
GNLY	-0.121078	0.02
PPP1R21	0.0926108	0.02
WAS	0.159425	0.02
CSRNP1	0.0520258	0.02
CHST15	0.107705	0.02
RPS20	-0.583404	0.021
EEF1A1	-0.641207	0.021
RPS13	-0.797162	0.021
LY96	0.0926982	0.021
PTMA	-0.36352	0.021
CD3D	-0.18228	0.021
DBI	-0.154101	0.021
RPLP0	-0.690412	0.021
SLC11A1	0.0349301	0.021
SRSF10	-0.0797753	0.021
TAF7	0.0192643	0.021
SNHG8	-0.264775	0.021
UXT	-0.117217	0.021
ADAR	0.0766137	0.021
MANBA	-0.289469	0.021
OAS1	0.411842	0.021
ACSL4	0.121537	0.021
DDX58	0.353275	0.021
PSMD8	-0.0406256	0.021
LYSMD2	0.190216	0.021
PURB	0.119002	0.021
C5orf56	0.249593	0.021
SHOC2	0.0435662	0.021
TNFSF14	0.181516	0.021
HNRNPA2B1	-0.197659	0.022
ARL6IP5	-0.177674	0.022
GZMA	-0.18404	0.022
ABHD5	0.129579	0.022
GNAI2	0.0906895	0.022
HCST	-0.127105	0.022
RPA3	-0.122652	0.022
RPL24	-0.83173	0.022
FCHO2	0.032671	0.022
OSTC	-0.197193	0.022
TMEM123	0.499484	0.022
CRNKL1	0.146608	0.022
SPCS2	-0.0923599	0.022
EIF2A	-0.164277	0.022
TBCB	-0.215034	0.022
ATP5F1	-0.100381	0.022
IFI35	0.207341	0.022
MBOAT7	0.124442	0.022
IRF7	0.263919	0.022
RPS12	-0.657023	0.023
HINT1	-0.104943	0.023
FAM96B	-0.00814946	0.023
WBP2	0.022796	0.023
HP1BP3	-0.177611	0.023
NCF4	0.082611	0.023
PIAS1	0.193246	0.023
ADSS	-0.173141	0.023
RBMX	-0.213157	0.023
RPL37P6	-0.267526	0.023
EAF2	-0.151053	0.023
RARA-AS1	0.151708	0.023
HIST1H2BC	0.101903	0.023
EIF4E3	0.0851787	0.023
RPS21	-0.87425	0.024
CRIP1	-0.247372	0.024
RPS3A	-0.763736	0.024
SLIRP	-0.0946999	0.024
GBP3	0.424328	0.024
HIST1H1D	-0.19676	0.024
MAPK14	0.268848	0.024
NDUFS6	-0.10404	0.024
USMG5	-0.186444	0.024
RETN	-0.224582	0.024
ATP5G2	-0.181816	0.024
C11orf58	-0.373054	0.024
GIMAP7	-0.139163	0.024
GSTO1	-0.073585	0.024
PPP1CA	-0.242176	0.024
NBEAL1	-0.463632	0.024
CMC1	-0.285648	0.024
DDX46	-0.158889	0.024
EIF1AY	-0.203023	0.024
NT5C3A	0.257792	0.024
TATDN3	0.207353	0.024
CSF3R	0.0774697	0.024
CPQ	0.0133609	0.024
FGFBP2	-0.125745	0.024
ADM	0.0778785	0.024
RPS15A	-0.688412	0.025
RPL6	-0.692681	0.025
VAMP8	-0.268855	0.025
EEF1B2	-0.309976	0.025
SRP14	-0.09543	0.025
AC115223.1	-0.837493	0.025
DRAP1	0.237768	0.025
MX2	0.0997494	0.025
RPS17	-0.789942	0.025
HSP90B1	-0.252778	0.025
RPL13P12	-0.473377	0.025
ITGAX	0.0411806	0.025
RRM2B	0.158777	0.025
CCT8	-0.122881	0.025
SMARCE1	-0.161669	0.025
HERC5	0.26614	0.025
CIR1	0.133156	0.025
NUP98	0.122999	0.025
PHF21A	0.0646452	0.025
RPL27	-0.845206	0.026
RPS25	-0.654292	0.026
HMGN1	-0.07555	0.026
RPL30	-0.54517	0.026
NCALD	0.589519	0.026
RPS10	-0.418912	0.026
RSL24D1	-0.27386	0.026
IFI44L	0.263316	0.026
KIF1B	0.0667938	0.026
SLC25A3	-0.0820445	0.026
RC3H1	0.182688	0.026
LYAR	-0.0289463	0.026
ECE1	0.0649085	0.026
XRCC4	0.262822	0.026
RPS2	-0.332054	0.027
LGALS1	-0.164831	0.027
MAP1LC3B	0.0988826	0.027
SNRPD1	-0.235116	0.027
ARF4	0.0779239	0.027
IFT20	-0.306224	0.027
RPL14P1	-0.642544	0.027
IFNAR1	0.166978	0.027
COX5A	-0.0729418	0.027
ROMO1	-0.0808821	0.027
CAPN2	-0.225652	0.027
CEP63	0.118539	0.027
ARL4C	-0.113887	0.027
RUFY1	-0.132488	0.027
TET3	0.117808	0.027
YTHDF3	0.184906	0.027
TPT1	-0.681937	0.028
NPM1	-0.332733	0.028
RPL19	-0.639477	0.028
RPLP2	-0.688243	0.028
MOSPD2	0.188768	0.028
OASL	0.399688	0.028
SERP1	-0.0995755	0.028
DNAJC10	-0.134602	0.028
ERP29	-0.116928	0.028
SEPT2	-0.142925	0.028
R3HDM4	0.0473731	0.028
SETX	0.13518	0.028
DHRS12	0.29866	0.028
SLC6A6	0.0223617	0.028
AC245128.3	0.169123	0.028
MS4A7	-0.123253	0.029
RPSA	-0.279638	0.029
RPL18	-0.460536	0.029
CFLAR	0.0609943	0.029
DEK	0.151453	0.029
NARS	-0.118251	0.029
RPL18A	-0.497131	0.029
RPS9	-0.123151	0.029
SNHG6	-0.23668	0.029
IFIH1	0.562314	0.029
PSPC1	0.139524	0.029
HNRNPUL1	0.110043	0.029
VCL	0.070718	0.029
IGHM	-0.227008	0.029
RPS7	-0.490081	0.03
SEC61B	-0.00300599	0.03
CCL5	-0.194951	0.03
CYCS	-0.0939142	0.03
SCAF11	0.160794	0.03
SNRPG	-0.150946	0.03
RPL17	-0.766249	0.03
M6PR	-0.0679619	0.03
SLTM	-0.345984	0.03
UXS1	-0.161588	0.03
MAP7D1	-0.298483	0.03
SPI1	0.0626391	0.03
LIMK2	0.0973459	0.03
UBA52	-0.256485	0.031
PPIA	-0.481011	0.031
RPL37A	-0.567217	0.031
CD2	-0.169692	0.031
POLR1D	-0.119171	0.031
RSL1D1	-0.241342	0.031
TMEM14B	-0.106978	0.031
C1GALT1	0.16796	0.031
HIGD2A	-0.225151	0.031
DEGS1	0.141772	0.031
ARHGAP26	0.108254	0.031
DCP2	0.0758041	0.031
BORCS7	0.0494639	0.031
ETS1	-0.295491	0.031
IL10RA	-0.413069	0.031
PPHLN1	-0.108908	0.031
RPS28	-0.550749	0.032
RPL23A	-0.435109	0.032
RPL10A	-0.430762	0.032
RPL4P4	-0.333257	0.032
ACTB	0.0663979	0.032
CCL4	-0.130706	0.032
GTF2F2	-0.198796	0.032
NRBF2	0.0905339	0.032
CCT6A	-0.11416	0.032
CLEC2D	-0.250728	0.032
BNIP3L	0.0115188	0.032
CASP8AP2	0.0255396	0.032
SEPT7	-0.207663	0.032
HIST1H2AC	0.0721441	0.032
UBALD2	-0.213261	0.032
MT-ND3	-0.254183	0.033
MT-ND1	-0.15344	0.033
MDM2	0.152857	0.033
PFN1	-0.0646659	0.033
RPS15	-0.622312	0.033
ACSL1	0.169707	0.033
RPS16	-0.422287	0.033
NDUFA12	-0.110031	0.033
SEM1	-0.122368	0.033
UBE2D1	0.198354	0.033
CD44	-0.0697277	0.033
DLEU2	0.0740624	0.033
DAD1	-0.166189	0.033
LILRB3	0.0741334	0.033
RNF24	0.0879399	0.033
RPL38	-0.469009	0.034
RPS24	-0.631024	0.034
RPL26	-0.44836	0.034
CCT4	-0.209576	0.034
NOP53	-0.233293	0.034
PRKAR1A	0.0762526	0.034
RBP7	-0.428705	0.034
NDUFB7	-0.213267	0.034
COX7A2L	-0.11002	0.034
PBXIP1	-0.145059	0.034
MEFV	0.0800261	0.034
RPL23	-0.424076	0.035
GCC2	-0.147161	0.035
SAT1	0.110498	0.035
CHMP2B	0.0550423	0.035
EID1	-0.180638	0.035
MRPS6	-0.055231	0.035
ANAPC5	-0.0899277	0.035
AP001324.1	-0.285483	0.035
OSBPL9	-0.0215342	0.035
RPLP0P2	-0.455787	0.035
FAM91A1	0.126208	0.035
F5	0.112113	0.035
STX16	-0.113091	0.035
WWC3	0.249883	0.035
EIF4A2	-0.179979	0.036
MTRNR2L12	-0.0186211	0.036
RPL6P27	-0.19092	0.036
RNASET2	0.100804	0.036
DDX17	0.182445	0.036
AC034236.1	-0.628973	0.036
VCAN	-0.364199	0.036
MRPL33	-0.0679594	0.036
CEP57	-0.158713	0.036
DYSF	0.0476015	0.036
AHNAK	-0.233057	0.037
HADHA	-0.0559225	0.037
HNRNPDL	-0.146648	0.037
RBM17	-0.180541	0.037
RPL5P4	-0.265573	0.037
SELENOH	-0.0780861	0.037
SUMO2	-0.158578	0.037
IL1RN	0.185452	0.037
ITGB1	-0.292369	0.037
MEGF9	0.0780504	0.037
CACYBP	-0.0907167	0.037
FOXN3	-0.206823	0.037
RIPK1	0.113487	0.037
TRIM25	0.127906	0.037
RPS11	-0.358522	0.038
CD46	0.0355017	0.038
IFI6	0.179907	0.038
C19orf53	-0.193084	0.038
GPR183	-0.295743	0.038
CNPY3	0.092663	0.038
NAP1L1	-0.299296	0.038
BLZF1	0.163766	0.038
NOL8	-0.048841	0.038
IP6K2	0.104863	0.038
ZDHHC3	-0.0417813	0.038
JUND	-0.396767	0.038
E2F3	0.0420517	0.038
STAT5B	0.0993531	0.038
IL7R	-0.267756	0.039
TOMM7	-0.0722245	0.039
TRAF3IP3	-0.0190111	0.039
ELOB	-0.136306	0.039
CPEB4	0.0553062	0.039
DENND3	0.119895	0.039
EPC1	0.115206	0.039
EBLN3P	-0.0841698	0.039
RPS4X	-0.339382	0.04
GZMB	-0.191539	0.04
PSMA2	-0.164706	0.04
SSR3	-0.0956425	0.04
CCDC66	-0.363442	0.04
PRR13	0.0937798	0.041
SEC11A	-0.0775037	0.041
XAF1	0.388932	0.041
ARF6	-0.122035	0.041
CHD9	-0.206369	0.041
HIST1H1C	-0.703354	0.041
TTC3	-0.273503	0.041
ANAPC11	-0.126447	0.041
NEK7	0.101684	0.041
PTPN6	0.0407152	0.041
IFITM1	0.12573	0.041
WASHC4	0.154778	0.041
SNX20	0.291238	0.041
KLRD1	-0.111192	0.041
IGKC	-0.0743196	0.041
EEF2	-0.200198	0.042
HSP90AA1	-0.180899	0.042
LITAF	0.0471165	0.042
CAPZA2	0.0310442	0.042
HNRNPA3	-0.170418	0.042
THUMPD1	-0.300308	0.042
MATR3	-0.247998	0.042
NDUFA3	-0.21933	0.042
DUT	-0.211031	0.042
NONO	-0.0540094	0.042
NDUFB4	-0.0697392	0.042
VPS36	-0.161102	0.042
DDX3Y	-0.151134	0.042
LARP1B	-0.750708	0.042
SEC22B	0.305921	0.042
YBX1	-0.279204	0.043
SNRPE	-0.0881412	0.043
AC024293.1	-0.54469	0.043
SH3BGRL	-0.0801807	0.043
COMMD8	0.0124227	0.043
IFIT1	0.18724	0.043
VPS28	0.142364	0.043
RAB33B	0.216025	0.043
LTA4H	-0.100615	0.044
ROCK1	0.0422582	0.044
PELI1	0.121324	0.044
RPL26P19	-0.28052	0.044
CDC42P6	-0.0445417	0.044
LY6E	0.185136	0.044
CTBS	0.121916	0.044
IFI44	0.233116	0.044
PPM1G	-0.0471555	0.044
GAB2	0.334699	0.044
CCND3	-0.157287	0.045
CD36	-0.209993	0.045
PRDX1	-0.0772888	0.045
CASP5	0.095107	0.045
FPR2	0.0727257	0.045
GTF2A2	-0.0981066	0.045
TTC17	-0.217433	0.046
ZBTB1	-0.148659	0.046
ADIPOR1	0.0350878	0.046
MORC3	0.157634	0.046
ZBTB8OS	0.0966848	0.046
STEAP4	0.135742	0.046
TUBA4A	0.0201894	0.046
RSAD2	0.199395	0.046
CPVL	-0.128632	0.047
STAG1	0.120534	0.047
OCIAD1	-0.0980409	0.047
DDX60	0.28463	0.047
PLSCR1	0.153088	0.047
NORAD	-0.22074	0.047
MGST3	0.0164885	0.048
RTN3	0.0736538	0.048
S100A10	-0.336447	0.048
MT-ND4L	-0.0953404	0.048
XPO1	0.103346	0.048
RGL4	0.123134	0.048
LGALS2	-0.0637305	0.048
COPS9	0.0151529	0.049
EIF3M	-0.13318	0.049
AQP9	0.0379647	0.049
PSMB3	0.148223	0.049
EDF1	-0.107583	0.049
U2SURP	-0.100795	0.049
DOCK4	0.136031	0.049
OAS3	0.15159	0.049

## Sheet: T_NK cells IDEAS
SS				DM				SSc				IIP
gene	log2FoldChange	pvalue		gene	log2FoldChange	pvalue		gene	log2FoldChange	pvalue		gene	log2FoldChange	pvalue
PPP1R11	0.000491067	0.001		AKAP9	0.221559	0.001		CTDSPL2	0.00112916	0.001		FTLP3	0.00152456	0.001
YWHAQ	0.00116119	0.002		DDX18	0.328609	0.001		TOMM20	0.000891742	0.002		TSPO	0.00331267	0.001
SSR2	0.000575267	0.002		SKAP1	0.139099	0.001		CA5B	0.00142581	0.002		SNHG5	0.685605	0.001
PARN	0.000734417	0.002		MTIF2	0.116229	0.001		ATP6V0E1	-0.000755591	0.003		DDX24	-0.00130731	0.001
ANP32E	0.00101433	0.003		CWC22	0.23966	0.001		SARAF	0.000723524	0.003		MBIP	-0.0012008	0.001
SPCS3	0.000653093	0.003		ZNF638	0.186166	0.001		CENPC	0.000678719	0.003		UBE2H	-0.00174207	0.001
SUB1	0.00082951	0.003		ARID4B	0.0990406	0.001		GOLGA8B	0.00223214	0.003		MRPL19	-0.000499514	0.001
NUSAP1	0.000558652	0.003		CDYL	0.256718	0.001		PPP1R15B	0.000810714	0.004		CLC	0.482551	0.001
UBA6	0.000601326	0.003		TNPO3	0.266817	0.001		VTI1A	0.000960596	0.004		MTF2	-0.00067795	0.001
NAA50	0.000482208	0.003		TRIP11	0.171105	0.001		UBXN2A	0.000493763	0.004		RBMXL1	-0.000234248	0.001
BAG5	0.000583798	0.003		LUC7L3	0.219273	0.001		L3MBTL3	0.000595124	0.005		VHL	-0.000968137	0.001
TMSB4X	0.00109258	0.004		COPS5	0.138864	0.001		RHOH	0.000493575	0.005		SUGT1	-0.00569446	0.001
APOBEC3G	0.000879805	0.004		YIPF4	0.0977691	0.001		LINC-PINT	0.000675324	0.005		S100A4	0.00598955	0.002
NDUFB7	0.000489679	0.004		NBR1	0.133182	0.001		NOP53	0.000844085	0.006		ATP5J	0.0033998	0.002
TUBA1B	0.000694776	0.004		SP140	0.149793	0.001		PNO1	0.000514156	0.006		NCBP2	-0.00107733	0.002
PCNA	0.000916896	0.004		U2SURP	0.211377	0.001		MTDH	0.000719896	0.006		PIGC	-0.00307719	0.002
PPFIA1	-0.000480537	0.004		GIMAP8	0.165806	0.001		PSMB9	-0.000879113	0.006		CNOT4	-0.000446071	0.002
ITGA4	0.001265	0.004		ZMYND8	0.130379	0.001		CBL	0.00103766	0.007		ZCCHC9	-0.000722403	0.002
ATP8A1	0.000722613	0.004		RBM5	0.194898	0.001		NDUFB3	-0.000555061	0.007		FUNDC2	0.0010519	0.002
MYDGF	0.000325978	0.005		NUCB2	0.141032	0.002		PABPC4	0.0005385	0.007		HACL1	-0.000175242	0.002
PSME2	0.000866479	0.005		XAF1	0.430959	0.002		SLC38A1	0.00149386	0.007		MYL6	0.00632553	0.003
STAT1	0.00765025	0.005		IFIH1	0.501097	0.002		DBF4	0.000577747	0.007		COX5B	0.00123612	0.003
SKA2	0.00049082	0.005		CREBRF	0.0995098	0.002		DHX40	0.000749729	0.007		CFD	1.39114	0.003
NAA20	0.000467753	0.005		IFI16	0.414447	0.002		CAP1	-0.00151159	0.008		MBNL1	-0.000970614	0.003
HMGN4	0.000341343	0.005		IFIT5	0.191669	0.002		KLF3	0.00105278	0.008		ADAM17	-0.000935017	0.003
WDR61	0.000700659	0.005		NOL8	0.132048	0.002		DMAC1	-0.000798647	0.009		GIT2	-0.0011128	0.003
UBE2L3	0.000430983	0.006		PCM1	0.193507	0.002		JUN	0.000887477	0.009		PPP2R5E	-0.000628767	0.003
CGGBP1	0.000759386	0.006		PNPLA8	0.0777327	0.002		TMEM156	0.000690029	0.009		AAK1	-0.021909	0.003
NDUFB9	0.000510586	0.006		SRSF6	0.100561	0.002		ZFP36L2	0.000630364	0.009		R3HDM1	-0.000923331	0.003
PBDC1	0.000340207	0.006		MTF2	0.232079	0.002		KLF9	0.0013716	0.009		PNPT1	-0.000594272	0.003
TOR1AIP2	-0.000552443	0.006		CCAR1	0.158462	0.002		CDK11A	0.000818048	0.009		ATP6V1C1	-0.000404639	0.003
BLCAP	0.000401374	0.006		PCNX4	0.117898	0.002		CNST	0.00110976	0.009		TOX	-0.000370812	0.003
PNPT1	0.000528341	0.006		LARP1	0.142337	0.002		NDUFB6	-0.000831048	0.01		TAF9	0.00195988	0.003
GTF2H1	0.000542621	0.006		ST3GAL1	0.142748	0.002		TBC1D23	7.40129e-05	0.01		ST20	0.00651616	0.003
XIST	0.00449067	0.006		TAF1	0.181934	0.002		CYTOR	-0.00157948	0.01		S100A6	0.00283521	0.004
ZNF652	0.000379908	0.007		KBTBD3	0.0722288	0.002		CDC14A	0.000570887	0.01		HAX1	-0.000652129	0.004
NFKBIZ	-0.000717888	0.007		IK	0.150393	0.003		BTG1	0.000821456	0.011		YWHAE	-0.000297475	0.004
FCRL3	0.000642195	0.007		CWF19L2	0.150252	0.003		GTF2F2	0.000500634	0.011		COL4A3BP	-0.000726215	0.004
YARS	0.000593196	0.008		FLII	0.116116	0.003		TCERG1	0.000581978	0.011		TTC37	-0.000365996	0.004
FAM32A	-0.000568221	0.008		MPHOSPH8	0.116679	0.003		TMEM131L	0.000944561	0.011		EPB41	-0.000199439	0.004
ACP1	0.000600057	0.008		SAMD9	0.360188	0.003		LGALS1	-0.000770079	0.012		HSBP1	0.00373188	0.004
SLC40A1	-0.000440925	0.008		SRP54	0.12636	0.003		ZNF430	0.000469339	0.012		SET	-0.000635652	0.004
WASHC2A	0.000605653	0.008		RPAP3	0.245585	0.003		CCDC14	-0.000251415	0.012		CHD3	-0.000732956	0.004
AIP	0.000600213	0.008		SENP7	0.107676	0.003		BLOC1S1	-0.000322963	0.012		MAF	-0.000323725	0.004
ADRB2	0.000371694	0.008		HCG18	0.123164	0.003		PRKX	0.000419777	0.012		KAT6A	-0.00068576	0.004
COG3	0.000420677	0.008		PHC3	0.0983132	0.003		PEBP1	0.000550388	0.013		CYP20A1	-0.00431679	0.004
FABP5	0.000345191	0.009		STK26	0.149958	0.003		ATP5EP2	-0.000660118	0.013		TMEM109	-0.00286175	0.004
FOPNL	0.000474031	0.009		EHMT1	0.112854	0.004		PTAR1	0.000571537	0.013		KIAA0355	-0.000356312	0.004
GSTK1	0.000906654	0.009		RSL1D1	0.142333	0.004		RPL7	0.00137273	0.014		PCNT	-0.00154318	0.004
CISD3	0.000343999	0.009		TTN	0.140629	0.004		HLA-DMA	-0.000238054	0.014		FTL	0.114204	0.005
DSTN	0.000698266	0.01		EIF2S2	0.204744	0.004		DPP7	0.000622297	0.014		NOP10	0.00613774	0.005
LZTFL1	0.000379051	0.01		KIAA1109	0.140869	0.004		EIF5A	0.000812845	0.014		MYL12B	0.000843488	0.005
MED30	0.000627116	0.01		ANKRD49	0.107203	0.004		TAF1D	0.00075079	0.014		TMEM219	0.00709123	0.005
PNPLA8	-0.000646002	0.01		C21orf59	0.19839	0.004		EEF1A1	0.00103089	0.015		ELOB	0.000545979	0.005
CDKAL1	0.000605632	0.01		GOLGA4	0.129171	0.004		CD3E	0.000635101	0.015		TRIM56	-0.00130555	0.005
TRBV6-2	0.000262684	0.01		SDHC	0.0455958	0.004		ZBTB1	0.000965418	0.015		SRA1	0.00142882	0.005
CLK1	0.000554819	0.011		USP47	0.178365	0.004		ATP5E	-0.000818545	0.016		TCIRG1	0.000672011	0.005
AKIRIN1	0.000520325	0.011		CFAP20	-0.096874	0.004		TMBIM4	-0.000467383	0.016		APOPT1	0.00103648	0.005
ATP1B3	0.000129808	0.011		INIP	0.103005	0.004		TXNDC17	-0.000478863	0.016		CDC27	0.00124254	0.005
GBP4	0.00158068	0.011		FCMR	0.217135	0.004		SQOR	-0.000429118	0.016		MRFAP1L1	-0.000455487	0.005
CNDP2	0.000544248	0.011		CALCOCO2	0.159473	0.005		DDX3Y	-0.010959	0.016		AKAP11	-0.000672025	0.005
GTF3A	0.000669474	0.011		DEF6	0.09288	0.005		IRF2BP2	0.000765791	0.017		BRD4	-0.00105796	0.005
DDX3Y	-0.0269498	0.011		KHDRBS1	0.172459	0.005		EIF1AX	0.000498627	0.017		SNRNP27	-0.000347954	0.005
PTRHD1	0.000475069	0.011		SAMD9L	0.37215	0.005		PARP11	0.000489045	0.017		MED4	-0.000277678	0.005
MRPL1	0.000572169	0.011		NEMF	0.153594	0.005		SESN3	0.000637779	0.017		MYO9A	-0.000240841	0.005
HSPA8	0.000656365	0.012		MX1	0.15625	0.005		MT-ND6	0.000611716	0.017		ZNF506	-0.000808065	0.005
CCT3	0.000673962	0.012		PRPF4B	0.0833602	0.005		PGRMC2	0.000491575	0.017		C18orf21	-0.00259468	0.005
GPBP1L1	0.000631152	0.012		TRIM44	0.0972421	0.005		RPL6	0.000990817	0.018		CRIP1	0.000345261	0.006
ADIPOR2	0.00042072	0.012		PHF3	0.216264	0.005		SRSF7	0.000592023	0.018		DDX5	-0.00060093	0.006
NIPSNAP2	0.000467323	0.012		CBX3	0.172372	0.005		CLIC1	-0.000572828	0.018		SERBP1	-0.000771965	0.006
MAML2	0.000286795	0.012		TTC37	0.175221	0.005		BCL2	0.000658894	0.018		CD47	-0.000209252	0.006
TMEM230	0.000578515	0.012		ERAP2	0.0979955	0.005		H2AFZ	-0.000701324	0.019		LST1	0.217673	0.006
ANXA6	0.00040973	0.012		SLFN5	0.266562	0.005		PIK3R1	0.000565339	0.019		ATP5EP2	0.000457246	0.006
CSGALNACT1	-0.00046709	0.012		E2F3	0.126309	0.005		SNHG22	0.00094967	0.019		SLK	-0.001009	0.006
VDAC2	0.000283633	0.013		MDM4	0.136217	0.005		ATP1A1	0.000723244	0.019		SMG7	-0.000825307	0.006
GTF3C6	0.000690347	0.013		PRPF39	0.106432	0.005		PCGF5	0.00060515	0.019		DCAF5	-0.000304324	0.006
RCN2	0.000233244	0.013		SNHG3	-0.405702	0.005		PSMB8	-0.000385905	0.019		SMG1	-0.000895115	0.006
RABGAP1L	0.000675619	0.013		NFATC2IP	0.115179	0.005		SUPT4H1	-0.000794058	0.019		EIF1AY	0.371231	0.006
ISCU	0.000672668	0.014		GOLGB1	0.149402	0.006		AP3M2	0.000361296	0.019		POLE4	0.00112981	0.006
PSMC1	0.000441162	0.014		CCR7	0.384155	0.006		DNAJB1	0.000303752	0.02		RBMX	-0.000548967	0.006
CSNK2A1	0.000804128	0.014		GIMAP4	0.181846	0.006		COX8A	-0.00023837	0.021		CYFIP2	-0.000778774	0.006
C8orf33	0.00026747	0.014		NAP1L4	0.16254	0.006		SDHD	-0.000721809	0.021		LSM14A	-0.000700101	0.006
GLTP	0.000429934	0.014		IL6ST	0.364161	0.006		CCT5	-0.000592097	0.021		U2SURP	-0.000216883	0.006
PSMB10	0.00066744	0.015		MYCBP2	0.197297	0.006		MRPL51	-0.000492091	0.021		LMAN1	-0.00297927	0.006
DYNLRB1	0.000784679	0.015		RNF219	0.136818	0.006		RPS4Y1	-18.2785	0.021		BICRAL	-0.000650581	0.006
HIST1H2AM	0.000283081	0.015		ZKSCAN1	0.171105	0.006		SH3YL1	0.000322782	0.021		ZNF91	-0.000647271	0.006
SFXN1	0.000519316	0.016		SUCLG1	0.131188	0.006		TMEM165	-0.000500998	0.021		FAM46A	-0.000260011	0.006
CD164	0.00112917	0.016		RSF1	0.136898	0.006		CEP95	0.000344446	0.021		PRKCQ	-0.000395839	0.006
NOLC1	0.000634927	0.016		PAPOLG	0.102853	0.006		AAK1	0.00113395	0.021		GPX1	0.0017255	0.007
LAP3	0.00095651	0.016		RBBP6	0.152301	0.006		ZFX	0.000439299	0.021		RAP1GDS1	-0.000442438	0.007
GMFB	0.000393665	0.016		DYNC1I2	0.161254	0.007		AGTRAP	-0.000266091	0.021		AC016739.1	0.0005322	0.007
ASAP1	-0.000351031	0.016		TARS	0.157182	0.007		CEP68	0.000299455	0.021		AC024293.1	0.000527368	0.007
ACTL6A	0.00110295	0.016		GTPBP4	0.0468908	0.007		FBXO34	0.000402888	0.021		BDP1	-0.000550022	0.007
MAP3K13	-0.000297924	0.016		SCAF11	0.146662	0.007		XIST	0.00635734	0.021		EIF1AX	-0.00241507	0.007
BPGM	0.00384725	0.016		DDX58	0.196686	0.007		RNF216	0.000964083	0.022		ADCY7	-0.00124649	0.007
MTCO1P12	0.0237009	0.017		SMARCA2	0.10419	0.007		TCF7	0.000699933	0.022		PRKACB	-0.000593226	0.007
LSM12	0.000311166	0.017		C14orf119	0.136067	0.007		RPL10A	0.000669336	0.023		ZNF207	-0.000225501	0.007
ITGB7	0.000493448	0.017		SREK1	0.198571	0.007		APOBEC3G	-0.00085269	0.023		SF3B1	-0.000588681	0.007
ARMC1	0.000473608	0.017		TBRG1	0.141685	0.007		CYLD	0.000578541	0.023		AL590867.2	0.000490231	0.007
CNIH1	0.000331348	0.018		AKAP10	0.140941	0.007		FAM177A1	0.000285218	0.023		EPRS	-0.000824524	0.007
HMGN1	0.00045317	0.018		ARID1B	0.075244	0.007		EIF1AY	-0.00192615	0.023		RPL15P3	0.000544933	0.007
GZMB	0.000612671	0.018		CEP290	0.124026	0.007		PSMB3	-0.000306903	0.023		L3MBTL3	-0.000454317	0.007
SOCS4	0.000385142	0.018		OAS3	0.11909	0.007		PSPC1	0.000598177	0.023		IKZF1	-0.000326587	0.007
HIST1H1D	0.000973452	0.019		GVINP1	0.221423	0.007		TNFAIP3	0.000341004	0.024		URI1	-0.000277682	0.007
TOP2A	0.000732541	0.019		MALAT1	0.152529	0.008		STT3B	0.000545141	0.024		PIM2	-0.00130447	0.007
SYNCRIP	0.000787896	0.02		FAM192A	0.164176	0.008		CYP20A1	0.000305016	0.024		FOXO1	-0.000613074	0.007
EVL	0.000773566	0.02		CCT6A	0.175622	0.008		DEDD2	-0.000148238	0.024		ARFGAP2	-0.000846307	0.007
NAA38	0.000566254	0.02		CLEC2D	0.21514	0.008		FRG1	0.000680869	0.025		NBAS	-0.000293637	0.007
UVRAG	0.000390684	0.02		TAOK1	0.115697	0.008		ADI1	0.000449572	0.025		PFDN5	0.00186282	0.008
CD99	0.000455747	0.021		TCEAL8	0.16651	0.008		RPL10AP6	0.000872048	0.025		ATP6V0E1	0.00112226	0.008
RWDD1	0.000326686	0.021		ADD3	0.138712	0.008		FNBP4	0.000430884	0.025		CNTRL	-0.000428292	0.008
HIST1H1C	0.000797796	0.021		BOD1L1	0.188369	0.008		MSI2	0.000368205	0.025		COX6A1	0.000993723	0.008
GAPDH	0.000398272	0.021		RBM28	0.0958596	0.008		MYL6	-0.00101379	0.026		HNRNPH1	-0.00067312	0.008
HMGN2P5	0.000281123	0.021		CEPT1	0.118395	0.008		DUSP16	0.000483033	0.026		HSP90AB1	-0.000570732	0.008
FIS1	0.000267105	0.021		MAX	0.103072	0.008		NDUFC2	-0.000587854	0.027		UQCR11	0.000693439	0.008
GNG2	0.000807157	0.021		RSAD2	0.0495203	0.008		NCBP2	0.000819978	0.027		METAP2	-0.000801792	0.008
MCM4	0.000583166	0.021		XIAP	0.0960975	0.009		LSM14A	0.000991432	0.027		RPL10P16	0.00106618	0.008
PLIN2	0.000458318	0.022		LAP3	0.227764	0.009		MIR4435-2HG	-0.000464033	0.027		TRIM44	-0.000887746	0.008
HMGB1	0.000641999	0.022		PCMTD1	0.10617	0.009		CD69	0.000374211	0.028		CYTH1	-0.000434719	0.008
UFC1	0.000238284	0.022		KIDINS220	0.155435	0.009		CNOT2	0.000552687	0.028		PPP6R2	-0.00101231	0.008
UTP6	0.000279946	0.022		CPSF2	0.105582	0.009		PYCARD	-0.000694606	0.028		COPB1	-0.000512901	0.008
RAP2B	0.000608017	0.022		PNISR	0.116482	0.009		TBC1D15	0.000845796	0.028		IKZF5	-0.0106799	0.008
FAM35A	0.000556511	0.022		ZBED5	0.114389	0.009		TNRC6B	0.000976657	0.028		PUM3	-0.00254612	0.008
TIFA	0.000683471	0.022		PRIM1	0.163423	0.009		PIK3IP1	5.8187e-05	0.028		PSMC6	-0.000405645	0.008
SH2D1A	0.000703922	0.022		ARHGEF3	0.289157	0.009		UBB	-0.000961516	0.029		SAMD9	-0.00107926	0.008
THEMIS	0.000462243	0.022		ZNFX1	0.119218	0.009		CD53	-0.000383706	0.029		SF3A3	-0.000397416	0.008
GZMA	0.000682004	0.023		N4BP2L2	0.123584	0.01		DAPP1	-0.000669243	0.029		BLOC1S1	0.00111566	0.008
MPC2	0.000389089	0.023		GZMK	-0.18409	0.01		VEZT	0.00107302	0.029		FRYL	-0.00032685	0.008
SMARCAD1	0.000340574	0.023		MRPS21	0.0965851	0.01		PAPD5	0.000277467	0.029		SP140	-0.000124164	0.008
DNAJC10	0.000581104	0.023		UTP11	0.142769	0.01		PFDN2	0.000350088	0.03		ILF3	-0.00129561	0.008
CHCHD7	0.000513694	0.023		ORMDL1	0.135977	0.01		PPIL4	0.000532002	0.03		ST3GAL5	-0.00051656	0.008
YEATS4	0.000242153	0.023		EXOC1	0.21452	0.01		HMGXB4	0.000448513	0.03		ITK	-0.000923746	0.008
KCNAB2	0.000298511	0.023		PRKRA	-0.042973	0.01		HSBP1	-0.000448295	0.03		XIST	0.000724503	0.008
TUBB	0.000405875	0.024		BST2	0.136211	0.01		MBIP	0.000430836	0.03		SYNCRIP	-0.000339125	0.009
AKR1B1	0.00049269	0.024		CHTF8	0.101865	0.01		PAG1	0.000498944	0.03		HNRNPA3	-0.000523781	0.009
OXNAD1	-0.000909139	0.024		OAS2	0.172383	0.01		SGTB	0.000433803	0.03		HNRNPDL	-0.000520585	0.009
C22orf39	0.000388689	0.024		PLP2	-0.185253	0.01		HNRNPA1	0.000459046	0.031		CD3E	-0.000896032	0.009
NAA15	-0.000621075	0.025		EPSTI1	0.0911987	0.01		TSN	0.000644758	0.031		EEF1D	0.00105475	0.009
THOC7	0.000128451	0.025		BRD8	0.150015	0.01		EIF2S3	0.000451325	0.031		ZBTB1	-0.000941055	0.009
AIDA	0.000438619	0.025		EDEM3	0.0847252	0.01		TRAT1	0.00117899	0.031		EIF2A	-0.000623755	0.009
AP1AR	-0.000135274	0.025		EEF1E1	0.0784682	0.01		ATP8B2	0.000767923	0.031		SMARCA2	-0.000812748	0.009
VBP1	0.000687579	0.025		RBM26	0.140841	0.01		S100A6	-0.000616766	0.032		BST2	-0.000460486	0.009
ZBTB21	0.00027082	0.025		RAP2A	0.0830253	0.01		SF1	0.00056897	0.032		CD2AP	-0.00068919	0.009
EDF1	0.000417214	0.025		PUS7L	0.144038	0.01		USP36	0.000282595	0.032		MCMBP	-0.00333078	0.009
PTPN4	0.00106641	0.025		DIAPH2	0.0642622	0.011		PSMA2	-0.000243355	0.032		CGAS	-0.000396416	0.009
RAB1A	0.00030584	0.025		LY6E	0.0784847	0.011		RPL9	0.000806536	0.033		FKBP5	-0.00472821	0.009
ZFAS1	-0.000797611	0.026		PHF14	0.15945	0.011		DDX21	0.000772036	0.033		RSBN1	-0.000975998	0.009
RPS4Y1	-18.8871	0.026		ARID2	0.113446	0.011		CYBA	-0.000600823	0.033		TNRC6B	-0.000314626	0.009
SNRPG	0.000496986	0.026		UBXN4	0.149286	0.012		PPP6R2	0.000793937	0.033		ANKRD36BP1	-0.00146936	0.009
PDIA6	0.000663622	0.026		ZRANB2	0.089353	0.012		PDZD8	0.000272929	0.033		ANXA1	0.00108321	0.01
C12orf75	0.000515059	0.026		C6orf62	0.0416805	0.012		RETREG1	0.000615612	0.033		FCGRT	0.0546771	0.01
ATXN7L3B	0.000560042	0.026		DMTF1	0.0954861	0.013		ZCCHC7	0.000675272	0.033		LNPEP	-0.00068584	0.01
IL18RAP	0.000483013	0.026		SMIM15	-0.0636748	0.013		TMEM59	-0.000978886	0.034		TXN	0.000928258	0.01
MR1	0.000452426	0.027		RBM25	0.115066	0.013		UBL5	-0.000552109	0.034		UBXN1	-0.00113241	0.01
TMEM170A	0.000458344	0.027		SP100	0.126747	0.013		PSMB10	-0.00034458	0.034		C15orf40	-0.000537291	0.01
IL10RA	0.000553374	0.027		GIMAP1	0.125882	0.013		KIAA1143	0.000418898	0.034		YY1	-0.000568533	0.01
CDC25B	0.000421491	0.027		ZRSR2	0.0888202	0.013		PRELID1	-0.00033238	0.034		ATM	-0.000444228	0.01
LIMS1	0.000820457	0.028		VPS28	-0.101498	0.013		ATP5J	-0.000525155	0.035		CYLD	-0.000607194	0.01
GATAD2A	0.000440956	0.028		AHCTF1	0.0680498	0.013		EIF4B	0.000600075	0.035		TRIM13	-0.000692232	0.01
RUFY2	-0.000582433	0.028		VPS13D	0.0946452	0.013		CKLF	-0.00065298	0.035		PCM1	-0.00035299	0.01
ZNF28	0.000307129	0.028		SFI1	0.0566843	0.013		TTC14	0.0006249	0.035		KAT2B	-0.000977193	0.01
SH2D1B	0.000735416	0.028		TRAF3IP3	0.136382	0.014		GART	-0.000229394	0.035		ARFGEF2	-0.000402623	0.01
MT-CO1	0.000757048	0.029		ATP5G1	0.114915	0.014		RANGRF	-7.70988e-05	0.035		VPS13B	-0.00298523	0.01
OPTN	0.000367769	0.029		ANKRD36	0.0531364	0.014		ANXA2	-0.000365609	0.036		TAB2	-0.00145715	0.01
UBLCP1	0.00054609	0.029		MAGT1	0.0512855	0.014		COX6A1	-0.00038653	0.036		RPS7P10	0.00047128	0.01
VRK3	0.000292816	0.029		ZAP70	0.0936047	0.014		SHISA5	-0.000312103	0.036		ZBTB7A	-0.000818841	0.01
MPP7	-0.000144548	0.029		MAT2B	0.124226	0.015		WTAP	0.000419225	0.036		RPS4Y1	9.29919	0.011
SLFN13	0.000344617	0.029		MRPS35	0.0959875	0.015		ELOB	-0.000538729	0.036		TMOD3	-0.000394001	0.011
CAPN2	0.000697502	0.03		PRRC2C	0.0894751	0.015		MGAT4A	0.000689521	0.036		TCF12	-0.0012947	0.011
PAPD4	0.000455266	0.03		IMPACT	0.0875186	0.015		PAIP1	0.000236779	0.036		NUCKS1	-0.000636369	0.011
HBS1L	0.000451576	0.03		CMC1	-0.509856	0.015		RTKN2	0.000309967	0.036		MED30	-0.000240222	0.011
SNX20	0.000323984	0.03		MRPS9	0.253973	0.015		NAT10	-0.000130228	0.036		SNHG15	0.000863485	0.011
RERE	-0.00029723	0.03		ETNK1	0.0839551	0.015		INPP4B	0.000777635	0.036		DNAJC1	-0.000279824	0.011
GNB5	0.000278961	0.03		IFIT1	0.0630316	0.015		GATA3	0.000322505	0.036		PAPOLG	-0.000227115	0.011
CD2	0.000768145	0.031		PARP15	0.0734337	0.015		RPL14	0.000858915	0.037		VPS13D	-0.00197328	0.011
PTMA	0.000904665	0.031		LRRC37A4P	0.0664704	0.015		CARD16	-0.000928466	0.037		RRP1B	-0.000485526	0.011
RBPJ	-0.000465936	0.031		DHX36	0.0789715	0.016		ARPC3	-0.000736334	0.037		UBA52	0.00153347	0.012
HSP90B1	0.000721226	0.031		NIPBL	0.143056	0.016		CD300A	-0.000948248	0.037		IRAK4	-0.000333936	0.012
SLC5A3	0.000749077	0.031		SRSF10	0.0960607	0.016		CLEC2B	-0.000704718	0.038		ZC3H15	-0.000433987	0.012
TOX	0.000333515	0.031		IFI44L	0.0569958	0.016		UBE2D2	-0.000317716	0.038		AC136632.1	0.000254033	0.012
CCNT1	0.000210032	0.031		EPB41	0.119498	0.016		RN7SK	0.000539468	0.038		UTP6	-0.000582702	0.012
CD244	0.000157243	0.031		IFI44	0.0718873	0.016		TNFSF10	-0.000788779	0.038		ANP32B	-0.000345125	0.012
XPC	0.000641331	0.032		USP24	0.10894	0.017		FAM45A	-0.000600203	0.038		RPL3P4	0.000607072	0.012
KANSL2	0.000324364	0.032		CEBPG	0.0915859	0.017		NELL2	0.000193299	0.038		SEC11C	0.000590115	0.012
BCAP29	0.000369652	0.032		TMEM161B	0.10164	0.017		RPL22	0.000655903	0.039		ERAP1	-0.00028941	0.012
UBB	0.000407294	0.033		AFF4	0.0816498	0.017		NAP1L1	0.00073406	0.039		FUS	-0.000394923	0.012
HMGN2	0.00094357	0.033		NAA35	0.059865	0.017		CUL4A	-0.000152924	0.039		SUCLG2	-0.00080392	0.012
IRAK4	0.000344488	0.033		CCND2	0.17929	0.017		ZNF277	-0.000311972	0.039		DPM3	0.00133414	0.012
P4HB	0.000295549	0.033		SP4	0.088378	0.017		GARS	0.000331242	0.04		TROVE2	-0.000440698	0.012
DDX60	0.00171077	0.033		MCM3	0.108987	0.017		NOP14	0.000405772	0.04		GALNT7	7.94472e-05	0.012
EIF1AY	-0.00344299	0.033		SON	0.108742	0.018		TRPM7	0.000396707	0.04		PRELID1	0.000709798	0.012
GTF2A1	0.000363899	0.033		DNAJC13	0.130477	0.018		ZNF609	0.00050121	0.04		DAD1	0.000594051	0.012
OTULIN	0.000140444	0.033		GIMAP7	0.120973	0.018		SLC39A10	0.000410202	0.04		CLDND1	0.00147938	0.012
GRSF1	0.000391273	0.034		PIP4K2A	0.119068	0.018		GOLGA8A	0.000107402	0.04		OSER1	0.00147816	0.012
B4GALT1	0.000350129	0.034		REST	0.0997124	0.018		JAK2	-0.000308348	0.041		ERCC3	-0.000360519	0.012
XRCC5	0.00121472	0.034		TPR	0.074288	0.018		RAN	0.000693698	0.041		SEPT9	-0.000311563	0.012
CCDC112	-0.000200414	0.034		LIMA1	0.0763088	0.018		FXR1	0.000637912	0.041		AL118516.1	0.000479816	0.012
ARL6IP5	0.000806469	0.035		MRPL9	0.0679414	0.018		PTGES3	0.000773008	0.042		GOLGA8A	-0.000392305	0.012
UBE2F	0.000169954	0.035		PHIP	0.0624991	0.018		OSTF1	-0.000436427	0.042		TMEM181	-0.000280981	0.012
CA5B	0.000295738	0.035		MYO9A	0.123294	0.018		EIF2A	0.000233291	0.042		CUL3	-0.00117498	0.013
VAPB	7.2162e-05	0.035		GTF2F1	0.11279	0.018		FKBP1A	-0.000345587	0.042		RNF213	-0.00246751	0.013
IL32	0.00047619	0.036		ANKRD36C	0.0788971	0.019		GSPT1	0.000222219	0.042		SFT2D2	-0.000212245	0.013
NCALD	0.00239832	0.036		PDS5B	0.152406	0.019		MRPL24	-0.000259934	0.042		RPS13P2	0.00048352	0.013
HIST1H1E	0.000707285	0.036		ATAD2	0.0910212	0.019		CLSTN1	0.000420199	0.042		RPL13P12	0.000631273	0.013
ENSA	0.000545338	0.036		TMEM181	0.101421	0.019		RPL38	0.000595485	0.043		SRRM1	-0.000208911	0.013
ATXN7L3	0.00027872	0.036		YTHDC1	0.134277	0.02		UBE2L3	-0.000531421	0.043		GON4L	-0.00054163	0.013
SCAMP1-AS1	0.0003108	0.036		AZI2	0.0937074	0.02		HSP90AB1	0.000824798	0.043		MIF	0.000432096	0.013
ZNF791	-0.00035641	0.036		HERC5	0.0740858	0.02		ANP32B	0.000275415	0.043		NDUFB6	0.00870165	0.013
CYC1	0.000321275	0.037		UBR3	0.071368	0.02		PMS2	-7.65383e-05	0.043		ZRANB2	-0.000455356	0.013
TRIM21	0.00059559	0.037		CDC5L	0.15027	0.02		DNAJC15	-0.000488591	0.043		SUN2	-0.000123018	0.013
DDA1	0.000276057	0.037		FGFR1OP2	0.11378	0.02		AREG	0.000219023	0.043		UBE3A	-0.000222072	0.013
MRPL21	0.000272171	0.037		GABPB2	0.100633	0.02		FCER1G	-0.000299619	0.044		RAPGEF1	-0.000185663	0.013
SAFB	0.00067173	0.037		BDP1	0.106346	0.021		TMC8	0.000475819	0.044		HNRNPD	-0.0002098	0.013
EFTUD2	0.000209097	0.037		HMGN3	0.0794748	0.021		ZBTB8OS	-0.000661439	0.044		TBC1D15	-0.00113821	0.013
SRBD1	0.000654413	0.037		CD48	-0.143812	0.021		FAM217B	-0.000418471	0.044		RPS18P12	0.000857399	0.013
CD84	0.000514219	0.038		OAS1	0.0723555	0.021		RPS28	0.00092747	0.045		HIVEP2	-0.000822418	0.013
JADE2	0.000183574	0.038		PPP1R15A	-0.294144	0.021		GNG5	-0.000362552	0.045		ATP5E	0.000895094	0.014
ALDOA	-0.000542683	0.039		NSD3	0.125758	0.021		FOXO3	-0.000284382	0.045		HMGN1	-0.000598886	0.014
TMEM160	0.000489939	0.039		IQGAP2	0.114617	0.021		SEC63	0.000718465	0.045		NR3C1	-0.000748353	0.014
GPM6A	0.000547638	0.039		IARS2	0.0766795	0.021		FAM13A	0.000397529	0.045		PSMG2	-0.000345436	0.014
COPS9	0.000589226	0.04		INPP4A	0.13871	0.021		PCLAF	-0.000219587	0.045		ATP5G2	0.0012055	0.014
TMED2	0.000527197	0.04		KIAA0586	0.0900353	0.021		NPC2	-0.000291652	0.046		RNASET2	0.0295038	0.014
VCPIP1	0.000329457	0.04		EBPL	0.0556681	0.021		COX7B	-0.00038232	0.046		BNIP3L	0.000672174	0.014
RSL24D1	0.00038189	0.041		SLTM	0.0668378	0.022		MRPL40	-0.000375303	0.046		NAA16	-0.000104766	0.014
HSPE1	0.000400202	0.041		CCDC58	0.0576281	0.022		TYMP	-0.00017499	0.046		NAP1L1	-0.000389906	0.014
BCAS2	0.00029633	0.041		TMEM60	0.12599	0.022		TMCO1	-0.000494365	0.046		TES	-9.87189e-05	0.014
MRPL9	0.000365585	0.041		PPP1R21	0.136064	0.022		CD96	0.000635453	0.046		CAND1	-0.00103477	0.014
TXLNGY	-0.00151266	0.041		C12orf65	0.083451	0.022		DANCR	-0.000306471	0.046		GLS	-0.000125848	0.014
TBC1D31	0.000269939	0.042		METAP2	0.100551	0.023		LRBA	0.000275101	0.046		RPS7P1	0.000386242	0.014
MRPL51	0.000690374	0.042		OSTM1	-0.173465	0.023		ERCC6L2	0.000286897	0.046		WBP11	-0.000604121	0.014
RPA2	0.000492656	0.042		STK4	0.0798115	0.023		FBXO21	7.34213e-05	0.046		DHX9	-0.000706652	0.014
MRPL54	0.00030987	0.042		KMT2C	0.123307	0.023		PSMA4	-0.000431136	0.047		ELF1	-0.000503874	0.014
RPL7P9	-0.000413427	0.042		PHACTR2	0.0762007	0.023		OAZ1	-0.000267114	0.047		FLI1	-0.00040911	0.014
ARHGAP10	0.000239069	0.043		USP9X	0.0616298	0.023		BIN3	-0.00028261	0.047		NSD3	-0.000222953	0.014
P4HA1	0.000481601	0.043		SCFD1	0.0868293	0.023		DNAJC2	0.000507987	0.048		RPS6KB1	-0.000162858	0.014
CALR	0.000680981	0.043		SATB1	0.106482	0.023		METTL16	0.000457007	0.048		MAML2	-0.000577808	0.014
WDR45B	0.000345223	0.043		GLYR1	0.102063	0.024		ACTL6A	-0.000127691	0.048		EMP3	0.000459768	0.014
CAMLG	0.000395825	0.043		PPP1R12A	0.10218	0.024		TXLNGY	-0.000526293	0.048		RPL35P5	0.00236824	0.014
FAM91A1	-0.000156192	0.043		NUMA1	0.0590475	0.024		ALOX5AP	-0.000714913	0.049		WASHC2C	-0.00107015	0.014
ACAT1	0.00048586	0.044		AKAP5	0.0519835	0.024		NDUFB1	-0.000486837	0.049		OTUD6B	-0.00203104	0.014
BRWD1	0.000743916	0.044		RALA	0.104113	0.024		GON4L	0.000427853	0.049		RASA3	-0.000416774	0.014
EIF4G2	0.000659475	0.044		CCDC146	0.0901662	0.024		BPNT1	-0.000201542	0.049		PRRC2C	-0.000679101	0.015
PTPN22	0.000288271	0.044		CEP57	0.0698292	0.024		KIZ	0.000410108	0.049		PPIG	-0.000676963	0.015
PARVG	0.000392326	0.044		ZCCHC11	0.120346	0.024						PRMT2	-0.000182276	0.015
ABHD13	-0.00047824	0.044		CEP85L	0.0394474	0.024						RBM28	-0.00034886	0.015
ADCY7	0.000533986	0.045		BPTF	0.122781	0.025						CTDSPL2	-0.000282467	0.015
AC026403.1	-0.000174558	0.045		USP16	0.091705	0.025						B3GNT2	-0.000361363	0.015
NNT	0.000400273	0.045		PRKAR2A	0.0799948	0.025						CCAR1	-0.000449264	0.015
NMRK1	-0.000500162	0.046		CELF1	0.0912405	0.025						UBR1	-0.000297562	0.015
RSRP1	0.000665498	0.046		LAIR1	0.0827998	0.025						C2orf49	-0.000306607	0.016
PRPF3	-0.000281224	0.046		LEF1	0.217196	0.025						STAG1	-0.000838742	0.016
IL18R1	0.00047086	0.046		FBXO25	0.103903	0.025						RASA2	-0.00064799	0.016
FAM111A	0.000972573	0.046		NKTR	0.0970708	0.025						GTPBP4	-0.00115481	0.016
KIZ	0.000296456	0.046		AGL	0.135576	0.025						CBX3	-0.0002064	0.016
LRCH3	0.000408557	0.046		LINC-PINT	-0.176267	0.025						GPATCH8	-0.000417528	0.016
UBQLN1	0.000463373	0.046		SERBP1	0.174079	0.026						PABPC4	-0.000288448	0.016
AGA	0.000392126	0.046		CYB5A	0.0914763	0.026						RANBP2	-0.00061172	0.016
STMN1	0.000461011	0.047		KIF5B	0.136021	0.026						WDFY1	-0.000422456	0.016
DDX23	0.000476428	0.047		PARP14	0.168569	0.026						PAG1	-0.000513216	0.016
METTL5	0.000361522	0.047		RSBN1L	0.146076	0.026						THOC2	-0.000176653	0.016
USP33	0.000618265	0.047		AP3S1	-0.140781	0.026						TMX3	-8.90293e-05	0.016
RBAK	0.000281874	0.047		CUX1	0.0547891	0.026						AL080243.2	0.000926368	0.016
HSPA5	0.000630876	0.048		C19orf12	0.0942072	0.026						SRBD1	-0.000495351	0.016
MRPS7	0.000249882	0.048		IFIT2	0.139287	0.026						PIM1	-0.000581523	0.016
TRAC	0.000489713	0.048		KDM2A	0.0566556	0.026						CCDC88B	0.00147173	0.016
UBE2J2	0.000301784	0.048		CNOT4	0.0480976	0.026						AL049873.1	0.000735344	0.017
PPP2R2B	0.000327115	0.048		CCDC88A	0.128703	0.027						OAZ1	0.00155476	0.017
YWHAE	0.00100635	0.049		POC5	0.124164	0.027						AC073861.1	0.000945668	0.017
LINC01871	0.000167102	0.049		THOC2	0.118239	0.027						CHD9	-0.000296	0.017
PWP1	-0.000449751	0.049		LARP4B	0.0734172	0.027						ZNF708	-0.000914406	0.017
GHITM	-0.000509792	0.049		GUF1	0.111152	0.027						CIAO1	-0.000943375	0.017
OAS2	0.000603369	0.049		RBM17	0.123622	0.028						SMIM12	-0.000275362	0.017
GORASP2	0.000384201	0.049		ISG15	0.0872164	0.028						AL034397.3	0.00112465	0.017
RNPS1	-0.000380265	0.049		SYT11	0.0538248	0.028						TSG101	-0.000367126	0.017
HNRNPL	0.000158082	0.049		TIA1	0.116006	0.028						ZNF652	-0.000505353	0.017
MAP4K4	-0.000535885	0.049		TRIM33	0.0736005	0.028						AGFG1	-0.000431246	0.017
				NFATC3	0.138297	0.028						ZNF644	-0.000236444	0.017
				FAM46A	0.0687668	0.028						LTV1	-0.000807845	0.017
				DMAC1	0.1122	0.029						STAT4	-0.000858377	0.017
				HNRNPH1	0.0934109	0.029						COMMD1	0.000244836	0.018
				SMARCA5	0.0680372	0.029						KMT5B	-0.000558475	0.018
				MYNN	0.0412822	0.029						HNRNPU	-0.000370233	0.018
				DDX10	0.0679585	0.029						DCAF7	-0.000215383	0.018
				PPID	0.0761974	0.029						ATMIN	-0.000702077	0.018
				PRPF38B	0.0925605	0.029						FUBP1	-0.000364106	0.018
				AHSA2	0.0716787	0.029						MYCBP2	-0.000139313	0.018
				GLRX3	0.067345	0.029						PDE3B	-0.000250735	0.018
				NGLY1	0.0682036	0.029						PSMB3	0.000894621	0.018
				SUGT1	0.0662798	0.029						RPL10P9	0.000255706	0.018
				EZH2	0.095801	0.029						TAF1B	-0.000138113	0.018
				GIMAP6	0.156216	0.029						PTPN4	-0.000295015	0.018
				IFIT3	0.0879418	0.03						RABEP1	-0.000305348	0.018
				SYTL2	0.121608	0.03						YTHDF2	-0.000284106	0.018
				SLK	0.108664	0.03						ATXN7L3B	-0.000155003	0.018
				COL4A3BP	0.0507362	0.03						FCN1	0.0347047	0.018
				NIFK	0.0812708	0.03						MSH3	-0.000677244	0.018
				NUFIP2	0.0704337	0.03						PIP4K2A	-0.000399749	0.019
				RANBP2	0.0749702	0.03						DNAJC10	-0.000617221	0.019
				ERGIC2	0.1101	0.03						MAP7D3	-0.000584851	0.019
				RPAP2	0.0932862	0.03						RPS19BP1	0.00121529	0.019
				PABPC1	0.126809	0.031						SELENOF	0.000650467	0.019
				JUN	-0.569324	0.031						UHRF2	-0.000316262	0.019
				CCDC28A	0.0604524	0.031						KLF3	-0.000678128	0.019
				PAFAH1B1	0.123707	0.031						TXLNGY	0.12581	0.019
				WDFY1	0.0399566	0.031						FNBP4	-0.00036788	0.019
				OSBPL9	0.0620923	0.031						RBM33	-0.000493977	0.019
				STK10	0.110266	0.031						LAX1	-0.000750813	0.019
				SPG11	0.100013	0.032						AIF1	0.00752144	0.02
				SRSF5	0.101637	0.032						OPTN	-0.00114742	0.02
				SPCS2	0.0691926	0.032						RPL10P3	0.00152433	0.02
				BRIX1	0.0619453	0.032						RPL26P19	0.00036407	0.02
				WSB1	0.09388	0.032						TUBB	-0.000369441	0.02
				CSNK1D	0.0272774	0.032						CRBN	-0.000258441	0.02
				HNRNPD	0.0914971	0.032						AL365357.1	0.00202225	0.02
				BIRC2	0.10107	0.032						ADSS	-0.000578718	0.02
				UBAP2L	0.0838175	0.032						ARHGEF3	-0.000158201	0.02
				ZMAT1	0.0548673	0.032						ITGA4	-0.000920323	0.02
				STX16	0.074942	0.032						BIRC6	-0.000286374	0.02
				PRPF40A	0.0865587	0.033						TCF20	-0.000421561	0.02
				FNDC3A	0.0431155	0.033						ITGA6	-0.0111254	0.02
				PHF20L1	0.101925	0.033						TRBV5-1	0.00624097	0.02
				DBNL	-0.0860297	0.033						RPL21P16	0.000466249	0.02
				TNFSF10	0.417932	0.033						TARDBP	-0.000538233	0.021
				MINDY2	0.124165	0.033						EIF4G1	-0.000386254	0.021
				SERPINB9	0.0643887	0.033						PDIA4	-0.000233048	0.021
				PNN	0.0678877	0.034						JTB	0.000635562	0.021
				SELENOK	-0.130918	0.034						SYT11	-0.000384964	0.021
				BTN3A1	0.133602	0.034						EIF4G3	-0.00012834	0.021
				TOR1AIP2	0.0442959	0.034						CETN3	-0.000529825	0.021
				PARP1	0.0913364	0.034						GLTP	-0.000251072	0.021
				CD247	0.16766	0.034						AP2B1	-0.000496856	0.021
				RNF34	0.128791	0.034						FKBP11	-0.00111443	0.021
				CEP44	0.117889	0.034						MRPL55	0.00146803	0.021
				RNF8	0.0771631	0.034						LRBA	-0.000897491	0.021
				ATXN7	0.0760126	0.034						TFDP2	-0.00041369	0.021
				UBR1	0.13578	0.034						AC093591.1	0.00075743	0.021
				TMEM161B-AS1	0.074967	0.034						ATP8A1	-0.000219955	0.021
				CIRBP	-0.144985	0.035						ATP5L	0.000531728	0.022
				PPWD1	0.196706	0.035						DDX18	-0.000159051	0.022
				STN1	0.0613649	0.035						EVL	-0.000362416	0.022
				ZNF148	0.121496	0.035						IKZF3	-0.000409948	0.022
				COPB2	0.0946913	0.035						SON	-0.00029466	0.022
				UBAC2	0.051189	0.035						USMG5	0.00042227	0.022
				TRBC1	0.0943349	0.035						UTRN	-0.000644734	0.022
				ITK	0.0821987	0.035						RABAC1	0.000324569	0.022
				TMEM245	0.141343	0.035						ATP6V0B	0.00171373	0.022
				SLCO4C1	0.0532324	0.035						SLFN5	-0.00024928	0.022
				PRKCQ	0.0417058	0.035						BLCAP	-0.000916882	0.022
				ICE2	0.0735312	0.036						ZBTB44	-0.000431749	0.022
				KIAA1551	0.114136	0.036						OSBPL9	-0.000449426	0.022
				ITPR2	0.0933459	0.036						TULP4	-0.000219963	0.022
				NAA20	-0.0873188	0.036						KDM2A	-0.000287076	0.022
				STRBP	0.0669942	0.036						AL031727.1	0.00125275	0.022
				METTL9	-0.165949	0.037						RPL36AL	0.000479764	0.023
				ARHGAP25	0.105921	0.037						EHMT1	-0.000946368	0.023
				CCDC91	0.0989179	0.037						CCDC90B	-0.000355755	0.023
				NAA16	0.0778686	0.037						BTN3A2	-0.000609663	0.023
				FUS	0.094693	0.037						RSBN1L	-0.000149094	0.023
				PARP9	0.124303	0.037						FAM162A	0.000485762	0.023
				PDE3B	0.0845692	0.037						C6orf62	-0.000184865	0.023
				TAF1B	0.0792377	0.037						CD3G	-0.000364469	0.023
				TRAFD1	0.101801	0.037						GIMAP8	-0.000330387	0.023
				SMC1A	0.0754824	0.037						HMGCS1	-0.000244667	0.023
				SNX1	0.102441	0.038						MRPL30	-0.000202836	0.023
				BTN3A2	0.0928097	0.038						NACAP1	0.00045653	0.023
				CHD9	0.0740588	0.038						C1orf56	4.22816e-05	0.023
				MEF2A	0.0634749	0.038						SPTBN1	-0.000138767	0.023
				EIF4G3	0.110991	0.038						NOP58	-0.000762632	0.024
				ATRX	0.0744849	0.038						HNRNPM	-0.0002434	0.024
				KAT6A	0.0914471	0.038						PTPN22	-0.000900865	0.024
				SENP6	0.0674319	0.038						RPS9	0.000707381	0.024
				CEP78	0.148721	0.038						UBLCP1	-0.000279492	0.024
				HNRNPM	0.0927803	0.039						ARF6	-0.000264003	0.024
				PTBP3	0.0781082	0.039						PLA2G16	-0.000281887	0.024
				RASSF4	0.0920089	0.039						RBM25	-0.000276437	0.024
				XRN2	0.0961417	0.039						TBCB	0.000805464	0.024
				RERE	0.0318892	0.039						CLTC	-0.000488742	0.024
				ATL3	0.0400394	0.04						OAS2	-0.000552497	0.024
				ZBTB44	0.0965515	0.04						ATR	-0.000282752	0.024
				HOOK3	0.0613262	0.04						RAN	-4.19274e-05	0.024
				NACAP1	-0.0279651	0.04						AL591846.1	0.0019306	0.024
				BCL11B	0.0767452	0.04						KLHL9	-0.000339083	0.024
				YWHAB	0.0830663	0.041						LINC01506	0.0017332	0.024
				CD226	0.0374469	0.041						NAA35	-0.000423848	0.024
				CD69	-0.145456	0.041						SATB1	-0.000251217	0.024
				KTN1	0.0732656	0.041						YWHAB	-0.000402565	0.025
				SLF2	0.129568	0.041						CD8A	-0.00747025	0.025
				KDM5A	0.118526	0.041						KHDRBS1	-0.000456489	0.025
				MRPL19	0.0587953	0.041						PCBP2	-0.000787892	0.025
				SASH3	0.08403	0.041						SCAF11	-0.000173595	0.025
				PHF6	0.0589453	0.041						EIF3A	-0.00025566	0.025
				FRYL	0.0921467	0.041						HEXIM1	3.13197e-05	0.025
				TRMT13	0.174428	0.041						ITPR2	-9.83729e-05	0.025
				ANKRD12	0.0556383	0.042						SECISBP2L	-0.000170155	0.025
				NDUFA2	-0.0912828	0.042						TMPO	-0.000289511	0.025
				ARF4	0.0745327	0.042						UBE2V1	-0.000223265	0.025
				RAN	0.0914172	0.042						AL136454.1	0.000570332	0.025
				CYFIP2	0.0518739	0.042						SSRP1	-0.000305996	0.025
				NRIP1	0.111198	0.042						AL592114.1	0.0032765	0.025
				ADH5	0.0587636	0.042						ECD	-0.000683808	0.025
				AKIRIN1	-0.14259	0.043						SLAMF6	-0.000200575	0.025
				ELK3	0.0515455	0.043						IFI27L2	0.000685852	0.026
				HMG20A	0.0536046	0.043						PSMD10	0.00178898	0.026
				TOPBP1	0.0856214	0.043						VTI1B	-0.000372517	0.026
				MAPRE2	0.0449134	0.043						NCL	-0.000426091	0.026
				DDX60L	0.142696	0.044						FLII	-0.000309195	0.026
				EIF1	-0.278057	0.044						ZNF24	-0.000768182	0.026
				SPATS2L	0.0994852	0.044						DDX39A	-0.000709961	0.026
				BTAF1	0.0732742	0.044						PUF60	-0.000603091	0.026
				TBC1D4	0.103636	0.044						EIF6	0.00143062	0.026
				JUND	-0.213378	0.044						SPOCK2	-0.000899957	0.026
				CMKLR1	0.0458163	0.044						ZC3H13	-0.000324207	0.026
				SSFA2	0.116177	0.044						NUP98	-0.00151975	0.026
				CCM2	0.107456	0.044						RPL21P93	0.000337015	0.026
				LNPEP	0.144092	0.045						DNAJB14	-7.45917e-05	0.026
				SRRM1	0.100228	0.045						PRKX	-0.000476268	0.026
				SCP2	0.0373062	0.045						SVBP	0.00101861	0.026
				NDUFV3	0.0952864	0.045						ZNF720	0.000623573	0.026
				WHAMM	0.102513	0.045						USP24	-0.000148716	0.027
				PSME4	0.103975	0.045						LAP3	-0.000167835	0.027
				ICK	0.0857391	0.045						XAF1	-0.000104376	0.027
				NME2	-0.0201687	0.046						REST	-0.000329712	0.027
				LSM5	0.0658498	0.046						ZNF101	-0.000884005	0.027
				NSA2	0.0790694	0.046						ASH1L	-0.000166105	0.027
				AP3B1	0.0500962	0.046						ZC3H7A	-0.00062901	0.027
				CKS2	0.136235	0.046						CALR	-0.00223739	0.027
				KLRC1	0.0714084	0.046						LAMTOR4	0.0026	0.027
				ZBTB11	0.0581045	0.046						NUDT21	0.00176189	0.027
				GPATCH4	0.0763566	0.046						POLR2C	-0.000442789	0.027
				LPCAT1	0.0532058	0.046						BAG5	-0.000589942	0.027
				ATP6V1D	0.076513	0.047						RBBP6	-0.000183081	0.027
				CHORDC1	0.0735922	0.047						ATP5O	0.000793903	0.028
				AKAP13	0.116604	0.047						GLG1	-0.000219968	0.028
				ARGLU1	0.0921832	0.047						RPS27AP16	0.000443567	0.028
				SCLT1	0.160447	0.047						MATR3	-0.000579232	0.028
				DIP2A	0.0733859	0.047						NUMA1	1.27042e-05	0.028
				JCHAIN	0.0267111	0.047						EIF3J	-0.000311787	0.028
				VPS13C	0.0590773	0.048						TSN	-0.000417953	0.028
				KMT2E	0.105558	0.048						SMIM27	0.00055433	0.028
				MGEA5	0.0876274	0.048						GRPEL1	-0.000367513	0.028
				NDUFS1	0.0793132	0.048						TAF1D	-0.000142403	0.028
				RAB29	0.12742	0.048						ELK4	-0.000318992	0.028
				YWHAE	0.095637	0.048						CST3	0.0119432	0.029
				ARF6	0.0789761	0.048						BLOC1S6	-0.000249119	0.029
				ASH1L	0.0656905	0.048						ANAPC13	0.00155072	0.029
				ASNSD1	0.0605576	0.048						HNRNPK	-0.000680521	0.029
				GALNT7	0.089703	0.048						YTHDC1	-0.000183996	0.029
				DKC1	0.0690083	0.048						ATP5L2	0.000183282	0.029
				TMX3	0.114637	0.048						SPART	-0.000397384	0.029
				FRA10AC1	0.106909	0.048						RN7SK	-0.000551411	0.029
				LINC00892	-0.0732308	0.048						UBR3	-2.52933e-05	0.029
				UBA52	-0.131656	0.049						RPLP0P6	0.000660493	0.029
				CNOT2	0.0456664	0.049						NKTR	-0.000378989	0.029
				DDX50	0.0723643	0.049						ATF7IP	-0.000216163	0.029
				SYNE2	0.0910972	0.049						TRAPPC2L	0.00150447	0.029
				UPF3B	0.161449	0.049						CCND2	-0.000253355	0.029
				WDR36	0.0606574	0.049						BRAP	-0.000613525	0.029
												PIK3IP1	-0.00103407	0.029
												GMFG	0.00131901	0.03
												HMGN2	-0.000341583	0.03
												SYTL2	-0.000182356	0.03
												TCOF1	-0.00063674	0.03
												KMT2C	-0.000354916	0.03
												PNISR	-0.000273958	0.03
												MRPL13	-0.00132811	0.03
												PCNX4	-0.000237588	0.03
												SERPINB9	-0.000670793	0.03
												KIF2A	-0.000181517	0.03
												BCL11B	-0.000236937	0.03
												SERF2	0.000819674	0.031
												CCSER2	-0.000110207	0.031
												CD226	-0.000734302	0.031
												PRDX5	0.000533611	0.031
												C19orf70	0.000441666	0.031
												KCTD20	0.000311811	0.031
												CKAP5	-0.00067173	0.031
												CUX1	-0.000242939	0.031
												ERGIC2	-0.000321955	0.031
												HNRNPLL	0.000840345	0.031
												SMAD5	-0.000307522	0.031
												ZNF568	0.00101965	0.031
												ATP6V1D	-0.000185756	0.032
												CSTA	0.00152579	0.032
												EIF4B	-0.000319644	0.032
												KIF5B	-0.000380497	0.032
												LAMTOR3	0.000271037	0.032
												STAT1	-0.000162895	0.032
												CKLF	0.000769214	0.032
												FEZ2	-0.000236906	0.032
												HERC4	-0.000703275	0.032
												FAM13A	-0.000724262	0.032
												N4BP2	-0.000372544	0.032
												LYZ	0.00216166	0.033
												USP34	-0.000175196	0.033
												DDX17	-0.000408456	0.033
												GPN3	0.00718015	0.033
												IL6ST	-0.000337621	0.033
												ACP1	-0.000422498	0.033
												STAU2	-0.000160527	0.033
												CMKLR1	-0.000320436	0.033
												FNBP1	-0.000358401	0.033
												RAB3GAP2	-0.000359844	0.033
												KMT2A	-0.000143333	0.033
												TRIB2	-0.00020055	0.033
												GPATCH2L	-0.000626522	0.033
												IL32	-0.000641467	0.034
												CGGBP1	-0.0002522	0.034
												ZNF675	-0.000358873	0.034
												PHF3	-0.000259011	0.034
												WSB1	-0.000322631	0.034
												EFR3A	-7.80012e-05	0.034
												TNRC6A	-0.000128732	0.034
												GNL3	-0.000283212	0.034
												RBM8A	-8.60702e-05	0.034
												ZBTB11	-0.000366203	0.034
												CBX5	-0.000166419	0.034
												SPATA13	-0.000567866	0.034
												CDK12	-0.000437419	0.034
												CLSTN1	-0.00093666	0.034
												ARHGAP12	-0.000230944	0.034
												FAU	0.000592394	0.035
												BMS1	-2.74661e-05	0.035
												CLEC2D	-0.000141988	0.035
												BRIX1	-0.000178727	0.035
												KIAA1109	-4.67944e-05	0.035
												AL161909.1	0.000217924	0.035
												DNMT1	-0.0019063	0.035
												ZNFX1	-0.00011526	0.035
												OARD1	-0.000114406	0.035
												RAP2A	-0.000504612	0.035
												SENP7	-0.000165029	0.035
												LRCH3	-0.000548469	0.035
												TRBV6-2	-0.00117212	0.035
												PAPOLA	-0.000593221	0.036
												NAGK	0.00444067	0.036
												ABLIM1	-0.000188027	0.036
												GPBP1	-0.000413591	0.036
												BTN3A3	-0.000144234	0.036
												DDX60	-0.000309223	0.036
												PBDC1	-0.000784331	0.036
												UXS1	-0.000311599	0.036
												ARMC1	-0.0013185	0.036
												EEF1E1	-0.000489709	0.036
												KLF13	-0.000135764	0.036
												WASHC2A	-0.000202484	0.036
												FAUP1	0.000183277	0.036
												IPO5	-0.00146219	0.036
												TOGARAM1	-0.00054917	0.036
												AC010343.1	0.000188282	0.036
												SUPT4H1	0.000604519	0.036
												PABPC1	-0.000164332	0.037
												SMARCA5	-0.000296455	0.037
												ZFAS1	0.000278645	0.037
												CCDC186	-0.000511137	0.037
												PSMC3	-0.000187783	0.037
												CWF19L2	-0.000178545	0.037
												RIOK1	-0.000718634	0.037
												WNK1	-0.000157546	0.037
												RNF20	-0.000222442	0.037
												RPL3P2	0.000399532	0.037
												HNRNPL	-0.000661076	0.037
												VPS13A	-0.000195614	0.037
												YWHAH	-0.000391888	0.038
												CNBP	0.00105903	0.038
												C1GALT1	-0.000284485	0.038
												SUPT6H	-0.000585785	0.038
												GNA13	-0.000229288	0.038
												SERINC5	-0.000842707	0.038
												MARK2	-0.00051397	0.038
												NGLY1	-0.000229712	0.038
												TXK	-0.000400848	0.038
												HEATR5B	-0.000305321	0.039
												SF1	-0.000659878	0.039
												TBC1D31	-0.000269819	0.039
												UBL5	0.000215519	0.039
												OGT	-7.65105e-05	0.039
												GBP4	-0.000114983	0.039
												NDUFB10	0.00137656	0.039
												BTN3A1	-0.000118545	0.039
												STK4	-0.000122985	0.039
												CCL4L2	0.00351844	0.039
												NAA50	-0.000584249	0.039
												PRPF6	-6.84612e-05	0.039
												DYNC1H1	-0.000336719	0.04
												SNHG22	-2.44846e-05	0.04
												THAP5	-0.000385123	0.04
												XRCC5	-0.000161968	0.04
												NCF4	0.00253995	0.04
												ICAM2	0.000891009	0.04
												ANKRD36	-0.000897469	0.04
												KLF12	-0.0001381	0.04
												CEP95	7.59415e-06	0.041
												CHD4	-9.08987e-05	0.041
												LPAR6	-0.000294861	0.041
												TPP1	-0.000239446	0.041
												UHMK1	-0.000184379	0.041
												TLK1	-0.000232665	0.041
												CD5	-0.0011592	0.041
												ITSN2	-0.000659641	0.042
												SMIM26	0.000582346	0.042
												RBM39	-0.000353993	0.042
												AKAP5	-5.55706e-05	0.042
												POLR3GL	0.000505085	0.042
												FAM177A1	-0.000140519	0.042
												ZFR	-0.000211853	0.042
												NR1D2	-0.000463211	0.042
												PGRMC2	-0.000351826	0.042
												RPS14	0.000813959	0.043
												NLRC3	-0.00016714	0.043
												SCO2	0.00218735	0.043
												BAZ1B	-0.000110524	0.043
												MFSD1	-0.000238418	0.043
												USP16	-0.000385207	0.043
												ATXN7L3	-0.0003817	0.043
												ERBIN	-0.00077141	0.043
												MYH9	-0.000457957	0.043
												NTAN1	0.00121613	0.043
												GORASP2	-0.000265022	0.043
												PSMB2	-0.000365195	0.043
												DBF4	-0.00014126	0.043
												EBLN3P	-0.000510703	0.043
												KDM1A	-0.000606414	0.043
												DHX36	-0.000312724	0.044
												SSR4	0.000583798	0.044
												ARPC3	0.00163411	0.044
												HMGXB4	-8.67032e-05	0.044
												NUFIP2	-0.000322995	0.044
												USP47	2.41719e-05	0.044
												EIF2S3	-0.000565338	0.044
												TBC1D5	-0.000109493	0.044
												TDRD3	-0.000289689	0.044
												MIAT	-0.000870935	0.044
												HNRNPA2B1	-0.000409835	0.045
												S100A8	0.00161261	0.045
												KPNA1	-0.000207892	0.045
												CAMK4	-0.00069447	0.045
												LARP4	-0.00519729	0.045
												LUC7L3	3.39615e-06	0.045
												TTC3	-0.000153146	0.045
												STK38L	0.00168425	0.045
												KPNA6	-0.000671427	0.045
												MUM1	-0.000430162	0.045
												ZNF280D	-0.000219384	0.045
												PRDM1	-0.00229359	0.045
												ETAA1	-9.94603e-05	0.045
												PSME4	-8.50672e-05	0.045
												WDR82	-8.00514e-05	0.045
												UFM1	-0.000413948	0.046
												AKAP9	-0.000103197	0.046
												GTF2H5	-0.000288118	0.046
												DYNC1I2	6.08255e-06	0.046
												TRPM7	-3.45599e-05	0.046
												HUS1	-0.00304983	0.046
												TOP2B	-0.000180333	0.046
												EDF1	-0.00028649	0.046
												ITGAE	0.000516637	0.046
												DIP2A	-0.000256281	0.046
												RAPGEF6	-0.000356738	0.046
												TMED4	-0.000500319	0.046
												SLC38A1	-0.000276831	0.046
												DANCR	0.0013218	0.046
												CBL	-0.00012336	0.047
												ELOC	0.000592397	0.047
												PARP14	-0.000320352	0.047
												DOCK10	-0.000399851	0.047
												CELF1	-0.000217788	0.047
												TACC1	-0.000261888	0.047
												BHLHE40	-0.000121423	0.047
												ECH1	0.000860452	0.047
												WASF2	-0.000152419	0.047
												UBXN7	-0.000561737	0.047
												CDC37L1	-0.000831118	0.047
												S100A12	0.00206055	0.047
												H2AFZ	0.000650528	0.048
												AC116533.1	0.000269273	0.048
												NCKAP1L	-0.000185708	0.048
												TPM4	-0.000419857	0.048
												ZFP36L2	-0.000153173	0.048
												NAP1L4	-0.000180797	0.048
												AP3S1	0.000805152	0.048
												CDK17	-0.000908717	0.048
												UQCRQ	0.000405979	0.048
												KIZ	-0.0014925	0.048
												ETS1	-0.000141634	0.048
												SCAND1	0.000740442	0.048
												RABGAP1L	-0.000237171	0.048
												S100A9	0.0014826	0.049
												BRWD1	-0.000138026	0.049
												GPX4	0.000315826	0.049
												KMT2E	-0.000283248	0.049
												NAA15	-0.000849162	0.049
												SNRPD3	0.000578738	0.049
												SAMHD1	-0.000151624	0.049
												AES	-6.72754e-05	0.049
												SP100	-7.4063e-05	0.049
												SQOR	0.00991819	0.049
												HNRNPF	-0.000304627	0.049
												PARP1	-0.000200024	0.049
												ACIN1	-0.000233758	0.049
												KAT6B	-0.000700732	0.049
												RNF114	0.000357316	0.049
												STK39	-3.16357e-05	0.049

## Sheet: B_plasma cells IDEAS
SS				DM				SSc				IIP
gene	log2FoldChange	pvalue		gene	log2FoldChange	pvalue		gene	log2FoldChange	pvalue		gene	log2FoldChange	pvalue
DAPP1	0.0328417	0.003		NUCB2	0.183866	0.001		TMED9	0.000451305	0.001		FTL	0.505187	0.001
UBE3A	0.000417796	0.003		SAMD9L	0.276505	0.001		EIF3H	0.000911024	0.001		S100A6	0.834213	0.001
MTCO1P12	0.605711	0.005		EIF5B	0.132698	0.001		ALOX5AP	-0.000968577	0.002		MYL6	0.257918	0.001
ACTR2	0.00108015	0.006		AFF4	0.0975308	0.001		PTMA	0.00165003	0.002		SRGN	0.0344469	0.001
U2SURP	0.000908894	0.006		CAPZA1	0.131538	0.002		ATP6V0E1	-0.000655719	0.002		FTLP3	0.00789112	0.001
CCDC66	0.000712481	0.006		STXBP3	0.144587	0.002		NRBF2	-0.000664191	0.002		S100A9	0.0569763	0.001
NCOA2	0.000957732	0.006		ZFC3H1	0.166999	0.002		PTCD3	0.000704308	0.002		GMFG	0.593376	0.001
NDUFA1	-0.000706828	0.007		HNRNPD	0.149014	0.002		RBM33	0.000492588	0.002		S100A8	0.0757393	0.001
CGGBP1	0.000626015	0.008		WASHC4	0.150718	0.002		ARF1	0.000711022	0.003		CD63	0.0360289	0.001
TLR10	0.00097012	0.008		PSMA7	0.157093	0.003		RPL4	0.00160637	0.003		PMAIP1	0.00904989	0.001
ARL14EP	0.000651841	0.009		KHDRBS1	0.116624	0.004		LAMP2	-0.000396287	0.003		SERPINB1	0.0264774	0.001
SEPT6	0.000483782	0.009		SRSF6	0.154078	0.004		SDCBP	-0.000824615	0.003		ELOB	0.0223293	0.001
LSM8	0.00056985	0.009		UTRN	0.14249	0.005		ZNF644	0.000605785	0.003		BCL2A1	0.0140749	0.001
RPL13	0.00146839	0.01		ARID4B	0.156001	0.005		DIS3	0.000678512	0.003		ITM2B	0.104445	0.001
SSBP1	0.000569865	0.01		LUC7L3	0.263391	0.005		XIST	0.00016751	0.003		NCL	-0.00727277	0.001
DDX46	0.000623454	0.01		SMC4	0.095469	0.005		HMGB1	0.00143274	0.004		VMP1	0.370162	0.001
RNGTT	0.000426909	0.01		BCL2	0.148519	0.005		RPL7	0.00216781	0.004		CCNK	-0.00439754	0.001
PMAIP1	-0.000907184	0.012		APLP2	0.104332	0.006		AQP9	-0.000846104	0.004		CLC	0.0747316	0.001
GDI2	0.00109635	0.012		BAZ1A	0.166938	0.006		VASP	-0.000516234	0.004		MSRB1	0.147302	0.001
TAPBP	0.000326951	0.012		CCT8	0.122929	0.006		EEF1A1	0.00150047	0.005		CMTM2	0.0274043	0.001
HLA-DPA1	0.000689954	0.013		PLSCR1	0.118275	0.006		RPL6	0.00170068	0.005		RPL6	-0.00338352	0.002
TMEM156	0.000609781	0.013		PRPF38B	0.18359	0.006		CCT3	0.000414802	0.005		MYL12B	0.0110294	0.002
FAM111A	0.00103325	0.013		SYNCRIP	0.123273	0.007		ATP6V0B	-0.000672801	0.005		DNAJC7	0.0271403	0.002
ZNF92	0.00042726	0.014		ACAP2	0.200545	0.007		GMFG	-0.00114226	0.006		FBXL5	0.0104417	0.002
GBP5	0.0122161	0.015		TTC1	0.204573	0.007		EEF1B2	0.00042195	0.006		LRRFIP1	0.031344	0.002
CHCHD7	0.000543751	0.015		KMT2A	0.127064	0.007		DDX21	0.000907275	0.006		TUBA1A	0.0158229	0.002
MS4A1	0.00151066	0.017		HNRNPR	0.164586	0.008		H3F3A	-0.000779385	0.006		HNRNPA1	-0.00989924	0.002
COX6A1	0.000686852	0.018		CWC22	0.150094	0.008		RNF7	0.000511636	0.006		IL2RG	-0.0060371	0.002
NBN	0.00509607	0.018		ZNF106	0.118636	0.008		HSPE1	0.000540778	0.006		AKAP11	-0.00998364	0.002
PPIA	0.000733773	0.019		FAM204A	0.088579	0.008		NAP1L1	0.000735681	0.006		METTL7A	-0.00948013	0.002
SYF2	0.000715109	0.02		C9orf78	0.154475	0.009		ASCC3	0.00056679	0.006		FAM46C	-0.00402875	0.002
TBCA	0.000673489	0.02		DDX17	0.162383	0.009		SUCLG2	0.000444223	0.006		DGKD	-0.00639548	0.002
RPS4Y1	-0.000544298	0.02		PHIP	0.222689	0.009		IRF8	0.000369558	0.006		ALOX5AP	0.0139674	0.003
HLA-DRA	0.000944286	0.021		HDAC1	0.0732094	0.009		FPR1	-0.00102419	0.007		DDX5	-0.00862029	0.003
OFD1	0.000413908	0.021		IGHM	0.233917	0.009		TNFSF13B	-0.000432386	0.007		DDX18	-0.0208687	0.003
QRSL1	0.00085771	0.021		RPL8	-0.162501	0.01		HNRNPA1	0.000368226	0.007		SNHG5	0.495603	0.003
DHX9	0.000629002	0.022		CEP63	0.116799	0.01		CKLF	-0.000228874	0.007		HNRNPA3	-0.00647504	0.003
AC243960.1	0.000605599	0.023		STRBP	0.149026	0.01		CDC40	0.000431966	0.007		LST1	0.0639708	0.003
ACBD3	0.000376911	0.023		GOLGB1	0.175218	0.011		BIN2	-0.000300037	0.007		SOD2	0.0134437	0.003
DNTTIP2	0.000471508	0.024		BOD1L1	0.172197	0.011		HLA-B	-0.00115008	0.008		TYROBP	0.299123	0.003
PUM3	0.000984413	0.024		ELOVL5	0.105429	0.011		RPL4P4	0.000452053	0.008		UQCR11	0.0330173	0.003
PSMB8	0.00105783	0.024		RSBN1L	0.0739764	0.012		PRR13	-0.000265419	0.008		SF3B1	-0.00660411	0.003
FNBP1	0.000608774	0.024		LCOR	0.0643019	0.012		SERPINB1	-0.000571721	0.008		BID	0.00844784	0.003
ITCH	0.000760441	0.025		RPL34	-0.18847	0.013		RNF149	-0.000553051	0.008		NOP10	0.345036	0.004
UPF2	0.000433825	0.027		NIPBL	0.108663	0.013		TNFRSF10C	-0.000518109	0.008		LAMP2	0.00754136	0.004
XIST	0.000319262	0.027		PPP1R12A	0.136912	0.013		EIF4B	0.000519553	0.009		CLEC2D	-0.0257827	0.004
TRAM1	0.00102064	0.028		RBMX	0.167558	0.013		CSNK1A1	0.000632423	0.009		NCOA4	0.0506705	0.004
ZNF638	-0.000477085	0.028		FAU	-0.168687	0.014		USP15	-0.00100358	0.009		NDUFB9	-0.00977803	0.004
HLA-F	0.00119207	0.03		PRRC2C	0.288603	0.014		FBXL5	-0.000545692	0.01		TALDO1	0.020307	0.004
ZFAS1	-0.000713715	0.03		ZCCHC6	0.168446	0.014		MNDA	-0.00150963	0.01		ETS1	-0.0292751	0.004
PPM1K	0.000747282	0.03		TNFSF10	0.252168	0.014		CSF3R	-0.000591743	0.01		ST6GAL1	-0.00558678	0.004
CCNK	0.000459592	0.03		TIA1	0.187884	0.014		NUMB	-0.000339711	0.01		PTMA	-0.00226631	0.005
SET	0.000649817	0.03		SLC38A1	0.13704	0.014		MYL6	-0.00117084	0.011		CSTA	0.00925444	0.005
PIK3CA	0.000367127	0.03		RPL18	-0.0814005	0.015		YBX1	0.000743286	0.011		FPR1	0.0522573	0.005
SNX2	0.000674576	0.032		EIF3D	0.115412	0.015		EVL	0.000224379	0.011		JAML	0.00920174	0.005
ANAPC16	0.000867499	0.035		USP1	0.117298	0.015		FGL2	-0.000554912	0.011		H3F3B	0.0724503	0.005
MAP1LC3B	-0.000546855	0.035		PDCD10	0.0886806	0.016		NCOA3	0.000411978	0.011		IFITM2	0.352254	0.005
PTPN1	0.000832908	0.035		RPS15A	-0.127672	0.017		CMTM2	-0.000485193	0.011		ATP6V0B	0.00691356	0.005
IFI44L	0.00180238	0.035		PTGES3	0.107022	0.017		HLA-C	-0.00060239	0.012		HIST1H1C	-0.00857966	0.005
TAOK3	0.00032225	0.037		SUMO2	0.097953	0.017		EEF1A1P5	0.000400571	0.012		HLA-DQB1	-0.0114883	0.006
ANXA6	0.000511125	0.037		VCAN	0.0718552	0.017		RPS4X	0.00106547	0.012		HNRNPK	-0.00433161	0.006
PSMB7	0.000300497	0.039		CDC5L	0.101408	0.017		OAZ1	-0.000870391	0.012		HSP90AB1	-0.00143181	0.006
RASSF2	0.000970249	0.041		RPL27	-0.137125	0.018		PTPN1	0.000682288	0.012		UBL5	0.00235781	0.006
NDUFB9	0.000433471	0.042		PPIG	0.126002	0.018		RPL5	0.00124744	0.012		S100A11	0.0370741	0.006
HLA-DPB1	0.000736147	0.043		SEC63	0.0734779	0.018		PRDM2	0.000742608	0.012		ASAH1	0.0109371	0.006
IRF1	0.000716656	0.043		CARD8	0.0956666	0.018		SEC14L1	-0.000375554	0.012		CKLF	0.0235834	0.006
EZR	0.000564716	0.044		NEDD9	0.0690006	0.018		APOBEC3A	-0.000271797	0.012		RALGPS2	-0.0205551	0.006
TOMM20	0.000313438	0.045		RPL10A	-0.11764	0.019		ARPC5	-0.00057223	0.013		ZCCHC7	-0.00426558	0.006
RPL14	0.000615941	0.046		MGEA5	0.107693	0.019		SRGN	-0.00126323	0.013		SNX22	-0.00505431	0.006
KIAA1143	0.000320483	0.047		EML4	0.113678	0.019		RPL37A	0.000264291	0.013		S100A12	0.00635939	0.006
VIM	-0.000212142	0.048		RPL34P18	0.0130171	0.019		S100A9	-0.00109523	0.013		CD74	-0.0127391	0.007
EIF3E	0.000630456	0.048		MZB1	0.0570508	0.019		CD63	-0.000435368	0.013		UBA52	0.175796	0.007
CCNL1	-0.000882842	0.048		N4BP2L2	0.22828	0.02		PDIA3	0.000813885	0.013		PABPC1	-0.00358044	0.007
XAF1	0.0036034	0.048		PRKAR1A	0.0745635	0.02		SOD2	-0.000849257	0.013		RAC1	0.0173534	0.007
PRKD3	0.000197883	0.048		ISG15	0.0719077	0.021		ITM2B	-0.000930155	0.013		JUN	-0.00378819	0.007
HBS1L	0.000618053	0.048		TSTD1	-0.0929465	0.021		NCOA4	-0.00027802	0.013		PTPN1	-0.00356521	0.007
				IFIT2	0.231726	0.021		LAMTOR4	-0.000546955	0.013		RAP1A	0.00506169	0.007
				RSAD2	0.0923036	0.021		ARHGAP15	0.000793307	0.013		IRF8	-0.00259457	0.007
				PAPOLA	0.165764	0.022		PTGS2	-0.000462273	0.013		VNN2	0.0301773	0.007
				TOMM7	-0.0694515	0.022		RPL3	0.000749525	0.014		BANK1	-0.00376407	0.007
				ATRX	0.184039	0.022		IFITM2	-0.00074794	0.014		CD79A	-0.00122328	0.007
				RPS8	-0.128436	0.023		RNF168	0.000431876	0.014		SDCBP	0.00633455	0.008
				SPTBN1	0.121655	0.023		FCGR3B	-0.000837389	0.014		XIST	-0.00305679	0.008
				ROCK1	0.122036	0.024		RPL34	0.0017372	0.015		TCL1A	-0.00352529	0.008
				CUL5	0.0639198	0.024		RPL22	0.00143017	0.015		B2M	0.023754	0.009
				SAMD9	0.168755	0.024		NAMPT	-0.000779478	0.015		LITAF	0.017759	0.009
				FCGR2B	0.0866302	0.024		CTSS	-0.000895462	0.016		TMEM156	-0.0134396	0.009
				RPL10AP6	-0.0789104	0.024		CARD16	-0.000680026	0.016		HSD17B11	0.021878	0.009
				IGKC	0.106782	0.025		TUBA1A	-0.000360186	0.016		GBP2	0.0219042	0.009
				REST	0.0840833	0.026		MSRB1	-0.000441046	0.016		TNFRSF1B	0.0191594	0.009
				AKAP13	0.087374	0.026		FFAR2	-0.000216723	0.016		PLEKHA2	-0.00430616	0.009
				UBXN4	0.145024	0.027		FTL	-0.00114555	0.017		EAF2	-0.00386898	0.009
				DDX60L	0.103169	0.028		CFLAR	-0.000263276	0.017		VIM	0.00639195	0.01
				HNRNPDL	0.148199	0.028		HNRNPA3	0.000473218	0.017		BTG1	-0.00517288	0.01
				RNASE6	0.0992732	0.028		JUN	0.000503242	0.017		H3F3A	0.00697544	0.01
				CCDC186	0.0489586	0.028		LST1	-0.000773719	0.017		IKZF3	-0.0211859	0.01
				RPL13P12	0.00390422	0.028		SRSF7	0.00039495	0.017		OPTN	-0.0317706	0.01
				ATF7IP	0.105722	0.028		TMBIM4	-0.000606764	0.017		NUP214	0.077618	0.01
				RPS29	-0.126473	0.029		CASP1	-0.000343393	0.017		TRAF5	-0.00474814	0.01
				ARF1	-0.0732004	0.029		RPS4Y1	-0.000208398	0.017		USP10	0.00652574	0.01
				SH3BGRL	0.0578211	0.029		C1D	0.000342002	0.017		STRBP	-0.0116237	0.01
				IFI44L	0.0846151	0.029		EZR	0.000420966	0.018		HLA-DRA	-0.00208893	0.011
				CWF19L2	0.114352	0.029		GIMAP4	-0.000244518	0.018		S100A4	0.146498	0.011
				TLE4	0.0645577	0.029		SORL1	-0.000280313	0.018		HLA-DMB	-0.00373227	0.011
				RPS14	-0.0329817	0.03		NSA2	0.000563403	0.018		SRSF7	-0.00310971	0.011
				RPS3A	-0.0730538	0.03		FUBP1	0.000148917	0.018		FAM129A	0.00668435	0.011
				PSME2	0.123559	0.03		FCGR2A	-0.000391261	0.019		ABLIM1	-0.00340152	0.011
				SRRM1	0.13469	0.03		RPLP0	0.000887079	0.019		KIAA1143	-0.00838085	0.011
				PARP1	0.143375	0.03		H3F3B	-0.000620113	0.019		RGS2	0.0115966	0.011
				FKBP3	0.173288	0.03		TNFAIP6	-0.000328913	0.019		RAN	-0.00968559	0.011
				RPS27	-0.142645	0.031		B2M	-0.00166089	0.02		MARF1	-0.0120602	0.011
				RPL37	-0.056645	0.031		CD46	3.3554e-07	0.02		PAX5	-0.00457439	0.011
				RPL19	-0.0953757	0.031		CLEC7A	-0.000527204	0.02		ARPC5	0.0194525	0.012
				RPS15	-0.093833	0.031		CSTA	-0.000699734	0.02		HLA-DPB1	-0.000950586	0.012
				RPL24	-0.0564384	0.031		ARPC3	-0.00102767	0.02		EZR	-0.00369653	0.012
				TLN1	0.102661	0.031		S100A11	-0.000296835	0.02		AC115223.1	0.001061	0.012
				TOP2B	0.0621826	0.031		BCL2A1	-0.000502823	0.02		EIF4B	-0.0021739	0.012
				DOCK8	0.0615646	0.032		IDI1	0.000467837	0.02		RAB30	-0.00431125	0.012
				RPS21	-0.13747	0.033		UBE2B	-0.00046467	0.02		FCMR	-0.000828841	0.012
				RPS28	-0.12075	0.033		TMEM154	-0.000621864	0.02		C5AR1	0.00606014	0.013
				GAPT	0.181034	0.034		COTL1	-0.000196574	0.021		CD69	-0.00543409	0.013
				GLIPR1	0.107075	0.035		ASAH1	-0.000450265	0.021		CD37	-0.00794689	0.013
				CALR	0.0919526	0.035		IFITM3	-0.000272219	0.021		FTH1P10	0.00393763	0.013
				ERLEC1	0.0758594	0.036		BID	-0.000269911	0.021		SEPT7	-0.00319622	0.013
				NT5C3A	0.156786	0.036		ELF1	0.000745013	0.021		TTC3	-0.00589422	0.013
				SENP6	0.128479	0.036		CARD8	-0.000399882	0.021		PARP1	-0.00929841	0.013
				SBDS	-0.112071	0.037		LILRB3	-0.000106394	0.021		PLAC8	0.000258857	0.013
				RAB8A	0.0853683	0.037		FCGR3A	-0.000600285	0.022		MEF2C	-0.00377621	0.013
				RPS7	-0.157606	0.038		RPS7	0.000976763	0.022		FTH1	0.0314923	0.014
				SKP1	0.134099	0.038		MYL12B	-0.000571911	0.022		HLA-DPA1	-0.00794497	0.014
				CEP120	0.0556349	0.038		UQCR11	-0.000764767	0.022		NDUFA1	0.0203773	0.014
				MARCH7	0.0704951	0.038		P2RY13	-0.000520025	0.022		PRR13	0.00688452	0.014
				ARHGDIB	0.110978	0.039		TALDO1	-0.000258968	0.022		ARRDC3	-0.00288632	0.014
				EEF1B2	-0.157352	0.039		CCDC50	0.000198041	0.023		SNX3	-0.00925883	0.014
				NIN	0.0945384	0.039		RPL7A	0.000392594	0.023		STEAP4	0.0246103	0.014
				ARPC1B	0.133581	0.04		HSD17B11	-0.000409847	0.023		GNG7	-0.0174414	0.014
				ZC3H15	0.106936	0.04		EIF2A	0.000220319	0.023		FCGR2A	0.0247616	0.015
				DHRS7	0.0717584	0.04		USP10	-0.000218013	0.023		MNDA	0.152323	0.015
				TNFSF13B	0.150531	0.04		RAB30	0.000245283	0.023		REST	-0.00848056	0.015
				RPS12	-0.0881848	0.042		ST6GAL1	0.000172329	0.023		SRSF11	-0.00500317	0.015
				PPIA	-0.141244	0.042		S100A12	-0.000543651	0.023		TMEM154	0.0182056	0.015
				CANX	0.0873424	0.042		CD79A	0.000598102	0.023		PECAM1	0.00892656	0.016
				ZDHHC20	0.0305787	0.042		FTH1	-0.00100738	0.024		EIF3H	-0.0017934	0.016
				EEF1B2P3	-0.0342464	0.042		HLA-E	-0.000833079	0.024		HLA-DRB5	-0.0142788	0.016
				HOOK3	-0.0448533	0.042		CLEC2B	-0.000578829	0.024		CASP4	0.0180929	0.016
				HNRNPA2B1	0.0992512	0.043		FAM129A	-0.000450645	0.024		LAMTOR4	0.00743042	0.016
				XRN1	0.091028	0.043		RPS6	0.00103074	0.025		DDX46	-0.00894812	0.016
				APOL6	0.0811749	0.044		LITAF	-0.0003335	0.025		EIF2S3	-0.00713045	0.016
				USP34	0.111195	0.044		TYROBP	-0.000831243	0.025		KMT2A	-0.000679401	0.016
				MX1	0.124508	0.044		NDUFB6	-0.000228774	0.025		FCRL1	-0.00189025	0.016
				SSR1	0.0975121	0.044		IFIT2	-0.000406058	0.025		FCER1G	0.0415461	0.017
				AKAP11	0.0587756	0.044		IFITM1	-0.000390644	0.025		H2AFZ	0.0154755	0.017
				CAMK1D	0.09395	0.044		RPS3	0.000272457	0.026		ITSN2	-0.00355666	0.017
				OST4	0.157561	0.046		MYL12A	-0.000789156	0.026		COX7B	0.00101827	0.017
				STAP1	0.150878	0.046		C5AR1	-0.000451674	0.026		S100P	0.00539005	0.017
				RPL26	-0.128188	0.047		EVI2A	-0.00049111	0.026		CORO1A	-0.00441014	0.017
				IFI16	0.190576	0.047		ELOB	-0.000329622	0.026		NUP50	0.0112585	0.017
				DGKD	0.0682186	0.047		RAN	0.000517017	0.027		FGL2	0.00561606	0.018
				RPL35	-0.0607221	0.048		S100A8	-0.00105117	0.028		GCA	0.00850745	0.019
				UBXN1	0.112086	0.048		CD69	0.000313482	0.028		EBLN3P	-0.00648259	0.019
				MEF2C	0.163348	0.049		GCA	-0.000308089	0.028		ANXA1	0.0208013	0.02
								LRRK2	-0.000422618	0.028		HMGB1	-0.00183417	0.02
								VMP1	-0.000294392	0.028		PDIA3	-0.00372401	0.02
								RABEP1	0.000757169	0.028		AC243960.1	-0.0146922	0.02
								SELL	-0.000706199	0.028		ARL4A	-0.000630254	0.02
								RPS28	0.000308019	0.029		TAGAP	-0.00745499	0.02
								RPS3A	0.00110872	0.029		HLA-DQA1	-0.00169845	0.021
								NOP10	-0.000276994	0.029		AIF1	0.367289	0.021
								NUP214	-1.63977e-05	0.029		OAZ1	0.00624356	0.021
								BTG1	0.000691728	0.03		SNX2	-0.003022	0.021
								ATP5I	0.000565288	0.03		ASH1L	-0.00196373	0.021
								JAML	-0.000422016	0.03		CSF3R	0.00118047	0.021
								NEDD8	-0.000482771	0.03		EPC1	-0.0125258	0.021
								S100P	-5.3714e-05	0.03		IGHD	-0.00572756	0.021
								TSC22D3	0.000955791	0.03		IGHM	-0.00910418	0.021
								SFPQ	0.00051587	0.03		MBNL1	-0.00743824	0.022
								TTC3	0.000472646	0.03		EIF4G2	-0.00255587	0.022
								TBC1D5	0.000260413	0.03		MTRNR2L12	-0.00101052	0.022
								S100A6	-0.000929274	0.031		C6orf48	-0.0120989	0.022
								RALB	-0.000147048	0.031		CFLAR	0.00572178	0.023
								TMEM14B	0.000160441	0.031		DNAJC10	-0.00169225	0.023
								ENSA	0.000455617	0.031		NAMPT	0.00526938	0.023
								ARL4A	0.000185895	0.031		PPIG	-0.00140908	0.023
								VSIR	-0.000118802	0.031		IGSF6	0.0179206	0.023
								NOP58	0.000269294	0.032		G0S2	0.0115707	0.023
								PECAM1	-0.000322279	0.032		BCL7A	-0.00995652	0.023
								LTN1	0.000263444	0.032		YBX1	-0.00380365	0.024
								CXCR2	-0.000549383	0.032		RACK1	-0.000715885	0.024
								LRRFIP1	-0.000498114	0.033		NOP58	-0.00483079	0.024
								MX2	-0.000316295	0.033		DHX36	-0.00279634	0.024
								AIF1	-0.000613631	0.034		PDIA4	-0.00614819	0.024
								NOP53	0.000503395	0.034		DDX17	-0.00760445	0.024
								GBP2	-0.000548983	0.034		TRBC1	0.00437696	0.024
								SNRNP27	0.000409936	0.034		ANXA6	0.0014036	0.024
								LY96	-0.000199617	0.035		ERLEC1	-0.00148635	0.025
								SH3GLB1	-0.000414995	0.035		BNIP3L	0.00423571	0.025
								SNHG8	0.000428507	0.035		ARGLU1	-0.00942519	0.025
								PARP9	-0.000449869	0.035		MS4A1	-0.00232	0.025
								SERP1	-0.000669103	0.036		GLUL	0.00911169	0.026
								TMF1	0.000306349	0.036		FOS	0.00583658	0.026
								LSM14A	0.000476485	0.036		SMC5	0.00233842	0.026
								RPL23A	0.000439198	0.037		STAP1	-0.00564893	0.027
								ARPC1B	-0.000397317	0.037		AQP9	0.00305757	0.027
								CLEC12A	-0.000273915	0.037		DNTTIP2	-0.00589654	0.027
								CLIC1	0.000147221	0.037		RBMX	-0.00363494	0.027
								ITGB2	-0.000212119	0.038		ADAM28	-0.00552526	0.027
								KMT2E	0.000895469	0.038		GPX1	0.0492684	0.028
								VNN2	-0.000441837	0.038		C9orf78	-0.00784732	0.028
								RHOA	-0.000570665	0.039		EIF4A2	-0.00488479	0.028
								RPL28	0.000418007	0.039		RSL1D1	0.00804213	0.028
								GABARAP	-0.000316868	0.039		CALR	-0.0039493	0.028
								MCL1	-0.000104639	0.039		HNRNPD	-0.00461696	0.028
								OGFRL1	-0.000196384	0.039		ACBD3	-0.00311882	0.028
								TYMP	-0.000268468	0.039		QRSL1	-0.0060218	0.028
								FYB1	-0.000258664	0.039		COTL1	0.00528077	0.029
								FCER1G	-0.000353131	0.04		EFCAB14	-0.00530697	0.029
								RPL5P4	0.000507112	0.04		ARID4B	-0.00246906	0.029
								TMEM156	0.000261704	0.04		SH3BP5	-0.00829638	0.03
								RGS18	-0.000295425	0.04		USP8	-0.00180309	0.03
								RPL8	0.00038989	0.041		TMEM131L	-0.00180233	0.03
								RPL10A	0.000366619	0.041		LTN1	-0.00299748	0.03
								ARHGDIB	-0.000453138	0.041		EEF1A1	-0.00236099	0.031
								HLA-DMA	0.000126872	0.041		IFI44L	-0.0042227	0.031
								RWDD1	0.000419783	0.041		ATG12	0.0119296	0.031
								RPL21	0.000353209	0.042		IKZF1	-0.0181736	0.031
								MARCH1	0.000442015	0.042		TNFRSF10C	0.011094	0.031
								IGSF6	-0.000357585	0.042		HLA-DQA2	-0.000804741	0.031
								GNG5	-0.000214803	0.042		CUL5	-0.00421549	0.032
								RNF13	-0.000360331	0.042		P2RY13	0.0143496	0.032
								TNFRSF1B	-0.000186344	0.042		BACH2	-0.00432557	0.032
								RPL36A	0.000829207	0.043		EVI2B	0.00779791	0.033
								S100A4	-0.000524396	0.044		BZW1	-0.00889076	0.033
								ARPC2	-0.000425223	0.044		CHD2	-0.0036636	0.034
								EEF2	0.000281062	0.044		FCGR3B	0.00813472	0.034
								TMCO1	0.000218583	0.044		NPM1	0.000179803	0.035
								BASP1	-0.000399113	0.044		RPS3	-0.00305965	0.035
								NEMF	0.000565498	0.045		NRBF2	0.00441464	0.035
								RNASET2	-0.000362062	0.045		MARCH7	-0.00912683	0.035
								CASP4	-0.000459235	0.045		KIAA1109	-0.00983179	0.036
								ZRANB2	0.000695243	0.045		UBE2B	0.00944941	0.036
								AGTPBP1	-0.000188109	0.045		RAB7A	0.00267989	0.037
								RPL11	0.00112988	0.046		NEDD8	0.00698097	0.037
								ERLEC1	0.000368569	0.048		SAT1	0.00716359	0.038
								HIST1H2AC	-0.000256993	0.048		SERBP1	-0.00166769	0.038
								IQGAP1	-0.000698736	0.049		YWHAZ	-0.00311361	0.038
								ARGLU1	0.000520692	0.049		RPS4Y1	0.0212709	0.038
								GBP1	-8.07999e-05	0.049		PIAS1	-0.0133175	0.038
												SF3B2	-0.00658999	0.038
												EVL	-0.00274092	0.039
												SON	-0.00111587	0.039
												CDV3	-0.00147669	0.039
												LEPROTL1	0.00668231	0.039
												WASHC4	-0.00436725	0.039
												MSL1	0.00167264	0.04
												PDCD4	-0.0036713	0.04
												PRELID1	0.00600176	0.04
												EEF2	-0.000299836	0.041
												ITGB2	0.00342837	0.041
												CLEC2B	0.00546818	0.041
												CAPZA1	-0.00802092	0.042
												RPL3	-0.00106328	0.043
												PSMA2	-0.00768163	0.043
												SEC14L1	0.0172495	0.043
												CTSS	0.0374844	0.044
												UBXN4	-0.00305391	0.044
												WASF2	-0.00151287	0.044
												RTF1	-0.00538007	0.044
												RPL28	-0.00352358	0.045
												ZFAS1	0.00232749	0.045
												STAG2	-0.000241572	0.045
												HSPD1	-0.00456582	0.046
												SYK	-0.0051214	0.046
												KIF5B	-0.00325749	0.046
												UFC1	-0.00575173	0.046
												UGP2	-0.00638249	0.046
												MARCH1	-0.00014516	0.046
												LYN	0.00631043	0.046
												TYMP	0.00770772	0.046
												TOP2B	-0.00715865	0.046
												RPL5	-0.0115328	0.048
												PRPF4B	-0.00309811	0.048
												SH3KBP1	-0.00266028	0.048
												LY86	0.015514	0.048
												RPL5P4	-0.00273197	0.049
												TCEA1	-0.000770719	0.049
												RNGTT	-0.0071059	0.049
												CXCR2	0.00480056	0.049

## Sheet: monocytes DESeq2
DESeq2 of major celltypes in blood
Remark: The cutoff for DE genes was set to p-value <= 0.01. Negative log2FC means downregulated in the celltype from donors of the respective disease compared to other diseases
SS				DM				RA				SSc				AAV				IIP
gene	log2FoldChange	pvalue		gene	log2FoldChange	pvalue		gene	log2FoldChange	pvalue		gene	log2FoldChange	pvalue		gene	log2FoldChange	pvalue		gene	log2FoldChange	pvalue
GBP4	1.29795	4.21971e-09		IFIH1	0.911725	2.18135e-06		MARCO	0.102687	8.19194e-06		NOL4L	0.00033183	0.00143525		EIF5	-0.00225618	4.01136e-05		SNHG5	1.10874	1.02234e-07
FGL2	0.631486	6.20177e-08		NEXN	1.10361	3.39134e-06		RPL36A	-0.148518	0.000681902		SEC22B	-0.000429527	0.00194489		IER5	-0.00046847	0.00079889		RPS4Y1	0.0103511	3.17215e-05
WARS	0.881039	5.37463e-06		IFI16	0.350697	1.98423e-05		VPS26A	0.105115	0.000816662		KMT2E	0.00130944	0.00196159		CD2BP2	-0.000391571	0.000990974		LIPA	0.0141333	0.00111174
HSPA8	0.786176	8.906e-06		COASY	0.452009	3.61649e-05		CD163	0.0815365	0.000872309		CDKN1C	0.000637665	0.00214492		KBTBD2	-0.000867273	0.00164817		PRF1	0.00900466	0.00123715
RABGAP1L	0.822118	9.88887e-06		SAMD9L	0.308286	6.08378e-05		RPS27	-0.144958	0.00100143		ABHD17B	0.000283402	0.00367735		AC011472.2	0.000849328	0.00256698		EIF1AY	0.00241969	0.00134128
PSTPIP2	0.823097	1.78791e-05		DDX58	0.34205	6.45923e-05		FBXL5	0.152852	0.00114072		ZCCHC3	0.000304978	0.00372691		LMNB1	0.00104288	0.00272516		OSER1	0.0108588	0.00137586
AIM2	0.41768	6.77585e-05		SLFN5	0.238983	0.00019949		ZNF22	0.0482587	0.00126646		HEATR1	-0.000233615	0.00377557		HP	0.000510689	0.00288598		ORM1	0.00534111	0.00143663
VAMP5	0.657022	8.14814e-05		MIA3	0.240481	0.000258873		RPS29	-0.140648	0.00143206		RPL23AP48	0.000357051	0.00392686		DBT	0.000608429	0.0029454		UBA52	0.00508346	0.00171761
FCGR3A	0.605776	0.000130536		PARP14	0.228557	0.000271145		RPL10	-0.148961	0.00158383		TPP2	0.000660343	0.00414378		TIFA	-0.000340672	0.00321772		DDX3Y	0.00248548	0.00199664
SAMD9L	0.597447	0.000131126		CXCL16	-0.215718	0.000275396		CANT1	0.0642708	0.00159267		SERPINB1	-0.00115468	0.00422801		CCPG1	0.00116941	0.00332823		MYL6	0.00500015	0.00216093
OAS1	0.553619	0.000178817		GIMAP8	0.205979	0.000321763		FKBP5	0.0774979	0.00164062		ALG6	-0.000235474	0.00427654		PSAP	-0.0027514	0.00362264		RPL10	0.00415626	0.00230593
STAT1	0.521989	0.0002237		APOL3	0.212121	0.000355505		IGF2R	0.0760015	0.00215458		CACYBP	0.000759259	0.00489073		C16orf87	-0.000547445	0.00486434		RAB8B	-0.00591132	0.00234042
SLAMF7	0.301954	0.000280144		RBM25	0.234181	0.000383543		MIOS	-0.0267607	0.0022497		MAN1A1	0.000746498	0.00496657		CAVIN2	0.000601906	0.00495807		RABGAP1L	0.00579998	0.00243268
HLA-DPB1	0.478142	0.000290309		XAF1	0.19435	0.000419792		TMOD3	0.0877695	0.00225824		BCAS3	0.00042729	0.00525508		FAM129A	0.00131718	0.00503044		RPLP2	0.00405456	0.00252581
RETREG1	-0.0557677	0.000308636		GIMAP4	0.189823	0.000804002		BID	-0.106702	0.00249533		CLK3	0.00053101	0.00527856		CLU	0.000420363	0.00514472		RPS8	0.00376791	0.00255724
APOL3	0.431495	0.000331068		SLC40A1	0.166783	0.000882754		PKM	0.12058	0.00250312		CCT4	-0.000657951	0.00533248		CCDC6	-0.000363866	0.00640511		APOC1	0.00110395	0.00274012
LAP3	0.455061	0.000336556		AMY2B	0.0856878	0.00105945		MNDA	0.136349	0.00271543		CLC	-0.000278193	0.00538352		COX18	-0.000305606	0.00648311		RPS5	0.00432886	0.00281097
TNFSF10	0.426523	0.000402938		SPATS2L	0.120565	0.00107482		RPL32	-0.147422	0.0027919		P2RY1	0.000240725	0.00640899		OMA1	0.000736642	0.00658114		RPL18	0.00457222	0.00294745
FAM129A	-0.362149	0.000586801		RHBDF2	0.125008	0.00118965		DDX3Y	0.0195869	0.00294226		ARIH2	0.000708093	0.00696051		ATXN3	-0.000509329	0.00665697		NOL12	0.00652462	0.00295846
GBP1	0.27984	0.000601635		CMPK2	0.130865	0.00128059		C12orf57	-0.040721	0.00299563		STK38L	-0.000489215	0.00817137		SZRD1	-0.000774535	0.00686919		RPS14	0.00376308	0.00308996
PSAP	0.232965	0.000636282		ZKSCAN1	0.167619	0.00129561		RPS25	-0.134691	0.00299614		IER5	0.000509692	0.00872801		CCDC7	0.00059732	0.00692884		TCTEX1D2	0.00371945	0.00346519
MTCO1P12	0.146747	0.000816622		RSBN1	0.167684	0.00130896		TMSB10	-0.136136	0.00303003		USP48	0.000598627	0.00933025		LAP3	-0.0010312	0.00705437		GNLY	0.00465459	0.00385705
SPATS2L	0.0976963	0.000948313		MX1	0.135892	0.00141608		RPL23	-0.119571	0.00308526		SMAP1	0.000572813	0.00968996		C1QA	-0.000294326	0.00732705		PTPRE	-0.00398232	0.00392825
DTX3L	0.244992	0.00105931		AKNA	0.174679	0.00148511		RPS2	-0.123136	0.00317054		GATAD2A	0.000551201	0.0098764		SPG11	-0.000709852	0.00774179		NOL9	0.00270126	0.00449926
PSME2	0.271833	0.00111303		NOL8	0.171483	0.0015012		NBPF14	-0.047618	0.00324232		SLFN5	0.000551757	0.0104282		TMEM123	-0.00116744	0.00830216		NUP50-AS1	0.00376703	0.00466344
RARRES3	0.230224	0.00118767		KIAA1551	0.203415	0.00153771		PALLD	0.0212623	0.00333339		NR4A1	0.000359731	0.0106579		GADD45B	-0.000954153	0.0083842		CPD	-0.00450073	0.00468821
CXCL10	0.0267041	0.00119672		CHORDC1	0.130104	0.00158127		C1QC	0.0237958	0.00347549		TMBIM4	-0.00104843	0.010903		WARS	-0.00113021	0.00840813		LTB	0.00442107	0.00480515
RAB24	0.234507	0.0014615		MTR	0.120155	0.00174688		SOD1	-0.0767963	0.00392313		PITHD1	0.000458242	0.0110111		TCEAL1	0.000497353	0.00846589		BZW1P2	-0.00438385	0.0050391
SSRP1	0.202755	0.0014936		EEF1B2	-0.200671	0.0019068		GPR107	0.0336079	0.00397458		IFT57	0.000509211	0.0111594		ARL3	0.000924853	0.00911655		HCAR2	0.00413775	0.00546319
APOBEC3G	0.181322	0.00152619		KIDINS220	0.177484	0.00198977		ACTB	0.126993	0.0040476		CALML4	0.000540019	0.0112879		ERAP2	-0.000582416	0.00944821		C5AR1	-0.0027743	0.00550467
CES1	-0.0466483	0.00155136		KLRF1	0.0770665	0.00202477		KLF9	0.0531809	0.00428957		IGSF6	-0.000911979	0.0116264		ATP2B1	-0.00109943	0.00972279		RPS19	0.00266847	0.00552842
JAK2	0.215868	0.00158799		TNFAIP6	0.138892	0.00207371		SEPHS1	0.0346505	0.00438465		MUM1	0.000320517	0.0118088		FBXO48	0.000396705	0.00985577		SLPI	0.00404535	0.00563562
GCH1	0.124831	0.00160921		TNFSF10	0.1782	0.00212301		ZEB2-AS1	-0.026553	0.0044964		PIGP	-0.000212505	0.011981		TAF9	-0.000710038	0.0102921		CDKN2AIPNL	0.00353208	0.00586221
MSL1	-0.219686	0.00163306		GBP4	0.166936	0.00219972		IL18R1	0.0260351	0.00457635		PSMC1	0.000979758	0.0122506		CDKN1A	-0.000776976	0.0108408		C4orf3	0.00257049	0.0061716
GBP2	0.210588	0.00168563		NAGK	0.178919	0.00220298		RPS4Y1	0.0174113	0.00469343		PLCL2	0.000521667	0.0123389		RHBDF2	-0.000289675	0.0110087		PKM	-0.00261345	0.00620389
AQP9	-0.210881	0.00175556		RPL8	-0.19945	0.00222604		TSPAN14	0.0720193	0.00471176		ZCCHC2	0.000468206	0.0124261		ARIH2	-0.000801201	0.0113308		FABP4	0.00117903	0.00639208
CX3CR1	0.150383	0.00189112		DSC2	-0.124086	0.00229766		LDHB	-0.0621093	0.00492964		LINC02158	-0.000180778	0.0126547		SLPI	0.000599025	0.0120551		CWC15	0.00258327	0.00656234
HLA-DMB	0.193516	0.00199087		MESD	0.169922	0.00230744		ATP5I	-0.0902873	0.00513684		AMD1	0.000677131	0.0133276		UEVLD	0.000527785	0.0124237		IGLC2	0.00159662	0.00716707
UBE2L6	0.183244	0.00216761		METTL12	0.0990803	0.00232406		MSRB1	0.0870256	0.00517729		S100A10	0.000906669	0.0134622		FAM46A	-0.000661431	0.0124501		LRRC75A-AS1	0.00243268	0.00792408
F5	-0.143955	0.00217981		CCNK	-0.159975	0.00240941		SMAP2	0.10174	0.00534473		USP1	0.000703126	0.0135437		PTAFR	0.00144351	0.0127645		HMGA1	0.00304548	0.0084742
CUL1	0.15676	0.0022079		TRDC	0.0826759	0.00241692		TRRAP	0.0311158	0.00541785		WAC-AS1	0.000708972	0.0140276		TSPAN14	-0.00074993	0.0132303		CLC	0.00262728	0.0085053
APOL6	0.172607	0.00226172		ZNF148	0.168307	0.00253206		RABGAP1L	-0.0710329	0.00559391		TRAK1	0.000426728	0.0142573		LINC01506	0.000892406	0.0138084		RPL21	0.00205512	0.00933509
UBE2B	-0.174206	0.00244001		ZNF92	-0.102608	0.00254164		TPM4	0.0990881	0.00569672		SPN	0.000556994	0.0142992		STK3	0.000737402	0.0147073		RNF7	-0.00216308	0.00949876
CASP1	0.136105	0.00245003		PPP4R3B	0.171611	0.00257144		SUCLG2	0.06569	0.00617662		RAF1	0.000501362	0.0143105		ILF3	-0.000620514	0.0147292		THAP5	0.00264602	0.00997526
CEBPD	-0.157244	0.00288414		IRF2	0.18067	0.00258		SIGLEC5	0.0320942	0.00621479		STRN3	0.000382373	0.014384		BASP1	0.000955373	0.015174		RPL13	0.00221858	0.00999981
EXOSC10	0.0842861	0.0033413		SLFN12	0.124838	0.00259194		ABTB1	0.0582014	0.00622815		RNMT	0.000527007	0.0144631		PIGBOS1	0.000973753	0.015224		BRK1	0.00202616	0.0101441
S100A12	-0.122861	0.00350389		RPS16	-0.19366	0.00267527		ZNF276	0.0441534	0.00631949		DESI1	0.000383685	0.0145833		EZR	-0.00113445	0.0157641		CALM1	0.0021656	0.0101611
MAN1A2	-0.133468	0.00357539		STAU2	0.13733	0.00274566		FERMT3	0.0764555	0.00641874		DRAP1	0.000769458	0.0146643		IFI27	-0.000179546	0.015892		UBB	0.00201121	0.0104318
CALHM6	0.135254	0.00364941		THEM4	0.0702521	0.0029577		RALGAPA2	0.0488372	0.00674899		CWF19L2	0.000553685	0.0154667		FCER1A	0.000355662	0.0161084		TXLNGY	0.00123839	0.0112165
WAS	0.134796	0.0036713		MNDA	0.192681	0.00329527		MTRNR2L1	0.0381288	0.00697125		OGDH	0.000452848	0.0154914		WDR37	-0.000266417	0.0163361		ANAPC15	0.00238462	0.0115618
TAP1	0.13286	0.00375205		U2SURP	0.187034	0.00332297		NR4A1	-0.0237715	0.00738905		TNFRSF1B	0.00113014	0.0157958		SCO1	-0.000280034	0.0169658		NBPF15	0.00231899	0.0116273
MGST1	-0.105628	0.00375315		PRF1	0.0925203	0.00333685		RPS20	-0.119705	0.00757131		ATG10	-0.000197802	0.0162911		PI3	0.000477299	0.0174136		RPL35	0.00183227	0.0118975
C3orf14	0.0417976	0.0037836		TMEM140	0.102297	0.00335682		ARAP2	-0.0467856	0.0080677		MBNL1	0.00117931	0.0163854		BCL2L11	-0.000380974	0.0182646		CSGALNACT2	-0.0018967	0.0122173
SERPING1	0.0424773	0.00393988		ARPC5	0.187863	0.00343334		MTRNR2L8	0.0506692	0.00808674		RPS27L	0.000849529	0.0165519		ALPL	0.000492979	0.0187667		ARRDC3	-0.00216194	0.0123377
S100A9	-0.126645	0.00399666		DDX18	0.165837	0.00350115		BEX4	-0.0214357	0.00819411		SPATS2L	0.000280573	0.0167495		CAMTA1	-0.000469565	0.0194465		RPS3	0.00177817	0.0129755
UAP1	-0.0307319	0.00408521		ZNF22	0.104166	0.00378357		PFN1	0.108995	0.00851343		RNF113A	0.000365124	0.0172909		HSP90AB1	-0.0013002	0.0196231		RN7SL3	0.000989356	0.0130715
MT2A	0.115609	0.00411027		RPL10A	-0.188691	0.0039089		CREG1	0.09195	0.00867017		LRRC75A-AS1	-0.000692287	0.0174011		EIF2AK2	-0.000616617	0.0200427		GMFG	0.00174639	0.0132065
MAP2K7	-0.0623812	0.00428877		ATRX	0.177531	0.00398667		CENPC	-0.0444783	0.0091968		SNX14	-0.000447469	0.0177001		ZNF12	-0.000250482	0.0202553		CEBPB	-0.00184412	0.0132321
NAGK	0.119613	0.00439814		ATXN3	0.136018	0.00399556		RPL13A	-0.116848	0.00959703		TNRC6B	0.000824217	0.0180927		CHAF1A	0.000403672	0.0203546		AL591846.1	0.0017614	0.0132551
AC026369.3	0.0390958	0.00441219		ERAP1	0.157532	0.00401395		TVP23B	0.0330258	0.0102034		GOLGB1	0.000770424	0.0184393		ABR	-0.000375256	0.0209717		PIGN	0.00181038	0.0135074
UIMC1	-0.112128	0.00468887		KIF5B	0.181244	0.00425741		RPS15A	-0.097704	0.0105729		GUK1	-0.000722321	0.0184782		IRF7	-0.000533566	0.0209978		RPS23P8	0.00188639	0.0138056
CDKN1C	0.1015	0.00471456		RPL14	-0.185885	0.00436207		RNASEH1	0.0333706	0.0105914		BIRC3	0.000467955	0.0187385		MGAM	0.000612952	0.0218515		RPS18	0.00170066	0.0140619
RPS4Y1	-0.0131983	0.00482002		APRT	-0.134066	0.00436618		ATXN2	0.0244282	0.0107621		FRMD8	0.000409101	0.0190033		SND1	-0.000312356	0.0218839		S100A4	0.00177361	0.0140708
TRIB1	-0.0898124	0.004889		ZNF274	0.0898279	0.0044659		LCP1	0.125982	0.0110603		VCL	0.000724575	0.019041		EXOSC10	-0.000270829	0.0220953		EPRS	0.00182129	0.0148492
ABI3	0.0708281	0.00497708		ARPC3	-0.184966	0.00448612		ARHGAP18	0.0467545	0.0111033		RIDA	-0.000168832	0.0193014		AQP9	0.00108725	0.0221514		LAMTOR5	0.00163796	0.0154382
CALCOCO2	0.09364	0.00508485		TIAL1	0.158506	0.0045022		ATG16L1	0.0261772	0.0112578		PTMA	0.00127971	0.0196441		SIPA1L1	-0.0005528	0.0225265		IER5	0.00195213	0.0154553
PSMC2	0.107587	0.00509907		SLTM	0.175801	0.00455886		PPP1R12B	0.033183	0.0113027		FGL2	0.00147066	0.0200392		SULF2	-0.00078423	0.0226665		RPL31	0.00166081	0.015842
ANKRD22	0.0501978	0.00511335		NT5C2	0.154355	0.00457779		VPS13D	0.0404674	0.0113957		METAP1	0.000440214	0.0209496		VNN2	0.00117096	0.0227882		ARL5A	0.00173952	0.0159655
WHAMMP3	-0.042872	0.0054789		NBR1	0.150968	0.00462524		USP3	0.0757708	0.0117364		RPS4Y1	-0.000118416	0.0212699		PLBD1	0.00111435	0.0230744		MRPL36	0.0019399	0.0160135
TFRC	0.0753722	0.00592263		RSAD2	0.0693772	0.00474577		MLLT3	0.0234359	0.0117861		MAPK6	0.000468473	0.0214027		AL080243.2	0.000607288	0.0231305		NSF	-0.00173375	0.0160487
SNX10	0.0783118	0.00603277		SOCS3	-0.101965	0.00483279		RPL11	-0.113806	0.0119343		LHPP	0.0002323	0.0216033		WHAMMP3	0.00049722	0.0234626		THEM4	0.00131774	0.0164108
PCGF5	0.0922928	0.00645737		MAP3K8	-0.126612	0.00486774		RPS23	-0.110936	0.011991		RRP7A	-0.000274955	0.02185		SYT11	0.000430509	0.023946		SUCLG2	-0.00174646	0.0167447
MALAT1	-0.0820834	0.00678352		NUBP1	0.1313	0.00496698		AP2A1	0.0488687	0.012312		CCL4L2	-0.000200213	0.0222523		SEPT7	-0.0013794	0.0239535		KIAA0368	-0.00175955	0.0168567
CYP1B1	-0.0752712	0.00691624		BCL7B	-0.104701	0.0050473		ITSN1	0.0358458	0.0123418		MT1E	0.00025926	0.0224399		WASHC2A	-0.000663326	0.0241347		PPHLN1	0.00171767	0.0168661
HLA-F	0.0787402	0.00706421		DDX3Y	0.0508922	0.00511627		SSSCA1	0.0361076	0.0125608		DOPEY1	-0.000198934	0.0229156		RBM34	-0.000257217	0.0241792		LTA4H	-0.00162885	0.017344
NEXN	0.0608383	0.00728551		NIPBL	0.176357	0.00513634		RASSF4	0.0730012	0.0126989		WWP2	0.000415153	0.0229623		DOCK2	-0.00114382	0.0245116		MAD2L2	0.00184045	0.0173726
PARP9	0.0818451	0.00735478		KCNK6	-0.0851917	0.00526209		SPECC1	0.051678	0.01273		COPA	-0.000510236	0.0229971		CNOT11	0.000415525	0.0246752		NT5C3B	0.00151812	0.0174324
BTN3A1	0.0715723	0.00736344		SLC4A1AP	0.116384	0.00530521		ORC5	0.025891	0.012731		AL391832.2	0.000255117	0.0230445		RWDD1	-0.000802306	0.0253923		TMBIM6	0.00154458	0.017674
HLA-DPA1	0.0828675	0.00753383		AKAP9	0.171006	0.00531069		RPL34	-0.10436	0.0127954		MT-ATP8	0.00079429	0.0232313		CCR2	0.000636627	0.0255123		GRN	-0.00153964	0.0177312
RPL21P16	-0.0553908	0.00761349		RTP4	0.0831114	0.00536188		KCNJ15	0.0485004	0.0130551		FAM32A	0.000836037	0.0232958		NDUFS5	0.00121935	0.0258043		RRP36	0.00174959	0.0177568
LINC02432	0.0577049	0.00780566		RPS8	-0.180919	0.00539426		RPL21	-0.102709	0.013427		SLK	0.000657906	0.0233068		CHD1	-0.00113391	0.0258551		TRDC	0.00142403	0.0179052
CXCL8	-0.0402796	0.0079327		MAML3	0.101321	0.00539589		SIPA1L1	0.0489366	0.0134413		RCC1	0.000239415	0.023581		ATIC	0.000368037	0.0259699		COA7	0.00160609	0.018053
CD36	-0.0762226	0.00799609		UTY	0.0537583	0.00553173		CTSD	0.0678577	0.0134955		YBX1	0.000994528	0.0241519		KIAA1109	-0.000783697	0.0264946		CCDC12	0.0016175	0.0182762
PPA1	0.0792685	0.00804121		AAMDC	0.067174	0.00555973		LILRA6	0.0461626	0.0137055		CD46	-0.000859835	0.024246		INSIG1	-0.000594415	0.0265144		CFD	0.00149418	0.0184638
DDX3Y	-0.0124776	0.00874664		YWHAB	0.180071	0.00557181		TCEANC2	0.033983	0.0137987		CCNG2	0.000564566	0.0243385		YBX1	-0.00147313	0.0266014		FTL	0.00161888	0.0186488
SCIMP	0.0747302	0.00875288		CHMP4A	0.127536	0.00564042		HMGB2	0.0907063	0.0143289		CSGALNACT2	0.000745888	0.0243817		DNAJC17	0.000578691	0.0275835		BZW2	0.00174085	0.0188858
F13A1	-0.0680317	0.00888175		RPS7	-0.180231	0.00567438		NME6	0.0303977	0.0143899		ZFP36	0.000669843	0.0249489		AKT3	0.000500342	0.0276893		CHI3L1	0.00162239	0.0190135
HSP90AB1	0.0632977	0.00902427		ZNF559	0.0710967	0.00585325		DDX20	0.029053	0.0145704		CMPK2	0.000302189	0.0251596		DIAPH1	-0.000792326	0.0277167		APOL6	-0.00159782	0.0191633
TCP11L2	-0.0567854	0.00947249		OAS2	0.101953	0.00585412		ITM2B	0.0956788	0.015007		TMEM9	-0.000169291	0.0265317		SPRED1	-0.000241639	0.0278299		C4orf48	0.00155074	0.0193245
SRBD1	0.0577626	0.0096468		ARHGAP25	0.154614	0.00589256		FTSJ3	0.0298491	0.0150203		SULF2	0.000599188	0.0265924		ACSL5	-0.000249434	0.0279185		PFDN5	0.00151256	0.0193253
ASPH	-0.0637356	0.00978136		SLC35D2	0.0863065	0.00598273		TAF8	0.0357293	0.0150641		TES	0.0008059	0.0266373		PUM1	-0.000526395	0.0279869		PMAIP1	0.00158112	0.0193489
FRMD3	0.0362101	0.00979145		IFIT2	0.102425	0.00599349		PGD	0.0668952	0.0156156		SIRT1	-0.000213765	0.0268971		CLMN	0.000519094	0.028118		CRIP1	0.00152842	0.0197276
CMTR2	0.0315128	0.00980697		TIA1	0.142368	0.00612293		NFIA	0.0233765	0.0158972		GRPEL1	0.00050105	0.0269002		DAD1	0.0010917	0.0282377		ISG20	0.0016703	0.0198581
S100A8	-0.068447	0.00989486		KIAA0930	0.120046	0.00615432		PSMC1	-0.0744494	0.0162033		RPGR	0.000355827	0.0269749		PRF1	-0.000244552	0.0284831		TMEM191A	0.00122963	0.0198695
NCALD	0.0459992	0.00993796		EIF4G3	0.138997	0.00620775		GPR27	0.0242541	0.0166078		HCST	-0.000642222	0.0269765		TNF	-0.000251356	0.0287352		ZNF487	-0.00162637	0.0204001
CD163	-0.0644755	0.00999918		G0S2	-0.0927824	0.00626644		HAL	0.0328095	0.0166334		CMTM2	-0.000357663	0.0270628		SF3B5	0.00106544	0.0287394		RHOG	0.00141939	0.0204598
GPM6A	0.0486769	0.0101818		COPB2	0.138521	0.00647879		PPA2	-0.0367095	0.0166514		SNX18	0.00057099	0.0275533		HES1	-0.000329145	0.0289601		AC007032.1	0.0016219	0.0209754
MS4A7	0.0604294	0.0105257		IFIT1	0.0758722	0.00662823		LZTFL1	0.0251146	0.0169407		ACO1	0.0002168	0.0276797		CREB3	-0.000237348	0.029281		LST1	0.00146264	0.0209914
BATF3	0.0438968	0.0106137		ACER3	0.127162	0.00665037		ADSS	0.0640568	0.0172417		FAM133B	0.00041206	0.0277763		CDC42SE1	0.00125069	0.0293184		CCR1	-0.00139463	0.0214398
PSMB8	0.0609473	0.0109823		PLIN3	-0.129873	0.00669769		EIF1AY	0.014095	0.0172719		BATF3	0.000305738	0.028156		IFI44L	-0.000317302	0.0293306		CYBA	0.00138927	0.0215583
HINT2	-0.0514597	0.0111183		SIGLEC5	0.0826392	0.0067799		ARHGAP12	0.0312512	0.0175129		ZDHHC7	0.000470889	0.0281746		SIGLEC5	-0.000248002	0.0293496		HLA-DRB1	0.00138231	0.0215725
FBXO6	0.0569418	0.0118693		TAF8	0.101929	0.00683536		SESTD1	-0.0313367	0.0175844		ARHGAP19	0.000307711	0.0283264		SEC22B	0.000684903	0.0295343		HMOX1	-0.00153023	0.0216021
ARAP2	0.0595747	0.0119228		GZMB	0.0961405	0.00686287		ATG5	0.0464877	0.017642		RPP21	0.000297478	0.0287094		GBP4	-0.000739031	0.0295749		ZBTB14	0.00123749	0.021614
NOC3L	0.0411398	0.0123031		PCCB	0.0995931	0.00687845		DDX39A	0.0362655	0.0176441		PDXK	0.00033196	0.0291096		MSL1	0.00117891	0.0299872		TNFRSF10C	0.00149005	0.0217838
PML	0.0347633	0.0127731		LTBR	0.114307	0.00695577		ZRANB2	-0.0568655	0.0176687		LARP7	0.0008227	0.0293062		CIAPIN1	-0.000253364	0.030064		HPS5	-0.00157093	0.0219057
CFD	0.0490157	0.0127962		RPL7	-0.173077	0.007172		CIAPIN1	0.0314784	0.0177953		SZRD1	0.000536335	0.0295215		STK38L	0.00077312	0.0305322		RPL12P4	0.00142253	0.0224377
MTHFD2	0.0547641	0.0130137		IFI44L	0.0728473	0.00717201		RPS12	-0.0882484	0.0181136		BPTF	0.00065229	0.0296117		TRAM1	-0.00117765	0.0305773		DGAT2	-0.00153889	0.0225071
CLEC4D	-0.0539659	0.0131829		SUN1	0.0992137	0.00731552		DUSP2	-0.0221659	0.0183649		PELI2	0.000465657	0.0296217		MINDY2	0.000635934	0.030833		RPL15	0.00147181	0.022753
MOB1A	0.0389165	0.0135257		CLINT1	0.160734	0.00739309		CST7	0.0303323	0.0183785		NEK4	-0.000223538	0.0296296		NCOA3	-0.000728312	0.0308505		HSP90AA1	0.00136394	0.0227906
VRK2	0.0536346	0.0136278		RPL26	-0.174219	0.00742608		XIST	-0.0110964	0.0184844		ARHGAP15	0.00074055	0.0300416		DNASE2	-0.000398332	0.0309524		FAM91A1	-0.0014713	0.0227963
KDM1B	0.0534144	0.0136829		RPS4Y1	0.044621	0.00763976		APAF1	0.0541716	0.0187087		IFI27	0.000127077	0.030255		LDHB	0.000946191	0.0310395		ISCA1	0.00152462	0.0228
EIF1AY	-0.0103405	0.0137179		COL4A3BP	0.153717	0.00769505		GIMAP8	0.0371451	0.0191826		SLC30A9	0.000458337	0.0305882		PARP14	-0.000826206	0.0311659		AL390036.1	0.00147365	0.0230828
DEFA3	-0.0117489	0.013981		RHOC	-0.121183	0.0077182		DEGS1	-0.0404903	0.0192383		FAN1	0.000189781	0.030755		ANXA3	0.000431213	0.0313814		UQCC3	0.00152205	0.0230939
FEN1	0.0182294	0.0140002		FECH	0.0770491	0.00771965		AC116533.1	-0.0490049	0.0192597		RHOB	0.000406041	0.0308839		TUBB1	0.000365476	0.0314094		CCDC167	0.00148372	0.0233889
HSPE1	0.0524922	0.0140454		PARP9	0.134117	0.0077781		LRRC75A-AS1	0.0692503	0.0194257		PWP1	0.000512065	0.0311176		CHPT1	0.000482345	0.0314474		ATF3	0.00150385	0.0234828
FGD6	0.0389283	0.0142427		PRPF38B	0.139942	0.0079514		HIST1H1C	0.047087	0.0194263		TOMM20	-0.000760407	0.0315258		DDX41	-0.000234034	0.0315073		CD86	0.00132106	0.023832
PNRC1	-0.0473555	0.0144106		ZNF106	0.16604	0.00803309		RPL26	-0.0964281	0.0194362		DDX46	-0.000680397	0.0315475		COA7	-0.000235016	0.0315914		DOK2	-0.00134966	0.0238404
AC007032.1	-0.0342394	0.0146393		FAM192A	0.14301	0.00806771		AC099560.2	-0.0459884	0.0198284		ATF6	-0.000646848	0.0316231		NDUFB1	0.0012432	0.0317976		MT-ATP8	-0.00130975	0.0241175
APOL2	0.0476557	0.0150843		OAS1	0.140626	0.00814986		DOCK8	0.0741072	0.0202259		REV3L	-0.000282682	0.0321775		CXCR1	0.00059425	0.0319904		NR4A1	0.00146985	0.0241376
SERPINA1	0.0349484	0.015099		THOC2	0.141149	0.00817761		MTRNR2L12	0.0459168	0.0205639		NXT1	0.000303018	0.0323301		STAT1	-0.000904734	0.0319946		RPL32	0.00160861	0.0245216
SLPI	-0.0316948	0.0152566		HERC5	0.0827374	0.00818094		CYP4F3	0.030953	0.0207773		KLF6	0.000722537	0.0326244		MFHAS1	0.00030677	0.0328584		PSENEN	0.00130164	0.0246306
IL1RAP	-0.0348313	0.0152952		GNLY	0.0825873	0.00825285		NDUFA1	-0.0811776	0.0207862		DCUN1D4	0.000246108	0.0328033		GABPA	-0.000490581	0.0330171		TMEM219	0.00133124	0.0247301
PHACTR1	-0.0332914	0.0153664		TMEM218	0.0826119	0.00828279		RPL22	-0.0915341	0.0210191		TBC1D4	0.000209626	0.0330034		GAR1	-0.00023542	0.0340396		PEBP1	0.00138219	0.0248515
ZFX	0.0433501	0.0153704		LAP3	0.146075	0.00832487		DGLUCY	0.0390904	0.0210559		CEP89	0.000237508	0.0331716		KRI1	-0.000226182	0.0342498		LILRB1	-0.00130694	0.0249163
ZNF91	0.0395092	0.0156119		LARP4	0.0996339	0.00837175		SIKE1	0.0359722	0.0211815		JPX	0.000479051	0.0334705		FRG1BP	0.000504114	0.0344186		CMSS1	0.00116576	0.0249844
MAP1LC3B	-0.0427997	0.0156232		APOL6	0.134798	0.00839776		P2RY13	0.0723643	0.0214461		PIGG	0.000211096	0.0334835		RPS19BP1	0.0008732	0.0344647		ZNF689	0.00114652	0.025117
UXS1	-0.048275	0.0157728		FNDC3B	0.141132	0.00842063		RPS7	-0.094682	0.0215209		THAP5	-0.000305067	0.0334941		MSN	-0.00122869	0.0347664		CNPY2	0.0013349	0.0255698
FAM96B	0.0471123	0.0158009		IFIT3	0.0842802	0.00848374		CKS2	0.026965	0.02154		SDF2L1	0.000254563	0.0335238		DSC2	0.000597617	0.035118		FGD4	-0.0012766	0.0257754
EML4	0.04893	0.0158254		CDC5L	0.15879	0.00852608		PADI4	0.0388326	0.0218733		AKR1B1	0.000274975	0.0336267		ZUFSP	-0.000238921	0.0352636		CHMP5	-0.0012691	0.0257892
GBP5	0.0327747	0.0159496		TUBA1A	-0.156153	0.0085493		PPIA	-0.0835513	0.0219906		AMPD2	0.000378541	0.0336322		GIMAP7	0.000514463	0.0352908		ZNF148	0.00128182	0.0258537
CD74	0.0427774	0.0160038		RBBP5	0.0983979	0.00885169		DMAC1	-0.0342056	0.0219945		GCA	-0.000711656	0.0337609		HLA-B	-0.00132008	0.0356796		GRHPR	0.00140065	0.0260955
BST2	0.0464297	0.016188		NMI	0.159136	0.0088901		IVNS1ABP	0.0502059	0.0220551		HIST1H2AC	0.000585564	0.0339091		RNASEL	0.000539072	0.0358681		NBPF14	0.0013177	0.0262433
E2F3	-0.0443251	0.0163426		PHF11	0.137215	0.0089849		SPN	-0.0415015	0.0222382		PCIF1	0.000352832	0.0339802		TPP2	-0.000568745	0.0360796		OTUD1	0.00139177	0.0263946
WDR43	-0.0473268	0.0165803		TTC37	0.139008	0.00904008		GSK3B	0.0445837	0.022357		LTB4R	-0.000306932	0.0347138		HLA-F	-0.00112825	0.0364363		CHFR	-0.00139155	0.0264562
XAF1	0.0415786	0.0166134		FCGR3A	-0.141562	0.00913305		ST3GAL5	-0.0388997	0.0225603		CLIC2	0.000215428	0.0358961		JADE1	0.000499035	0.0365393		RPS23	0.00151142	0.0265034
ARHGEF3	0.0412045	0.0169041		NKG7	0.0954625	0.00915758		DOCK2	0.0744989	0.0226872		FPR1	-0.000780974	0.0359404		KDM5A	-0.000838096	0.0366955		GUK1	0.00125293	0.026622
MYOF	0.0465197	0.0169757		LST1	-0.167194	0.00926319		RPL35	-0.0794497	0.022743		ZMAT2	0.000643382	0.036445		PIK3C2A	-0.000377917	0.0368613		HES1	0.00138004	0.0267173
BTBD6	0.0168969	0.0170633		PAK1IP1	0.118359	0.00940649		ALOX5AP	0.0542497	0.0227754		MDM2	0.000502911	0.0367528		CLIC2	-0.000224236	0.0369163		CDKN1C	0.00132672	0.0267807
CNDP2	0.0451685	0.0176057		EEF1A1	-0.168374	0.00944918		RPL23AP42	-0.02671	0.0229413		TDG	-0.000374781	0.0371732		RAB22A	-0.000411124	0.0369703		RAD18	0.00119174	0.0268178
IFI27	0.0112418	0.0177108		CARD8	0.149579	0.00955436		MARC1	0.0422656	0.0229534		PNPT1	0.000355582	0.0371732		RETN	0.000329963	0.037049		SMC5	0.0012454	0.0272798
HLA-DQA1	0.0357134	0.0178087		IPCEF1	0.107263	0.00960341		GCA	0.0720014	0.0230736		PALLD	-0.000121412	0.037179		NME6	-0.000237837	0.0372122		NFE2L1	-0.00134	0.0274146
DRAP1	0.0421209	0.0178774		VPS50	0.0813444	0.00977031		EPG5	0.0235367	0.0231135		RRP15	0.000239382	0.0373788		PTPN12	0.00090817	0.0375264		FAM118A	-0.00134499	0.0276905
RPS27L	0.0391245	0.0180207		ROCK1	0.160724	0.0100439		HIBCH	0.0217062	0.0231146		RPS20P14	-0.000309176	0.037518		AQR	0.000722542	0.0376364		RPS20	0.00148021	0.0277792
RBP7	-0.0435604	0.018126		SIGLEC1	0.0604569	0.010159		TTC17	0.0671745	0.0231404		ATG14	0.000390296	0.038103		RNASEH1	-0.000240923	0.0376448		SNRPN	0.00126042	0.0281967
MRPS18A	0.0391624	0.0181614		LUC7L3	0.138335	0.0103613		IQGAP1	0.100836	0.0231807		KLHDC10	0.000203052	0.0384013		OPN3	-0.000241719	0.0378496		NDUFS7	0.00125084	0.0282355
CLU	-0.0165418	0.0183236		PANK3	0.108007	0.0103813		DDX60L	0.0602236	0.0231873		DDX3Y	-0.000111477	0.0387155		RHOQ	-0.000644811	0.0384634		GBP3	-0.0013227	0.0283445
ACTR3	0.0255025	0.0183348		P2RY8	0.0867065	0.0104144		HCST	-0.0592072	0.023195		LTA4H	-0.000532257	0.0393645		ATP5J	0.00131567	0.0385008		ATP5F1	0.00124194	0.0286107
PCNX1	-0.0411864	0.0185655		JPT1	-0.118521	0.0104731		MRC1	0.0115958	0.0232803		RANBP9	-0.000204759	0.0395603		RGS10	-0.000960671	0.0385779		DSE	-0.00125696	0.0286352
FAM20B	0.0283955	0.0186461		NUP62	0.106296	0.0105189		PRKCD	0.0443458	0.0234398		RFX2	0.000273023	0.0396701		OIP5-AS1	0.000872531	0.0388373		SH2D1B	0.00104465	0.0286587
BTN3A3	0.0402846	0.0188415		TESC	-0.091203	0.0105524		ARPC5	0.100395	0.0235172		TERF2IP	0.000675143	0.0400414		MAP3K13	-0.000343961	0.039152		LCK	0.000901498	0.0287357
AATF	0.0433708	0.0188535		MALAT1	0.158889	0.0106162		WDR36	0.0313885	0.0235752		PPP4C	-0.000440099	0.0403668		GCNT1	0.000377674	0.0392951		BOD1	-0.0012498	0.0291519
AL035078.1	0.0376853	0.0188666		MTO1	0.0786632	0.0107695		RBBP4	0.0568003	0.0236521		MALAT1	0.00076831	0.0407202		ST3GAL2	0.000508727	0.0393211		NME1	0.00130489	0.0291633
DDX50	0.0419611	0.0191581		TPT1	-0.156858	0.0107985		ZNF184	0.017148	0.0236821		STAG3L4	0.000248401	0.0413622		TEX261	-0.000229321	0.0393991		MTAP	0.00111112	0.0292012
RPS15AP1	-0.0325982	0.0193084		DDX60	0.101599	0.0107996		NF1	0.0304494	0.0241637		MRPL27	-0.000271419	0.04166		CYLD	-0.000868385	0.0394382		HCG18	0.00118835	0.0293765
NEMF	-0.0423334	0.0193247		MEF2C	0.156578	0.0109011		CD52	-0.0594642	0.0243052		TIFA	0.00026577	0.0418924		FNBP4	-0.000586189	0.0395999		RPL19	0.00144993	0.0294385
RAB8A	0.0385355	0.0193417		JRKL	0.0619505	0.0109627		RAP1A	0.0836347	0.024431		PPP2CB	0.000240852	0.0430213		NUP210	-0.000226573	0.0396284		RPL10A	0.00143497	0.0298116
TPT1P9	-0.037701	0.0193919		C5orf56	0.10771	0.0109954		SLC35C2	0.0212207	0.0246228		CALM2	0.00110318	0.0431223		LIMD2	0.000864185	0.0396504		RPS6	0.00140921	0.0298346
RPS6KA3	-0.0418521	0.0198109		ARV1	0.0901689	0.0110241		PNISR	-0.0637573	0.0249924		HBB	0.000139982	0.0436849		EIF2AK4	-0.000521967	0.039845		SETD3	-0.00118018	0.0299504
OAS2	0.0321397	0.0198867		TXNL4A	0.125385	0.0111355		FAM19A2	0.0262702	0.0250172		FBXO30	0.000218192	0.0437784		FUNDC2	-0.000469507	0.0398656		RPL13A	0.00146233	0.0300986
PPP1R3B	-0.0343081	0.0199442		PRKAR2A	0.117048	0.0112051		LBR	0.0728558	0.0252862		GMFG	-0.000767066	0.0438057		TES	-0.00104138	0.0400106		DIAPH1	0.0011712	0.0303088
KLHL6	0.0299504	0.0199944		BCL2A1	-0.148972	0.0112327		AATF	-0.0389341	0.0253287		C7orf50	0.000387774	0.0438229		FAM105A	0.000900853	0.0400448		CREBZF	0.00126469	0.0306118
RPS18P12	-0.0223711	0.0201284		IFIT5	0.103086	0.0112397		C6orf120	0.0316495	0.0255056		KBTBD2	0.000482603	0.0439631		CXCL2	-0.000212318	0.0401802		GRIPAP1	-0.00124114	0.030642
ZNF514	0.0178979	0.020362		TSEN54	0.0564365	0.0112609		CAPZB	0.0819542	0.0255484		AC099343.3	0.000205861	0.0441264		INTS6L	-0.00023482	0.0402836		NDUFB2	0.00117247	0.0307433
C19orf25	0.026488	0.020512		CROT	0.0554195	0.0113611		TET3	0.042941	0.0260562		BABAM2	-0.000176706	0.0447553		RASAL3	-0.000240393	0.0403471		LSP1	-0.00115707	0.03084
TCEAL3	0.0305544	0.02065		ATP5L	-0.162634	0.011583		RTN4	0.0618499	0.0262319		CDK12	-0.000385815	0.0448513		CYSLTR2	-0.000275928	0.040427		METTL5	0.00120348	0.0315352
PI3	-0.0210332	0.0208969		FAM120A	0.136502	0.0115998		STXBP3	0.0515471	0.0263533		ZNF350	0.000359949	0.045066		CALHM2	0.000458697	0.0404914		C20orf27	0.00122795	0.0316146
EEF1A1P5	-0.0398801	0.0210345		OTUD6B-AS1	0.127841	0.0116175		KRCC1	0.0423202	0.026604		P2RX4	-0.000213475	0.0450719		C6orf62	0.00100891	0.0405835		FBP1	-0.0012103	0.031687
C19orf70	0.038921	0.0211334		CMKLR1	0.0727281	0.0116471		UBR5	-0.0355397	0.0266172		WDR43	0.000504912	0.0451755		PAICS	-0.000222882	0.0406208		FAN1	0.00100829	0.0318077
LINC02384	0.0189459	0.0215147		KDM5A	0.14791	0.0117795		RAB5A	0.0558944	0.0266886		TFE3	0.000310912	0.0452844		TMC8	0.000406196	0.0411793		MAFB	-0.00114556	0.0319668
CDH23	0.0299072	0.0226107		MINDY2	0.106852	0.0119365		SVIL	0.0470754	0.0266923		DBI	0.000779452	0.0455205		APOL3	-0.000539407	0.0417611		CCL3L3	0.00101995	0.0322255
PTP4A1	0.0379457	0.0226693		AL592114.1	0.0861095	0.0119794		EIF6	-0.0406508	0.0267072		RABL6	0.000290162	0.0462372		TET3	-0.000506431	0.0418147		ANXA6	0.0011715	0.0328884
BLVRA	0.035865	0.022678		BRD8	0.0966567	0.0119914		BPGM	0.0291671	0.0268243		SYAP1	0.000549558	0.0465631		SGPP1	-0.000225238	0.0419727		P2RY10	0.000949571	0.0331835
LILRB1	0.0361469	0.0228272		CWF19L2	0.123119	0.0119921		RRP36	-0.0188218	0.0268989		APOL2	-0.000301449	0.0467002		TXNDC16	-0.000233008	0.0419993		CYB5A	0.00112555	0.0335096
UTY	-0.010657	0.0228273		CREB1	0.128511	0.0120438		RPL12	-0.0837246	0.0269618		HMGN5	0.000188524	0.0467275		OPA1	-0.000489039	0.0421486		RPS16	0.00119974	0.0336779
ZFP36L2	-0.0349357	0.0230149		TMEM87B	0.0913488	0.0122971		HRH2	0.0473787	0.0271391		SBNO1	0.000422591	0.0467777		MAN1A2	0.000872956	0.042192		GSN	0.00117649	0.0337478
IKZF1	0.0352084	0.0233007		CXCL10	0.0444209	0.0126677		UBR3	0.0332331	0.0271421		HNRNPU	0.000814691	0.046787		FBXO30	-0.000226041	0.0423247		LRR1	0.00114163	0.0339857
IFITM3	0.0334272	0.0233026		CENPT	0.0584729	0.0128384		TRIM25	0.0437962	0.0271583		STT3A	0.000232265	0.0475277		RNASET2	-0.00124614	0.0424528		SGPP1	0.00110594	0.0339994
SPN	0.0371709	0.0233197		MAN1A2	0.135893	0.0129155		TOMM7	-0.0584078	0.0273007		CCSAP	-0.000254153	0.0476955		METTL14	-0.000354075	0.0429369		CD52	0.00109697	0.0342308
GLYR1	0.0369079	0.0233228		TLR8	0.125059	0.0129504		ARPC1B	0.0891724	0.0273448		BZW2	0.000311747	0.0478077		HIF1A	-0.000726533	0.0429444		CEBPZ	-0.0011163	0.0345126
PRNP	0.0365621	0.0236739		INPP5D	0.104432	0.0129844		HSD17B4	0.036833	0.0276756		BACH2	0.000135419	0.0480364		MOB1B	0.000610755	0.0430279		YWHAB	-0.00137783	0.034647
ZC3H14	0.0334311	0.0237631		GNB1	-0.128732	0.0130148		RPL39	-0.0825228	0.0277445		RNASE2	-0.000379178	0.0480437		CXCR2	0.000803384	0.043116		CYSLTR2	0.00115439	0.0352516
ALG14	0.0178199	0.0241647		SERP1	-0.158267	0.0130821		MYO1F	0.0699457	0.0277469		WBP1L	-0.000267825	0.0481668		EVI2A	0.00121799	0.0431295		PURA	-0.00114792	0.0352538
RPS2P5	-0.0290951	0.0243374		PIK3CA	0.114473	0.0130923		CRISPLD2	0.0350699	0.0286954		EIF1AY	-9.98235e-05	0.0482413		JCHAIN	0.000322842	0.0434816		DMAC1	0.00110693	0.0358
RHOC	0.0357789	0.0246736		ERBIN	0.150493	0.0130978		SGK1	-0.0441868	0.0287772		LGALS2	-0.000440168	0.0484719		TNFRSF14	-0.000592969	0.0436131		RPF2	-0.00111495	0.0358035
TNFAIP8L2	0.0311177	0.0248203		UBXN8	0.0625433	0.0131767		KCTD7	0.0215575	0.0288328		HEATR5A	-0.000179769	0.0485917		USP25	0.000755118	0.0436743		RPL7AP6	0.00112882	0.0358141
PSMB9	0.0333613	0.0253597		MPHOSPH8	0.130595	0.013253		ATP1B3	-0.0362018	0.0289776		MIS18A	0.000204209	0.0486793		SORL1	0.000891493	0.0437155		RPL23	0.00120468	0.0358996
HLA-DRA	0.0260782	0.0254346		MRPS5	0.122811	0.0135929		RBM22	0.0502703	0.0291031		UHRF2	0.000288822	0.048755		RAP1B	-0.00144114	0.0437776		REPS2	0.00111101	0.035987
RNF168	-0.0336713	0.0257861		CTR9	0.130965	0.0137233		GPKOW	0.0231771	0.0291451		AC007613.1	0.000206719	0.0490514		WDR49	-0.000214208	0.0439076		ABCD4	0.00105225	0.0360097
GSAP	0.0344912	0.025842		N4BP1	0.122012	0.0138323		EXOC6	0.0389518	0.0292012		NT5C3B	0.000184556	0.0493298		PHKA2	0.000362772	0.043921		CGAS	-0.0010947	0.0365399
LRR1	0.0238362	0.0258581		RBBP6	0.134217	0.0138631		ZMIZ1	-0.0339826	0.0294133		NUP37	-0.000161636	0.0495661		EMP3	-0.000758229	0.0445226		CXCR4	0.00106679	0.0366464
ASNA1	0.0324224	0.0259107		SH3YL1	0.0667437	0.0139632		ARL6IP5	-0.0749899	0.0294557		FCGR1B	-0.000326209	0.0496856		RNF2	0.000410187	0.0448579		ADRB2	0.00111778	0.0367537
BID	0.0254121	0.0260234		BAZ2B	0.152637	0.0139643		CYCS	-0.0544636	0.0295357		ZMIZ1	0.000405172	0.0498562		TCERG1	-0.000440675	0.0449356		TNFAIP8L2	0.00112003	0.03686
ADAR	0.032713	0.0260993		CYB5A	0.0693835	0.0140644		AC016747.1	0.0180364	0.0296687		AGAP2	0.000207718	0.0498969		RPP21	-0.000235653	0.0449959		RN7SK	-0.00111846	0.0369654
AP1S2	0.0224841	0.0261013		FTH1	-0.157871	0.0142195		SFXN3	0.0280153	0.0300112						TMEM80	-0.000232765	0.0452196		PLA2G7	0.00109994	0.037066
USP30-AS1	0.0167901	0.0261787		ALMS1	0.060527	0.0142215		NUP50	0.0506176	0.0303415						GZF1	-0.000233096	0.045382		S100A13	0.00056959	0.0371053
DCP1B	0.0129581	0.0261811		SNX27	0.129897	0.0143988		ANXA5	0.0849934	0.0303504						SNRPF	0.000809499	0.0454542		CSF3R	0.00108926	0.0372338
TSSC4	0.0283779	0.026266		EIF1	-0.158046	0.0144732		VSIR	0.0768944	0.0305801						ITGAX	0.000836844	0.0455231		BCL7B	-0.00110632	0.0375126
AC007342.3	0.0338216	0.0266916		FTX	0.0784495	0.0146183		NKAPD1	0.0359507	0.0308249						VPS72	-0.00023137	0.0455346		IL5RA	0.000736499	0.0376564
GOPC	0.029368	0.0270355		FOSB	-0.0851932	0.0146501		ZC3H4	0.0265903	0.0308657						NOP56	-0.000540948	0.0458912		CMTM2	0.00109258	0.0377103
MRAS	0.0227733	0.0274031		DAPP1	0.130246	0.0147535		MRPS27	0.0260449	0.0309327						URI1	-0.000593714	0.0460161		ZNF688	0.00103317	0.0377758
NFKBIE	0.022603	0.0276149		ESF1	0.0874257	0.014768		MPP7	0.0372127	0.0309758						SPATA13	-0.000425311	0.0461048		TYROBP	0.001453	0.0378134
RNASEH2B	0.032851	0.02775		AGGF1	0.10545	0.0147995		ZNF26	0.0181951	0.0310476						PAK1IP1	0.000633409	0.046353		RPL41P2	0.00109348	0.0378472
SORL1	-0.0322315	0.0278449		AREG	-0.0561542	0.0148026		SIRT1	0.0300439	0.0313632						NDUFAF5	-0.000217005	0.0464801		SOD1	0.00105249	0.038146
ZNF274	0.0224996	0.0279853		FAU	-0.156991	0.0149368		CYBA	-0.0625858	0.0320412						MCL1	0.00114965	0.0465334		WDTC1	0.00108487	0.0383158
CD302	-0.0254469	0.0283491		TAP1	0.132632	0.0149414		RAF1	0.0405716	0.0320783						SRRT	-0.000305254	0.0465344		IGHA1	0.000806872	0.0383588
RNF213	0.0311722	0.0284151		MARCO	-0.0900871	0.0149577		PEBP1	-0.0334292	0.0322724						NAAA	-0.000729261	0.04692		RGS18	-0.00107866	0.0384483
ZNF597	0.0100739	0.028471		TNFSF13B	0.149277	0.0149697		C17orf62	0.05332	0.0323442						HAUS8	-0.000215714	0.0471061		RPL27A	0.00137253	0.0388269
SNRPN	0.0222994	0.0284935		PPIA	-0.156078	0.0150165		KLF2	-0.0425541	0.0325211						XRCC6	-0.000938229	0.0472993		NUP88	0.00105753	0.0398595
RUNX1	-0.0271822	0.0285139		IRF7	0.106043	0.0151146		TXLNGY	0.0136798	0.0327521						PLPBP	-0.000592999	0.0474326		CPT1A	-0.00104528	0.0400767
HSPH1	0.0301031	0.0287331		NIN	0.150825	0.0153342		UTY	0.0144753	0.0332173						CCT6A	-0.000876294	0.047921		TMEM128	0.00105819	0.040155
HK1	0.0317294	0.0287656		HAUS6	0.0798011	0.0153727		IFT20	0.0500726	0.0334229						CNST	-0.000370286	0.0483174		TRAPPC13	0.000982072	0.0402972
CYSLTR2	0.0279657	0.0287816		FBXO22	0.0701191	0.0154769		PIK3C2A	0.0355652	0.0336823						OSBPL9	0.000718094	0.0484145		TMEM161B	0.00105845	0.0403013
MCEMP1	-0.0302825	0.0289133		ISG15	0.068111	0.0155105		TANGO6	0.0193401	0.033806						RNF8	-0.000208257	0.0485229		UBP1	-0.00105835	0.0403278
OPTN	0.021385	0.0295306		NKTR	0.125407	0.0155693		CDK11B	0.0430439	0.0340398						WTAP	-0.000792724	0.048788		ATXN3	0.00102629	0.0404661
ZNF22	0.0257917	0.0299224		DOCK8	0.147901	0.0156117		STK17A	-0.029493	0.0342438						SAMD8	-0.000518241	0.0490953		IGF2BP3	-0.000953474	0.0406779
KDM5C	0.021973	0.0299933		PRRC2A	0.070313	0.0157369		RPL24	-0.0833569	0.0344506						ZNF655	-0.000520881	0.049379		MS4A6A	0.00119244	0.040685
SMIM25	0.0295408	0.0300831		EIF5B	0.128267	0.0157524		FAM91A1	0.0436429	0.0345065						STX11	-0.000708	0.0493924		SLC11A1	-0.00100388	0.0407143
EPB41L3	0.0294755	0.0302614		IGKC	0.064364	0.0160135		ICE2	0.0393613	0.0346553						IPCEF1	-0.000391277	0.0496115		USP1	-0.00100053	0.040798
MCL1	-0.0256746	0.0303592		ABCD4	0.0641242	0.0160333		HEBP2	0.061199	0.0347366						CAMSAP1	-0.000216086	0.0498551		CASP6	0.000956008	0.0408786
EI24	0.022396	0.0304297		MAN2B1	0.101276	0.0161266		HNRNPA1P48	0.0483391	0.0349773										DESI1	-0.00104242	0.0410529
SGPP1	0.0200094	0.0309747		HEXIM1	0.0935819	0.0161643		SLC16A7	0.0338552	0.0350348										SUSD1	-0.00103838	0.0412112
AGTPBP1	-0.0253284	0.0310261		R3HDM4	-0.11009	0.0161672		GPATCH2	-0.0171847	0.0351129										JAK1	0.00106608	0.0418503
SIDT2	0.0256721	0.0312661		SPCS1	-0.131684	0.0162995		HP	-0.0157657	0.035369										ZNF557	0.000908696	0.0423628
GREM1	-0.0278292	0.0314193		SGPL1	0.0701024	0.0164073		NACA	-0.0884243	0.0355022										CMTR2	0.000936025	0.042423
TNFRSF14	0.0296169	0.0314871		ZBTB38	0.107143	0.0164731		VPS33A	0.0225383	0.035589										CCL4	0.000987185	0.0425773
GPR34	-0.0157379	0.0315218		PRELID1	-0.147177	0.0164856		MAN1A1	0.0499071	0.0359076										SIKE1	-0.00102058	0.0426772
RPL5	-0.020505	0.0315733		CD247	0.0628906	0.0164955		SIRPA	0.047715	0.0360416										RPLP1	0.00111703	0.0427114
UBQLN1	0.0270483	0.0317842		MARF1	0.114695	0.0165037		CYP27A1	0.0274163	0.0361352										EFCAB14	-0.00097678	0.0433852
VAMP2	-0.0229048	0.0318097		FAM78A	0.0736123	0.0167262		PGS1	0.0301187	0.0361722										FAM214B	0.00100984	0.0433878
PALB2	0.0213303	0.0318382		TMEM60	0.0886801	0.0168476		WDR60	-0.0216704	0.0362079										C12orf45	0.000960007	0.0435327
NRG1	-0.0280897	0.0321206		NMT1	0.124809	0.0169377		MRPL13	0.0432153	0.0364249										METTL22	0.00100781	0.0435434
BAZ2B	-0.0243406	0.0321327		EIF1AY	0.0376218	0.0170544		FASTKD1	0.0266777	0.0364578										MYOM2	0.000819826	0.0435529
MIA3	0.0245689	0.0321498		RPL7A	-0.148809	0.0170702		ATMIN	0.0376967	0.0365449										TIMM10	0.00100221	0.0436487
COIL	0.0270128	0.032283		SNAPIN	0.0941945	0.0173261		MAP3K7CL	0.0319242	0.0365781										APOBEC3A	-0.000997097	0.0436791
VCAN	-0.0265136	0.0324084		ANKRD28	-0.0619412	0.0173343		METRNL	-0.0219813	0.0366673										CHIC2	0.000972628	0.0438949
FBXO11	-0.029363	0.0324461		DDX42	0.110286	0.0175763		IL1R2	0.0221421	0.0368352										UBC	0.00126169	0.0441111
MSANTD4	0.0220884	0.0324806		BPTF	0.135058	0.01763		UBE2Z	-0.0212465	0.0369496										NKAPD1	-0.000996266	0.0443227
RPP30	0.0268975	0.032738		NHSL2	0.111324	0.0176481		CD86	-0.0591835	0.0369584										WHAMMP3	0.000987826	0.0448258
EZR	0.0244629	0.0331007		DDX60L	0.13264	0.01773		STX4	0.0286606	0.0370308										BAD	0.000945466	0.0451056
RUBCN	0.0228039	0.0334246		MAPRE1	-0.123035	0.0178667		C1QA	0.0225827	0.0370751										HCG11	0.000902808	0.0454049
HDAC6	0.0195135	0.0334759		AC090204.1	0.0625445	0.0179233		HINT1	-0.0561117	0.0371498										GADD45GIP1	0.000946515	0.0456907
NSL1	0.0282015	0.0336052		ALG6	0.0806964	0.0179696		SCYL2	0.0409836	0.0374931										PNKP	0.000940569	0.0457544
TRIM69	0.0272298	0.0336634		C1orf131	0.105981	0.0179846		IDE	0.0349288	0.0375056										CXorf38	-0.000946042	0.0465618
ING5	0.0225644	0.0342058		RPL38	-0.152156	0.0180492		RPS19	-0.0750809	0.0376752										INVS	0.000778116	0.0466454
SYNGR2	0.0206553	0.0342546		SERPING1	0.0608114	0.0181385		WDR41	-0.0279583	0.0377163										GAS5	0.000983386	0.0470191
MRPL47	0.027667	0.0342563		DYNLT1	0.134035	0.0181536		HMGB1	-0.0784739	0.0380431										CD3E	0.000907547	0.0470223
ATP2B1-AS1	-0.0279407	0.0348569		C20orf27	-0.0782327	0.018155		MAP3K1	-0.05968	0.0380892										RPS28P7	0.000954081	0.0471915
CNOT7	0.0274914	0.0348649		VPS45	0.095689	0.0182673		INTS13	0.02841	0.0381825										USP30-AS1	-0.000744716	0.0472048
PDE4D	-0.0177983	0.0350119		SH3BGRL3	-0.1476	0.0185284		R3HDM4	0.0452692	0.0382744										HPRT1	0.000956614	0.0472604
STIP1	0.0276013	0.0350928		CCDC71L	-0.0587378	0.0191362		ME2	-0.0474612	0.0382841										RPL36AL	0.00112626	0.0475285
RBM25	-0.0229024	0.0351844		UBAP2L	0.107395	0.0193116		NPL	0.0494624	0.0383819										KRCC1	0.000930135	0.0476447
SNHG5	-0.026956	0.0355608		BAZ1A	0.145562	0.0193582		HSPE1	-0.0444336	0.0387833										SEPT7P2	0.000934034	0.0476728
HLA-DQA2	0.0123045	0.0355828		NXT1	-0.0620319	0.0193825		EIF1AX	-0.0474165	0.0387969										POLR2C	0.000938962	0.0477128
SCRN1	0.025896	0.0358824		RABGAP1L	0.135895	0.0194494		BRD4	0.0431724	0.0388402										ARL1	0.000939976	0.0478174
CDYL	-0.0220607	0.0359991		RPL13	-0.146131	0.0195298		FAM96A	0.0671312	0.0389098										CNDP2	-0.000928697	0.0478363
GTF2H3	0.0244126	0.0360353		ASH1L	0.126321	0.0195442		CLU	0.0189473	0.0389194										MEA1	0.000932862	0.0479205
IRF2	0.024325	0.0360531		KANSL1L	0.0651476	0.0196873		WDTC1	0.0257514	0.0391419										SDHAF3	0.000947226	0.0479882
RNASE2	-0.0268355	0.0361528		PIM3	-0.090095	0.0196924		PLP2	0.0550662	0.0395134										IL13RA1	0.000926845	0.0484991
ICAM2	0.026139	0.0369106		MRPL53	-0.0856966	0.0197766		NIFK	-0.0449178	0.0395269										VMO1	0.000770474	0.0485086
IDH2	0.0262056	0.0371372		OSGEP	0.0868418	0.0199058		LONP2	0.039632	0.0395314										MXD3	0.00093678	0.048582
RFX5	0.0219298	0.0371459		GPN3	0.110261	0.0199261		PTK2B	0.0339621	0.0395455										MTDH	-0.00101121	0.0487241
STAT2	0.0265319	0.0371563		SAP30L	0.084986	0.0199507		COPB1	0.0572451	0.0396251										EP300	-0.000906942	0.0491173
MS4A1	0.0142091	0.0371768		SPART	0.11632	0.0199928		ACOX1	0.0349311	0.0396541										LONP2	-0.000918766	0.0492332
PFKL	0.0255463	0.0373964		SLC39A10	0.0814361	0.0200961		RBM33	0.0449704	0.0396678										RPS11	0.00106872	0.0495923
TBC1D12	-0.0199738	0.0374913		MCM8	0.0385242	0.0201258		MOB3A	0.034089	0.0397053										RPS27A	0.00110965	0.049768
PDCL3	0.026346	0.0376986		IL6R	0.131006	0.0201589		SKIL	-0.0414323	0.0397442
CKAP4	-0.0260412	0.0377354		ZFP36	-0.128536	0.0203076		IKZF1	-0.0455929	0.0398642
TRIM22	0.0262739	0.0380154		RPS2	-0.148964	0.0203132		GLT1D1	0.0454937	0.0401042
TMEM80	0.0215498	0.038116		STK16	-0.0575797	0.0203153		SLC25A16	0.0227208	0.0401658
SERPINB9	0.0262056	0.0381249		JCHAIN	0.0570204	0.0205615		SNRPD1	-0.0476258	0.0401905
RPL15P3	-0.0237328	0.0382925		GIMAP7	0.0863733	0.0206766		YBX3	0.0468674	0.0404381
IRF5	0.0238892	0.0389046		SRSF7	0.132826	0.0206806		TIAM1	0.0325761	0.0408679
WASHC2C	0.0244657	0.0389114		E2F3	0.106923	0.0207351		GPR34	0.0213222	0.0412095
JMJD1C	-0.0207037	0.0389397		IGFBP7	-0.059468	0.0207812		LY96	0.0598253	0.0415064
MAP2K6	-0.0184649	0.0390408		LARP4B	0.0957632	0.0211642		LRRK2	0.0673083	0.0416906
PLBD1	-0.023165	0.0395455		SEMA4D	0.10348	0.0214549		RPL37	-0.0709884	0.0417581
MEA1	0.0251492	0.0398275		RPAP2	0.0828425	0.0215559		HLA-DRA	-0.0706395	0.0417606
RPP21	0.0215945	0.0399514		RPS4X	-0.139114	0.0216194		SND1	0.0300065	0.0418764
GALNT6	0.0201672	0.0402563		MIR22HG	-0.108776	0.0218273		BOLA3	-0.0156907	0.0419655
PSMG2	0.0228975	0.0403281		IKBKB	0.0720206	0.0220122		MRPL23	-0.0285511	0.0429041
AK2	0.024878	0.0405509		B3GNT5	-0.0687587	0.022018		FLJ37453	0.0267986	0.0430939
C9orf78	0.0206243	0.0406374		TSPO	-0.144578	0.022071		PADI2	0.0241411	0.043124
PHF10	0.0216266	0.0407254		ADAM9	-0.0709011	0.0222911		MMP9	0.0156574	0.0432818
P2RY1	0.013742	0.0409027		TIMP2	0.105992	0.0223329		SRRT	0.0294946	0.043308
STEAP4	-0.0248175	0.0409779		CEP78	0.0592733	0.0225578		RTN3	0.0693881	0.0433185
APIP	0.0247574	0.0410243		DDX46	0.138744	0.0226893		CMTM2	0.0333787	0.0434399
PRADC1	0.0174797	0.0411128		HSPA5	0.13078	0.0227211		CRK	0.0336531	0.0434952
RMDN2	0.0217768	0.0411247		MRPS31	0.0849901	0.0227587		TRAPPC11	0.0335236	0.0439103
DDX60	0.0234969	0.041194		DCTD	0.0857869	0.0228115		PACSIN2	0.0415433	0.044533
SELENOI	0.0138196	0.0412673		ERN1	0.0627672	0.023479		KCTD12	0.0594594	0.0452247
MPC1	0.0237884	0.041463		CEP120	0.0869107	0.0236382		CRIP1	-0.040506	0.045226
FAM111A	0.0225513	0.0414738		EPSTI1	0.0810524	0.0237876		CNTLN	-0.0297118	0.0452952
CHP1	-0.0228851	0.0414938		DARS	0.114514	0.0238792		AIF1	-0.0802857	0.0456138
RNASE6	-0.0207758	0.04191		PPIP5K2	0.121291	0.0239445		CHD9	-0.0361197	0.0457329
C4orf33	0.0241587	0.0420952		NT5C3A	0.105646	0.024056		TGFBI	0.0480781	0.0457789
ING2	0.0240654	0.0427727		INTS6	0.0835105	0.0240574		DDX18	-0.0443381	0.0460524
TRAFD1	0.0240354	0.0428615		FER	0.0919771	0.0241239		MGAM	0.0309431	0.0464192
AGFG1	-0.0235127	0.0430936		C2orf74	0.0682621	0.0241448		SETDB2	0.0347777	0.0470335
PTMA	0.0124513	0.0432066		CD3E	0.0601862	0.0242667		ELMSAN1	0.0291239	0.0470913
PARP14	0.0229151	0.0434578		UBR3	0.082836	0.0243287		MLXIP	0.0278894	0.0472318
CD180	0.0184215	0.0436285		SMCHD1	0.138151	0.024389		UBN2	0.0236454	0.0472461
SOX4	0.0223865	0.0438532		XRCC5	0.139778	0.0245569		DHFR2	0.0147047	0.0472615
AIP	0.0230224	0.043898		THOC5	-0.0642177	0.0246204		UBE2D1	0.0548008	0.0472618
IL18	-0.0210806	0.0440222		S100A10	-0.136124	0.0246847		DCAF10	0.0244611	0.0472644
STRADB	0.0184189	0.0441606		LAIR1	0.0970991	0.0246891		RPL41	-0.0539732	0.0475581
CSF3R	-0.0197038	0.0441847		CHRNB1	0.0537445	0.0248048		UBXN7	-0.0286687	0.0481556
TRRAP	0.0170376	0.0447738		MT-CO2	-0.135198	0.0248728		TUBB1	0.0196776	0.0484926
GIGYF2	-0.0224251	0.0456364		ID2	-0.120748	0.0249005		TUBA4A	0.0367877	0.0488459
MIR4435-2HG	-0.02174	0.0462306		AC020916.1	-0.0595701	0.0249306		EPM2AIP1	0.0319193	0.0488804
ITGAL	0.0212971	0.0462637		ZNF134	0.0584745	0.0249827		KNSTRN	-0.0150373	0.0490989
FRMD8	-0.0208382	0.0463219		CNBP	-0.144098	0.025111		CHMP7	0.0198704	0.0492435
AC079325.2	0.00829855	0.0464038		RFX2	-0.0566158	0.0253926		ZNF484	0.0161584	0.0494924
GNG2	0.0210141	0.0464864		MX2	0.109419	0.0256819		USP15	0.0642659	0.0496048
SLC12A6	-0.0227092	0.0466191		RFFL	0.0742102	0.0257963		NQO2	0.0331326	0.0498606
IFI44L	0.0148361	0.0469318		EXOSC9	-0.0786563	0.0258391		TAP1	0.0478898	0.0499458
GBP3	0.0223659	0.0469383		HIST1H2BD	0.0467107	0.0258669		GTF2E2	-0.0274472	0.0499987
RPL30P4	-0.0157321	0.0470218		LSM8	-0.119607	0.0258711
BTK	0.0182779	0.0474131		TXNDC16	0.0683694	0.0262221
BZW1P2	-0.0223138	0.0475684		CATSPER1	0.0659576	0.0263024
CTSC	0.015661	0.0476339		AC016876.2	0.103168	0.0263634
FUOM	0.0184545	0.047681		STAP1	0.0355651	0.0265952
HIF1A	0.0218162	0.0480268		PTER	0.0790544	0.026626
PCMT1	0.0179696	0.0482918		RSRP1	0.120634	0.0267274
CCT4	0.0196688	0.0483931		LPAR6	0.123957	0.026918
SEC31A	0.0219658	0.0486582		AXIN1	0.0555401	0.0269611
GGTA1P	-0.0214525	0.0488307		PRAL	0.0657255	0.0271942
ZNF14	0.0123817	0.0492855		YPEL2	-0.097751	0.0272271
RAP1B	0.0117525	0.0494009		TNFRSF1A	0.107324	0.0272559
CYP4F3	-0.0168267	0.0495771		MSH2	0.046841	0.0273333
HINT3	0.0210506	0.0496016		RBM34	0.0631465	0.0274714
RBBP8	0.0217128	0.0496797		ZNF28	0.0540194	0.0277144
				BTN3A3	0.089038	0.0277255
				EIF4ENIF1	0.0688059	0.027849
				NAPG	-0.0905754	0.0279874
				ACAP2	0.140215	0.0281469
				EIF2AK2	0.0924176	0.028277
				NEDD1	0.0748792	0.028372
				FIP1L1	0.0868939	0.0284618
				EDEM3	0.101796	0.0285482
				XRN1	0.122188	0.0286375
				LGALS3	-0.134615	0.028649
				MRPL50	0.0716291	0.0287036
				LY6E	0.0654227	0.0287692
				SUMO1	-0.12344	0.0290679
				DRAM1	-0.0945677	0.029074
				GOLGA4	0.116146	0.0292729
				CMTR2	0.0542712	0.0292795
				ANKRD12	0.137245	0.0293136
				ZNF280D	0.091367	0.0293248
				ALPK1	0.102468	0.0295315
				VPS35	0.124547	0.0295346
				ZFP36L2	0.127875	0.0298333
				OXR1	0.109519	0.0298931
				STRBP	-0.0405927	0.0300676
				MRPL12	-0.0492621	0.0301348
				ZFAND6	0.117547	0.0302814
				PAIP2	-0.127589	0.0303138
				SMARCA5	0.131114	0.0306945
				CNTRL	0.124532	0.0307197
				GBP3	0.0902248	0.0308931
				COPS5	0.105407	0.0309508
				ARHGEF10L	0.0757084	0.0309642
				CPT2	0.0631174	0.0309978
				USP16	0.115903	0.0310118
				PPTC7	0.11042	0.0312691
				SAMD9	0.0939641	0.0314225
				RPL34	-0.138063	0.0318364
				KIAA0319L	0.0989709	0.0319952
				SON	0.13761	0.0321346
				USP7	0.115594	0.0322056
				IKZF3	0.0581783	0.0322153
				TSR1	0.0821807	0.0322542
				HSCB	-0.0607995	0.0324464
				TPR	0.122293	0.0324747
				SLFN13	0.0415985	0.032801
				CALM1	0.133978	0.0329716
				PET100	-0.123721	0.0333968
				TAP2	0.0837238	0.0336688
				CHN2	-0.0867005	0.0337664
				IGSF6	0.130548	0.0337685
				DNAJC8	0.130895	0.0338269
				GAPDH	-0.13642	0.0338497
				ANKIB1	0.0870516	0.0339383
				SPATA5	0.0412436	0.0339869
				HELZ2	0.0692259	0.0341853
				EAF1	-0.070806	0.0341875
				PSMC2	-0.100562	0.0341974
				KRT23	0.0639493	0.0343071
				SUPT16H	0.114724	0.0343079
				UBXN4	0.131507	0.0343387
				KPNB1	0.124431	0.0344592
				RPS15A	-0.133874	0.0344595
				PAPD5	0.0839026	0.0344685
				GIN1	0.044139	0.0345251
				FLI1	0.112083	0.0347258
				CNOT6L	0.104943	0.0347674
				PSMC4	0.0861041	0.0349763
				TBCE	0.0589776	0.0351341
				RHOA	-0.135038	0.0353791
				SCAF11	0.134312	0.035489
				CD63	-0.130319	0.0357009
				P2RX7	0.0801498	0.0357752
				TERF1	0.0863782	0.0357815
				RPL23AP48	0.0605393	0.0357862
				SRRT	0.0749949	0.0359471
				CLK4	0.0991651	0.0359563
				MTFR1L	0.0748197	0.0360289
				SASH1	0.0509015	0.0360431
				COX11	0.0531565	0.0362896
				PHACTR2	0.0980684	0.036322
				RRN3P1	-0.044216	0.0363299
				RPL9P9	-0.133011	0.036332
				SMG1	0.101581	0.0363549
				MDFIC	0.0857347	0.0364139
				HSPA1A	0.0747802	0.0365421
				STX2	0.0695293	0.03657
				CLU	-0.0429835	0.0365859
				SETDB1	0.069384	0.0367575
				AP3D1	0.0743326	0.0370371
				TRG-AS1	0.0519602	0.0372017
				IAH1	-0.0798519	0.0373353
				DTX3L	0.0960266	0.0374415
				PMF1	-0.0641954	0.0375761
				GALNT6	0.0627555	0.0377026
				HERC6	0.0597006	0.0380907
				BRD4	0.0990952	0.0380913
				RPS17	-0.13233	0.0383188
				WBP4	0.0937435	0.0383256
				HERC3	0.0678805	0.0383365
				POLR2B	0.0954024	0.0384358
				ABCF1	0.100547	0.0385458
				EIF2S2	0.125151	0.0387038
				TMEM179B	-0.0944961	0.0387355
				APOL2	0.0873071	0.0389291
				RAB11B	-0.0537269	0.0390032
				ATP6V1B2	0.123058	0.0390091
				PGGT1B	-0.103699	0.0391057
				EPC2	0.0894173	0.0392078
				AC103591.3	-0.0721264	0.0396456
				HMGXB3	-0.0427058	0.0396847
				MRFAP1L1	0.0922176	0.03994
				SYNCRIP	0.122408	0.03997
				ANKRD44	0.102062	0.0401208
				RPL17	-0.131421	0.0403181
				CNBD2	0.0455827	0.0403323
				RPL13A	-0.131436	0.0403799
				CD2	0.0674695	0.0404227
				CFD	-0.124323	0.0404523
				GVINP1	0.0694497	0.0405593
				RSU1	-0.0975929	0.040618
				PRR14L	0.105494	0.0406633
				RNF187	-0.0547284	0.0407736
				CES1	0.0600103	0.0408236
				AIM2	0.0680035	0.0409177
				TNFRSF14	-0.0939094	0.0410681
				ZDHHC2	0.0639417	0.0411913
				TTC9C	0.0645513	0.0412101
				SAFB2	0.0921428	0.0412737
				RPL27	-0.131015	0.0412939
				PEF1	-0.0568217	0.0415673
				BDP1	0.106429	0.0415791
				COA5	0.0897028	0.0417685
				PLA2G15	0.0504692	0.0417745
				TNPO3	0.0849182	0.0419316
				SCARB2	0.108569	0.0419387
				SRPRA	0.0979446	0.0419961
				KDM1A	0.0692327	0.042011
				GPATCH8	0.10197	0.0420249
				SEPT6	0.100228	0.0422337
				CHD9	0.09824	0.0422723
				ACADM	0.0955696	0.0423411
				RPS13	-0.129742	0.0428287
				HCG11	0.050136	0.0428756
				ANKRD26	0.0587767	0.0428961
				SNX6	0.125567	0.0432305
				RPS3A	-0.128039	0.0434315
				SMC3	0.114061	0.0436812
				DAAM1	0.0663491	0.0438208
				R3HDM1	0.0829803	0.0438254
				CD96	0.0548742	0.0438922
				ASAH1	-0.128202	0.0440112
				CD302	0.125653	0.0440373
				RBP7	0.114126	0.0440748
				ADD3	0.125803	0.0441784
				RSF1	0.111114	0.0442119
				SDAD1	0.093743	0.0445978
				KCTD12	0.119577	0.0448534
				PADI2	-0.0474132	0.0451737
				LINC00861	0.0513481	0.0452019
				TFEC	0.106406	0.0453901
				MCMBP	0.0986852	0.0454327
				SESN3	0.0847007	0.0455004
				CMTM6	-0.127972	0.0455187
				GAR1	0.0529079	0.0457278
				PNRC2	0.124816	0.0460381
				GNG11	0.063608	0.046291
				RPS24	-0.12659	0.0463304
				RPL24	-0.127765	0.0465427
				CWC27	0.0880548	0.0466074
				HMGA1	-0.0617309	0.0466886
				GIMAP1	0.0763496	0.0467592
				CUL1	0.0869377	0.0469037
				NUP58	0.076549	0.0469386
				BZW1P2	0.0912515	0.0471109
				CD2AP	0.077569	0.0471444
				YIPF6	0.0710676	0.0473428
				CLIC4	-0.0760114	0.0475416
				MTX2	0.044368	0.0476473
				OTUD6B	0.081642	0.0476948
				SLC25A6	-0.119936	0.047807
				PPM1N	-0.0547948	0.0478455
				CLEC2D	0.0636375	0.0479796
				PPP1CA	-0.103489	0.0479884
				C1orf123	0.0723244	0.0480492
				TRMT1L	0.0602651	0.0480569
				COX5A	-0.110667	0.0482351
				MS4A14	0.0614052	0.0486061
				SLC15A3	-0.0613322	0.0486941
				ZRANB2	0.110545	0.0487944
				PTOV1	0.0653964	0.0488412
				CCR7	0.0434991	0.0489557
				GTDC1	-0.0519024	0.0492832
				VCAN	0.113949	0.049374
				EXOC3	0.0725804	0.0498621
				BOD1L1	0.117827	0.0498728
				SSB	0.115172	0.0498767

## Sheet: neutrophils DESeq2
SS				DM				RA				SSc				AAV				IIP
gene	log2FoldChange	pvalue		gene	log2FoldChange	pvalue		gene	log2FoldChange	pvalue		gene	log2FoldChange	pvalue		gene	log2FoldChange	pvalue		gene	log2FoldChange	pvalue
KCNJ15	1.0577	1.06312e-08		GIMAP4	0.428656	5.20173e-06		FKBP5	1.42905	2.84159e-06		SLPI	-0.0351189	9.59653e-05		HSPA5	0.00244826	0.000281425		MYL6	0.421075	1.69444e-05
GIMAP4	1.00039	4.56295e-07		IFI16	0.330242	0.000113123		GNG2	0.511846	2.31689e-05		TNFAIP3	0.0365577	0.000155033		EVI5	0.000929979	0.000493336		S100A4	0.422097	2.03052e-05
APOL2	0.963799	2.89657e-06		CEP290	0.139899	0.000221411		HMGB2	0.0738171	0.000215869		NFKBIA	0.0448911	0.000158211		FYTTD1	-0.000531509	0.00144899		SNHG5	0.393459	2.26155e-05
ZBP1	1.23886	1.05437e-05		ROCK2	0.252893	0.000228741		MTRNR2L8	0.0348827	0.00104129		IER3	0.0285732	0.000555247		TMEM216	0.00080081	0.00152583		UBA52	0.41257	3.08843e-05
TRAFD1	1.05795	1.36863e-05		PHF11	0.264041	0.000251415		MED15	0.0235373	0.00169199		ASXL1	0.0197505	0.000726076		PPBP	0.00097742	0.0018282		GPX1	0.293887	6.33801e-05
GBP5	1.15561	1.42783e-05		ZBTB20	0.183292	0.000267816		IL18R1	0.0235472	0.00169374		ADPGK	0.0287322	0.000770189		BICRAL	0.000963731	0.00207476		PRDX5	0.368821	0.000114378
GBP1	1.13177	1.78353e-05		FBXW5	0.19174	0.000343565		EFR3A	0.0211953	0.001921		WHAMM	0.0268938	0.000804571		NUP214	0.00161204	0.00267093		MRPL36	0.118422	0.000160374
ATG3	0.719606	2.10777e-05		DTX3L	0.292841	0.000363463		RALBP1	-0.0167803	0.00192618		RFWD2	0.0543918	0.00137437		SLTM	0.0017886	0.00301487		EIF1AY	0.0683063	0.000182762
GPR65	0.772592	2.73671e-05		CTR9	0.253377	0.000409113		F5	0.0193038	0.00197513		UBE2Q2	0.03317	0.00162847		CAVIN2	0.000650755	0.00346256		LST1	0.334133	0.000187986
SAMD9L	1.00077	3.95881e-05		UTY	0.126149	0.000459774		RALGAPA2	0.0191334	0.00197957		ZBTB20	0.0225991	0.00182534		PRR34-AS1	0.000745199	0.00350154		SKP1	0.353565	0.000213676
FYB1	0.54313	4.83957e-05		IFIH1	0.215336	0.000531167		CEACAM4	0.0185129	0.00205785		DEFA3	-0.0120532	0.00192944		EHBP1L1	0.00114079	0.00372808		MGST3	0.144492	0.000368217
RPL21	-1.05922	5.01428e-05		SAMD9L	0.26109	0.000684908		ENTPD4	0.0187583	0.00214935		SERPINB8	0.0155748	0.00200347		S100A11	0.00210477	0.00375643		RPS4Y1	0.071466	0.000382475
SERPING1	1.04616	5.28871e-05		PARP14	0.252952	0.000690358		ARHGAP45	0.00939015	0.00320665		CEACAM4	-0.020161	0.00229177		LY6E	-0.000297697	0.00377108		MRPL11	0.103512	0.00043571
RPL11	-1.03982	5.87117e-05		ETF1	-0.231909	0.000748869		GNL3L	0.013901	0.00327114		RILPL2	0.045296	0.00235068		HIF1A	-0.00113964	0.0040519		CLC	0.12824	0.00062072
PARP9	0.855614	6.01475e-05		SLFN5	0.158784	0.000827651		FFAR2	-0.0105475	0.00345055		USF1	0.0278487	0.00264956		ARPP19	-0.000698247	0.00533128		S100A10	0.16955	0.000713257
SERF2	-0.768283	6.14158e-05		MX1	0.170214	0.000930868		C19orf53	-0.0124198	0.00378592		CCSER2	0.0280849	0.0027224		CYSTM1	0.00151606	0.00538862		ELOB	0.302883	0.000801608
EFHD2	0.692823	7.7404e-05		DDX58	0.237711	0.000950999		UTY	0.009132	0.00388662		CMTM2	-0.0572958	0.00307979		EFR3A	-0.000406514	0.00552766		NAA38	0.20603	0.000849076
SECTM1	0.938199	8.54868e-05		TNFSF10	0.257742	0.00099425		EDEM3	0.00977247	0.00442189		LINC01578	0.043147	0.00332186		LMO2	0.000761709	0.00557563		CST3	0.210875	0.000914789
APOL6	1.00985	8.95527e-05		IFIT2	0.213734	0.00100705		TOB1	0.00900555	0.00458977		KIAA1143	0.0349152	0.00383246		CMTM2	0.00176374	0.00563107		UQCRH	0.234961	0.00108813
FGL2	0.664584	9.88827e-05		SLFN12	0.125064	0.00101654		GALNT7	0.00984468	0.00488257		HNRNPA2B1	0.0594283	0.00402634		CWC27	0.000598408	0.00608037		DGUOK	0.189516	0.00115479
RPL31	-0.9994	0.00010222		ALPL	-0.214427	0.00102579		RCSD1	0.00753108	0.0049261		SEC31A	0.0219846	0.00450496		GNG10	0.00149613	0.00628579		CXCR1	-0.285305	0.0012294
RPL35A	-1.00139	0.000103084		SYNCRIP	0.193614	0.00107326		EIF1AY	0.00452317	0.00497371		TMBIM4	-0.0616496	0.00464443		FAM13B	-0.000855517	0.00650312		ATP5J2	0.130285	0.00127076
RPL10	-0.996379	0.000109134		STAT2	0.21398	0.0012201		INPP5D	0.00791917	0.00505382		SULT1B1	-0.0236643	0.00491617		CSNK2A2	0.00047004	0.00655224		SIVA1	0.190822	0.00143846
GK	0.763421	0.000113157		BST2	0.192627	0.00130486		NDC80	-0.0054884	0.00514236		RELA	0.0193348	0.00537043		MED10	0.000868897	0.00657315		MXD1	-0.273145	0.00147221
ANKRD22	0.991514	0.000113868		URI1	0.124844	0.00132522		MMP9	0.00897917	0.00571363		SLFN5	0.0182079	0.00547425		COMTD1	0.000374998	0.00726022		EIF3M	0.141457	0.00150313
DDX60L	0.839525	0.000124373		XPA	0.143958	0.00138914		CLEC4E	0.00617315	0.00572908		TRPV2	0.0129375	0.00604339		LINC01094	0.000515475	0.00735141		RPS10	0.207496	0.00161001
RPS27A	-0.965168	0.000131214		GTF3C3	0.112088	0.0014379		PIM3	-0.00890712	0.00576765		CST7	-0.0238744	0.00626489		EPSTI1	-0.000443316	0.0075021		UTY	0.0811748	0.00168526
RPL34	-0.950426	0.000141367		SSB	0.177365	0.0014505		HBB	0.00501547	0.00581857		SECTM1	-0.023749	0.00637027		WARS	-0.000553777	0.0078791		NDUFS7	0.102528	0.00175348
RPS8	-0.953736	0.000157621		DHRS12	-0.168479	0.00155805		RTN3	0.00433893	0.00627554		PGGT1B	0.0235615	0.0065358		C19orf25	0.00063645	0.00793208		RPL35P5	0.113941	0.00178246
AIM2	0.939254	0.000174285		NBPF12	0.13583	0.00170304		WDFY4	0.00834122	0.00635232		ZNF91	0.0138831	0.00653882		ACTR3	0.00246941	0.0079979		COPS6	0.144958	0.00193165
RPL9	-0.936722	0.000179393		TRIM56	0.176107	0.00176278		KDM3A	-0.0071916	0.00635762		NAAA	0.0165693	0.00674284		CALCOCO2	-0.00142417	0.00852526		CYBA	0.265707	0.00194997
GLRX	0.767637	0.000185184		ASAH1	-0.269321	0.00187774		ZNF281	0.00749556	0.00652607		GTPBP4	0.0158215	0.00710686		HAUS4	0.000770271	0.00873428		LRRC6	-0.10966	0.00196938
RPL15	-0.936472	0.000186365		RDH11	0.112334	0.0019365		DDX3Y	0.00406722	0.00681057		PPIL4	0.0252019	0.00721525		SNX4	0.000726573	0.00883808		AP2S1	0.14474	0.00199133
SEC63	-0.932352	0.000193329		RTN3	-0.268709	0.00200877		CEP290	-0.00404711	0.00695418		UVRAG	0.0223382	0.00729342		RBM47	0.00127468	0.00902202		NDUFV2	0.168361	0.00210441
P2RY14	0.923481	0.00020259		NUP58	0.161788	0.00212083		ITGB2-AS1	-0.0075691	0.0072027		RC3H2	0.0219767	0.00739423		MICAL1	-0.000488502	0.00966471		NDUFB7	0.142182	0.00211393
AC115223.1	-0.837493	0.000225499		MALAT1	0.267419	0.00219546		PIM1	-0.00718625	0.0073093		EZR	0.0274443	0.00757117		POC5	0.000432381	0.01055		RNASET2	0.258093	0.00228244
RPL36	-0.91014	0.000229066		ZRANB2	0.224925	0.00219889		IL1B	-0.00741095	0.0073207		KLHL36	0.0150389	0.00762834		SSH1	0.000760105	0.0107514		DYNLL1	0.160308	0.00242057
RACK1	-0.912298	0.000229283		XAF1	0.161064	0.00223976		ACTB	0.00391495	0.00787463		FBRS	0.0252076	0.00766299		ITGA4	-0.000671626	0.0110068		SNRPB	0.151466	0.00245908
POLB	0.81932	0.00024107		G0S2	-0.20842	0.00230222		TM6SF1	0.00612535	0.00792842		REV3L	0.0221689	0.00778111		CD59	0.00110634	0.011061		ATP5O	0.177426	0.00248325
RPS6	-0.896725	0.000253956		TNFAIP6	0.216483	0.00233897		CREG1	0.00613679	0.00801239		SVIP	0.0243312	0.00788045		DDX17	-0.00163693	0.01137		EMP3	0.165774	0.00255259
RPS21	-0.87425	0.000272388		OAS1	0.106812	0.00237265		KPNA6	0.00643151	0.00821592		LST1	-0.0678225	0.00801398		CDK5RAP2	0.000617274	0.011916		MCUB	0.0962598	0.00261786
CASP1	0.594653	0.00027335		OASL	0.176514	0.00248548		THAP9-AS1	-0.00671787	0.00837657		IFT88	0.0149114	0.00803019		CFAP36	0.000462659	0.0120042		EPB41L4A-AS1	0.0843257	0.00267435
FCGR1A	0.871392	0.000278407		EIF1AY	0.0787881	0.00249125		PLOD1	0.0050514	0.00880717		S100A4	-0.0575088	0.00814271		FBXW5	-0.000366377	0.012072		SPCS1	0.206058	0.0027021
STAT1	0.772196	0.000286666		TMEM140	0.188428	0.00249793		ADIPOR2	0.00645379	0.00892775		ATF1	0.0185733	0.00835489		MRVI1	0.00104835	0.0121443		FAM96A	0.215036	0.00279892
RPS14	-0.883029	0.000286702		ATP5G1	0.137154	0.00251162		HBA2	0.00379945	0.00910551		SMIM10L1	0.0188643	0.00856536		AC034236.1	0.000683198	0.0123179		PFDN5	0.213535	0.0028349
AC099336.2	-0.531579	0.000292135		WDR43	0.133561	0.00257805		ALDOA	0.00358765	0.00989028		DNAJA1	0.0599933	0.00918471		LMNB1	0.00127498	0.012657		TSPO	0.240908	0.00287386
RNF168	-0.732956	0.000292714		GLT1D1	-0.21967	0.00258302		S100A12	0.00479371	0.0102837		AC099343.3	0.0198785	0.00931617		INPP5D	-0.000675159	0.0149234		UQCRQ	0.213295	0.00287534
KIAA0040	0.755853	0.00029388		RMI1	0.132213	0.00270633		CYP4F3	0.00501455	0.010676		MYL6	-0.0585175	0.00933224		TMEM126A	0.000542671	0.0150601		MRPS21	0.139202	0.00293563
RPL13	-0.858767	0.000361903		GZMB	0.1362	0.00276126		ZBTB7A	-0.00517485	0.0112215		GMFG	-0.0633346	0.00936885		RAB8A	-0.00111754	0.0151182		COPS9	0.148663	0.00297872
RPL27	-0.845206	0.000398332		NIPBL	0.25774	0.00288047		C4orf3	0.00363488	0.0112948		STYXL1	0.0153387	0.00942234		VPS45	0.00038356	0.0152081		RPS14	0.169974	0.00300193
RPS23	-0.845191	0.000403458		DNAJC3	-0.23135	0.00288662		ATP2B1	-0.00391893	0.0115515		NORAD	0.0312008	0.00942291		PRR14L	-0.00058549	0.0155595		PRDX3	0.189103	0.00303234
WDFY1	0.834933	0.000417187		NFXL1	0.124697	0.00291343		GTF2A1	0.00516132	0.0116231		S100A8	-0.0473538	0.00963965		INPP4B	0.000464298	0.0156116		UQCR11	0.243242	0.00306043
RPL41	-0.823038	0.000425808		RTP4	0.0982007	0.00298816		THAP5	-0.00512926	0.0117886		FAM50A	-0.0107713	0.00971442		KCNJ3	0.000642212	0.0159649		SEMA4D	-0.241709	0.00310911
HLA-E	0.401535	0.000449547		IFI35	0.155383	0.00299222		ANAPC15	0.00495037	0.0118698		FIG4	-0.0104109	0.00976054		RCSD1	-0.000903214	0.0162631		LGALS1	0.142129	0.00314834
RPL24	-0.83173	0.000451226		FTH1	-0.252599	0.0031176		MARC1	0.00482578	0.0118916		LSM14A	0.0411444	0.00976317		PPM1B	0.00074399	0.0164423		OXLD1	0.0989969	0.00322544
TNFSF10	0.777081	0.00045235		ARHGEF3	0.116232	0.00314666		SULT1A1	0.00451367	0.0120361		C1orf43	0.0312888	0.00979803		KLHL24	-0.000487862	0.0165703		C8orf59	0.13454	0.00323206
RPL27A	-0.81823	0.000484547		LINC00963	-0.146678	0.00322113		MOSPD2	0.00361089	0.012098		MALT1	0.014665	0.00993229		IPO9	0.000354958	0.0171846		NDUFA2	0.216692	0.00323247
RPL7	-0.808672	0.000532285		BTN2A1	0.244993	0.00324266		ZSCAN16-AS1	-0.00321033	0.0122424		LYPLA1	-0.0204743	0.0100826		SLC31A2	0.00101438	0.0176561		AL592114.1	0.0961388	0.00333515
RPL13A	-0.811944	0.000534633		CCR1	0.216976	0.00325346		GNG7	-0.00341692	0.0135442		LETM2	0.0165241	0.0105191		SNX10	-0.00150011	0.0178082		SERF2	0.240876	0.00336885
RPLP1	-0.803373	0.000572012		ADRB2	0.128812	0.0032818		DLGAP4	0.00458862	0.0136273		IL7R	0.0167926	0.0109774		TSC22D3	0.00145661	0.017943		GPX4	0.186329	0.0034002
RPS13	-0.797162	0.000591108		DDX3Y	0.077457	0.00333591		HIST1H1B	0.00359195	0.0139891		L3MBTL3	0.0179692	0.0111189		KATNA1	0.000466227	0.0179447		RPL8	0.15046	0.00372252
RPS17	-0.789942	0.000610556		ZBP1	0.161325	0.00346243		FTX	0.00452772	0.0140079		CDK11B	0.0329448	0.0112939		AZI2	-0.00050241	0.0181598		MAP3K11	-0.150934	0.00374029
RPLP0	-0.690412	0.000640088		ATRX	0.2491	0.00355858		SLC25A28	-0.0032563	0.0143113		RDX	0.0140382	0.011305		NCKAP1L	-0.000575225	0.0182075		IFI27L2	0.120816	0.00386895
PARP14	0.764437	0.000655013		NBPF15	0.150168	0.00361246		SLC40A1	0.003718	0.0145208		ABLIM1	0.0146374	0.0114678		ZMYM6	-0.000333766	0.0185838		SLC25A37	-0.23044	0.00405773
RPS5	-0.778763	0.000687964		NDUFB9	0.177657	0.00363164		MASTL	-0.00306815	0.0146551		MYADM	0.0371734	0.0116532		IP6K1	0.000568413	0.0189157		FKBP3	0.194178	0.00406791
ST8SIA4	0.593074	0.000701823		MAT2A	0.0994482	0.00365188		TET3	-0.00440286	0.0150225		TCP11L2	0.0308695	0.0118502		UPF3B	0.00064556	0.0189689		REEP5	0.204252	0.00409131
RPL3	-0.775912	0.000706086		ARPC3	-0.241656	0.00367548		PADI4	0.00386006	0.0150959		TMBIM1	-0.0175897	0.0119543		SCAMP1	-0.000330651	0.0190134		ANAPC11	0.165597	0.00421634
RNF213	0.705731	0.000706305		FAM120A	0.21727	0.00369425		TBC1D10C	0.00362686	0.0154955		CAMK4	0.00991072	0.0119666		PHAX	0.000570039	0.0192248		WIPF1	-0.229654	0.00426039
LARP1B	-0.750708	0.000735793		SAMD9	0.234437	0.00377824		RASSF4	0.00381199	0.0158186		GPS2	-0.010495	0.0123791		XAF1	-0.000559561	0.0197369		RPL11	0.165601	0.00427375
RPL17	-0.766249	0.000737276		CMAS	0.132836	0.00393059		IL1R2	0.00365414	0.0161477		PNRC1	0.0578985	0.012578		CPSF7	0.000816221	0.0201033		CCDC50	0.0682354	0.00433869
BTN3A1	0.741413	0.000737278		CNPY3	-0.203526	0.00397028		MTMR3	0.00348639	0.016157		FAM107B	0.0382674	0.0126918		TXNDC17	0.0010031	0.0207999		CUTA	0.115582	0.0043577
LRRC75A-AS1	-0.771565	0.000741534		PHACTR1	-0.14438	0.00401991		XIST	-0.00154919	0.0162473		CD274	-0.00974469	0.0127192		STRN3	0.000721114	0.020821		PFDN1	0.0900084	0.00445555
SIRPB2	0.756794	0.000763603		SSX2IP	0.100711	0.00410702		GCA	0.00279195	0.0162853		PPP6C	0.0240609	0.0134702		NBPF15	-0.000341367	0.0208434		MYL12B	0.20503	0.00465303
RPL35	-0.744711	0.000772687		HEXIM1	0.175317	0.00412318		ITFG1	0.00405381	0.0165419		C4orf3	-0.0395965	0.0134745		MT-ND1	0.00121748	0.0209341		ATP5G2	0.158805	0.00477779
RPS3A	-0.763736	0.000792741		NOP10	-0.248096	0.00414067		ARG1	0.00187752	0.0170631		CCT7	0.0137619	0.0137156		AC010343.1	0.000486319	0.0212873		BORCS7	0.0908511	0.0048983
XRN1	0.611839	0.000817777		CCR7	0.0934376	0.00418683		PSTPIP2	0.00374616	0.0170868		C9orf78	0.0351067	0.0137233		KCNJ15	-0.00134441	0.021486		ADIPOR2	0.102836	0.00495212
RPL14	-0.750268	0.000860924		MIF	0.140562	0.00420444		UBXN2B	0.00311246	0.0173281		KDELR1	0.013918	0.0138371		MEFV	-0.000823222	0.0220192		RPS16	0.137583	0.00511988
RPL9P9	-0.7522	0.000861138		ZFAND1	0.107398	0.00426056		GYG1	0.00381983	0.0175768		HIVEP1	0.0274085	0.0140772		GSEC	0.000598402	0.0220849		RACK1	0.153332	0.00521
HCK	0.503348	0.000869393		UFD1	-0.193084	0.00434358		CSNK1G1	0.00370741	0.0179473		RBSN	0.0150866	0.0144172		PIGH	0.000358025	0.0221282		SNRPC	0.112094	0.00521552
RPL12	-0.745913	0.000899016		TTL	0.0869926	0.00439109		LINC01094	-0.00266894	0.0186763		OSBPL9	0.0219126	0.0146941		NUDT16	0.000566197	0.0222949		DAD1	0.199343	0.00530811
RPL8	-0.729019	0.000943717		DDX60	0.123077	0.00439553		UQCR10	-0.00276743	0.0190044		RCAN3	0.0148159	0.0147533		NAAA	-0.000312104	0.0223788		DDX3Y	0.0484486	0.00541607
PABPC1	-0.622511	0.000981974		SPG11	0.194816	0.00441563		CRISPLD2	0.00305866	0.0196851		OTUD6B	0.0101799	0.0147825		CCDC7	0.000686669	0.0223997		RPLP1	0.150203	0.00554383
CALCOCO2	0.542184	0.000986405		SH2D1A	0.0986109	0.00448061		INPP4B	-0.00254921	0.0198566		EIF1AY	-0.0067206	0.014916		RN7SL2	0.000794466	0.0225543		RPS19	0.14474	0.00578002
RGCC	-0.421326	0.000995703		AC093591.1	0.11272	0.00448082		ABCF1	-0.00314932	0.0199286		AC243960.1	0.0143804	0.0155023		LIMD2	0.0011084	0.0227455		LGALS2	0.0904392	0.00580169
AC034236.1	-0.628973	0.0010005		BAZ1B	0.160278	0.004551		USP36	-0.00249039	0.0200063		PTPN2	0.0263945	0.0157089		RAD21	-0.0013803	0.0227786		ATP5H	0.170506	0.00588095
RPS27	-0.733366	0.00100738		KPNB1	0.244401	0.00456266		PRPF4B	-0.00319816	0.0203522		KLF10	0.0182285	0.0157542		ISG15	-0.000428264	0.0229154		NDUFA11	0.160371	0.00588332
EMB	-0.667655	0.00102268		SRGN	-0.237366	0.00506259		SUZ12P1	0.00353382	0.0204685		DCAF5	0.0219946	0.0157768		GIMAP4	-0.00125072	0.0233751		ZC3HAV1	-0.186328	0.00603573
RPL14P1	-0.642544	0.00102716		STIP1	0.106893	0.00524605		NEXN	-0.00243986	0.0207979		AC245297.3	0.0143752	0.0159091		DDX60L	-0.000999346	0.0236577		FUNDC2	0.0785475	0.00620023
RPL37	-0.72741	0.00105641		PARP9	0.228773	0.00525864		NQO2	0.00320813	0.0210151		ARPP19	0.0283954	0.0164143		SPDL1	0.000302163	0.0237417		SSR4	0.133692	0.00629713
RPL32	-0.721562	0.00111079		PROK2	-0.226673	0.00526958		RNF139	0.00344431	0.0210175		ASCC3	0.0127786	0.0164628		KLF4	0.000560467	0.0237838		LSM2	0.0694088	0.00630476
AC016739.1	-0.623823	0.0011391		INPP5D	0.203636	0.00556258		ACBD6	0.00332149	0.0218398		GCA	-0.0526081	0.016577		SYNE3	0.00039768	0.0241913		WDR83OS	0.157345	0.00638749
HIST1H1C	-0.703354	0.00114024		ADSS	0.185227	0.00556491		RAB18	0.0024064	0.0227296		ZFAS1	0.0447553	0.0166773		C1GALT1	-0.000749439	0.0242702		RPL18	0.103527	0.00660359
TPT1	-0.681937	0.00116041		ELL	-0.176716	0.00558023		ACTR2	0.0027054	0.0228042		NUP214	-0.0334783	0.0168565		LYPLA2	0.000645592	0.0244682		RNFT1	-0.107764	0.00669626
MXI1	-0.698979	0.00117407		SAMD3	0.100823	0.0055889		PTPN2	-0.00308301	0.0229053		BCL2	0.0144204	0.0169374		PARL	0.000380554	0.0244732		CRIPT	0.164525	0.00670841
RPL22	-0.649275	0.00117676		GIMAP1	0.092586	0.00563991		TKT	0.00235788	0.0233011		ATXN7L3	0.019706	0.0173765		BORCS7	0.000499644	0.025259		HS3ST1	0.082234	0.00672422
RPLP2	-0.688243	0.00118937		TSPAN31	0.0977666	0.00565741		BAZ2B	-0.0023765	0.023391		EHD1	0.0279932	0.0177289		MCEMP1	0.000695395	0.0260907		EDRF1	-0.0980557	0.00699185
PSTPIP2	0.712844	0.00118985		ARL4A	0.141069	0.00566281		RPS4Y1	0.00238115	0.0241421		EXOSC10	0.012159	0.0177318		IFRD1	-0.000900687	0.0264969		JTB	0.205438	0.00705064
AL136454.1	-0.642064	0.00121889		U62317.5	0.186704	0.00568583		MAP2K3	0.00268599	0.0243307		CCNI	0.0412155	0.018119		TTF1	0.000692995	0.0266411		RASAL3	0.0891246	0.00726909
EIF3E	-0.6416	0.00126288		ODF3B	0.189751	0.00571407		CIR1	-0.00230353	0.0244571		ITPR2	0.0199048	0.0181202		C14orf119	0.000569378	0.0266508		COX6B1	0.203558	0.00739516
RAB8A	0.592723	0.00130398		LY9	0.0837231	0.00571551		PGD	0.00250464	0.0250322		ATP9B	0.0119186	0.0183357		ISCA1	-0.000313523	0.0267396		C1orf122	0.085276	0.00758636
RPL5	-0.650338	0.0013056		TOR1B	0.143678	0.00586483		PRR11	0.00293555	0.0256328		FBL	0.014289	0.0183993		RETN	0.000362538	0.0270201		SPAG7	0.111981	0.00771143
NDUFA1	-0.489308	0.00131122		TXN	-0.232985	0.00591551		PMAIP1	-0.00252343	0.0260702		LARP4B	-0.0133168	0.0186078		NT5DC1	0.00044459	0.0272513		RPS8	0.135702	0.00781846
UBE2Q2	-0.670243	0.00131973		SAMSN1	-0.164153	0.00594695		SNORD89	-0.00274935	0.0264219		CHMP4B	0.0269892	0.0186943		SNRPF	0.000479793	0.0273612		ZNF511	0.0758805	0.00806185
C19orf70	-0.528752	0.00132061		OPA1	0.113972	0.00595488		CEP85L	0.00262807	0.0265882		PABPC1	0.0389238	0.0187623		EIF2AK2	-0.00073168	0.0274389		VAMP8	0.105974	0.00814611
RPS29	-0.696752	0.00132528		MRPS21	0.1525	0.00614294		CCNH	0.0027744	0.026649		CFAP44	0.0099759	0.018987		EXOC6B	0.000314026	0.0277878		CNOT9	0.0678528	0.00815868
RPS2P5	-0.4939	0.00132799		ZNF200	0.158779	0.00624176		BLOC1S4	-0.00224663	0.0266973		ALOX5AP	-0.0336356	0.0190266		POMP	0.00127648	0.0278644		RPL10	0.129327	0.00821697
RPL6	-0.692681	0.00136469		TLE4	0.230482	0.00648111		SYNE1	0.00244851	0.0270346		IRF2	-0.0411783	0.019111		FAM126A	0.000480424	0.0278833		TMED9	0.138226	0.00827105
EEF1A1P5	-0.632311	0.00139737		C9orf72	-0.206786	0.00671996		SYNE3	-0.00214089	0.0273309		ELF1	0.0471719	0.0194816		SMU1	-0.000612402	0.0279235		ADPRM	0.0707217	0.0082793
RPS15A	-0.688412	0.00141177		TARSL2	0.0877625	0.00673765		ZNF75A	-0.00207986	0.0276677		ZBTB40	0.00786373	0.0197854		MRPL50	0.00035712	0.028229		RPLP2	0.112016	0.00841032
IRF2	0.504398	0.00143708		C1QBP	0.113273	0.00675905		UFSP2	-0.00207572	0.0278218		CMTR1	0.01403	0.0198525		WHAMM	-0.000364959	0.0283029		LYAR	0.0985185	0.00851665
FCGR1B	0.688606	0.00143717		APOL6	0.171988	0.00686358		OSBPL9	0.00261142	0.028018		NFAM1	-0.0223827	0.0198649		PARVG	-0.000739497	0.0288305		ACBD6	0.0761907	0.00854316
RNF20	0.688265	0.00144442		TOPORS	0.21892	0.00715147		CCND3	0.00235521	0.0282664		TRIT1	0.00779561	0.0199265		DRG2	0.000337091	0.028934		CTSC	0.174873	0.00870668
RPS12	-0.657023	0.00147642		SH3YL1	0.0797932	0.00734755		TRMT6	-0.00220551	0.0283415		NCKAP1L	0.0225982	0.020138		TUBA1B	0.00115016	0.0290528		RPS11	0.153538	0.0087252
SMCHD1	0.426781	0.00150712		MX2	0.220305	0.00746871		EPC1	-0.00221888	0.0289155		DESI2	0.0179801	0.0201746		C1orf56	0.000933057	0.0291248		C1orf162	0.1455	0.00877032
COX6C	-0.612039	0.00157285		LUC7L3	0.19345	0.00756972		RWDD3	-0.00221985	0.0289329		RAB11B	0.0149492	0.0202588		GBP5	-0.00075572	0.0291339		PGGT1B	0.111124	0.00888481
NDUFA4	-0.674925	0.00158091		MAPRE1	-0.202958	0.00766375		C2orf68	0.00270823	0.0290327		C12orf4	0.0118246	0.0203177		IFI44L	-0.000311684	0.0292628		LAMTOR5	0.190561	0.00899502
RPL39	-0.674013	0.00159052		LILRA5	-0.162779	0.00770891		STK10	0.00218881	0.0291105		METTL9	-0.0309256	0.0206198		ZNF708	0.000438388	0.0292865		NFXL1	0.0763156	0.00908793
RPS13P2	-0.44221	0.0016073		SURF6	0.095222	0.00788324		PYGL	0.00214544	0.0291653		RANBP1	0.0116895	0.0206437		SAR1B	0.000435204	0.0294581		MT-CO2	0.147799	0.00910762
PSMB7	-0.62149	0.00161602		PRF1	0.110802	0.00827318		CCL4L2	-0.00272447	0.0292118		MCEMP1	-0.0151226	0.0208627		TUBA1A	0.00157783	0.0295264		DDT	0.117715	0.00917096
GGNBP2	-0.598468	0.00167627		FAM192A	0.208484	0.0083984		ZNF318	-0.00217733	0.0292341		MACF1	0.0202004	0.0209037		CXCR1	0.001415	0.0299658		AL365357.1	0.0360298	0.00922258
DNAJC25	0.473334	0.0017006		FAM206A	-0.0907942	0.00851298		CFAP45	-0.00249999	0.0297178		NOP53	0.017173	0.0209983		NDUFB1	0.0014603	0.0308528		RASA2	-0.146319	0.00930566
HNRNPA1	-0.6305	0.00175418		TNFSF14	0.150701	0.00873703		AC108134.3	-0.00263442	0.0298398		TBC1D4	0.0102844	0.0210111		SHKBP1	0.00108433	0.0311343		FAU	0.188554	0.00931287
CD24	-0.447814	0.00178076		TIA1	0.162096	0.00880616		PADI2	0.00239484	0.0299895		HIBADH	0.00931187	0.0212934		HPSE	0.000507066	0.03135		PIN4	0.0947922	0.00943256
EEF1A1	-0.641207	0.00183194		FAM133B	0.103965	0.0091323		SLCO4C1	0.00265732	0.0301144		PNPLA8	0.0328018	0.0213535		RARS	0.000714607	0.0315722		PFDN4	0.0770315	0.00955272
DMAC1	-0.375912	0.00185408		IFI44L	0.0889764	0.00915043		MTCH1	-0.00239669	0.0301835		BAG4	0.014591	0.0215355		PRKCQ-AS1	0.00034384	0.0318075		RPL19	0.129938	0.00959242
NMI	0.535781	0.00187185		IFNGR1	-0.221279	0.00922536		SKI	0.0026889	0.0302392		PSIP1	0.0292571	0.0215549		FAM192BP	-0.000330742	0.0320022		NDUFA6	0.171779	0.00966022
RPS25	-0.654292	0.00188898		OAS2	0.0898506	0.0092353		RPRD1B	0.00261436	0.0304104		ZNF292	-0.0310898	0.0218373		XPO1	-0.000440806	0.0320624		NDUFAF4	0.0569504	0.00966879
RPL7A	-0.635037	0.00196376		SMIM12	0.0983437	0.00984046		YIPF1	0.00247976	0.0304864		SSSCA1	0.0115774	0.0219034		GPR65	-0.00122658	0.0322523		SNRPF	0.0782559	0.00968812
APOL1	0.618621	0.00203909		USP1	0.198538	0.00988137		CNOT8	-0.00254823	0.0306019		JAML	-0.0503428	0.0219143		AC093591.1	0.000424029	0.0326034		RPS5	0.126835	0.00990813
MXD1	0.418774	0.00207669		ARAP2	0.170967	0.00992735		TANGO2	-0.00229578	0.0306334		MED15	-0.0112298	0.022154		NXF1	-0.000309746	0.0327786		HLA-DRA	0.123874	0.00995146
RPL19	-0.639477	0.00210098		NDC80	0.108316	0.00996653		SMAP2	0.00206025	0.0308526		LRRC6	0.0156163	0.0223257		TAF1	0.00061077	0.033624		BTF3	0.13032	0.00995536
RPLP0P2	-0.455787	0.00210545		AL049873.1	0.125061	0.00997468		LIN7A	0.00212153	0.0311301		EBPL	0.0126021	0.0223513		NDUFAF2	0.000349034	0.0338928		FTL	0.188701	0.0100012
CD274	0.543055	0.00210834		RABGGTB	0.110556	0.00999245		SMIM20	-0.00223747	0.0313363		PTCD3	0.0126218	0.0224451		ADCY7	-0.000377917	0.0339085		TYROBP	0.188234	0.0100874
CD52	-0.582448	0.00211557		DDX17	0.220061	0.0100442		PSMC6	-0.00241425	0.0314084		ICAM2	0.00995063	0.0224482		UBE2E3	-0.000283049	0.0339099		JCHAIN	0.0653968	0.0100919
RPL13P12	-0.473377	0.00211704		RNF130	-0.21798	0.0101133		ATP5G1	-0.00216708	0.0315759		CDC14A	0.0108575	0.0228434		GCC2	-0.000995182	0.033916		UTP18	0.0751036	0.0102535
RBX1	-0.638022	0.00212727		CEBPB	-0.213286	0.0103519		GAS5	-0.00226503	0.0316052		PEX1	0.0122454	0.0230144		SCAP	0.000533332	0.0340796		PSMA1	0.157996	0.0103488
RPS24	-0.631024	0.00215579		ZNF394	-0.170654	0.0106919		EEF1D	-0.00210752	0.0319441		RASA3	0.0154777	0.0230226		TMEM123	-0.000833036	0.0341518		HSPE1	0.0993572	0.0104717
CEACAM1	0.557999	0.00231062		GOLGA4	0.171195	0.0107361		CCDC28A	0.00207822	0.032073		DNPH1	0.010616	0.0231295		GGNBP2	0.00120068	0.0343605		RPL7A	0.121695	0.0105453
TMEM154	0.39829	0.00232572		TUBA4A	-0.174061	0.0107605		VSIR	0.00207457	0.0324096		TRAPPC3	-0.0150177	0.0231579		MAPK14	0.00085515	0.0346647		TPI1	0.178702	0.0106397
BX679664.3	-0.480896	0.00236729		DYNLT1	0.188891	0.0109508		NEK1	0.00255165	0.0326627		SLC43A3	0.00725509	0.0231905		TMEM140	0.000721883	0.0347751		RPL13	0.126626	0.010653
SLC25A5	-0.604415	0.00238094		CNBP	-0.216083	0.0109632		TM9SF2	0.00200147	0.0327829		SEC22B	-0.0162811	0.0232518		PSMB8-AS1	0.0011177	0.0350154		RNF213	-0.164429	0.0106871
ZNF267	0.586036	0.00238711		EPSTI1	0.10029	0.0109943		BCAP29	0.00253672	0.0328907		STX17	0.0139926	0.02333		TPM1	0.000417825	0.0354987		SNRPD2	0.107435	0.0108578
OAS1	0.411842	0.00239128		RPS13P2	0.113234	0.0110414		GPR183	-0.00246709	0.0336927		NFKBIZ	0.0296068	0.0233387		GADD45B	-0.000691953	0.0356663		LY86	0.0918618	0.0108716
RPL37A	-0.567217	0.00239398		CMPK2	0.088485	0.0110731		FTL	-0.00208841	0.033838		SLC39A10	0.0117072	0.0233954		RNASEH1	0.000329502	0.0358148		NDUFS5	0.114484	0.0109752
RPS15	-0.622312	0.00240136		C14orf119	0.121465	0.0111231		CSPP1	-0.00198047	0.0338762		TFAM	0.0185853	0.0234828		UBXN7	-0.00053123	0.0359831		COX5B	0.184273	0.0110003
HSPA6	0.5995	0.00240471		SLC7A6OS	0.10287	0.0111651		CGGBP1	0.00197499	0.0338967		ARF3	-0.0191802	0.0235755		EFL1	0.000312825	0.0360043		SMDT1	0.0936726	0.0111174
SHISA5	0.561394	0.00240619		RNASEL	0.152636	0.0112451		APMAP	0.0022179	0.0340547		WBP11	0.027398	0.0235978		ZNF277	-0.000289634	0.0360639		HINT1	0.129162	0.0113612
RPL4	-0.618334	0.00243109		ASF1A	0.0924518	0.011327		ANAPC5	-0.00246526	0.0343494		PSD4	0.0178144	0.0237877		IFIT2	-0.000675199	0.0361902		RPL32	0.128533	0.0114935
AL590867.2	-0.578395	0.00244351		AC027290.2	0.112579	0.0114028		ACTN1	0.00192979	0.0351991		QTRT2	0.00958301	0.0238609		NINJ2	0.000508043	0.0362569		LSM3	0.166139	0.0115742
YWHAB	-0.390451	0.00247891		IRF2	0.214895	0.011528		KIAA0040	0.00193691	0.0353885		PHF14	0.0119108	0.0238732		CCNDBP1	-0.00120495	0.0363346		ISCA1	0.0875104	0.0117777
METAP2	-0.396074	0.00249614		EEA1	0.101344	0.0115325		SPAG9	-0.00193009	0.0354613		CCNK	0.0297667	0.023891		SPATS2L	-0.000217693	0.0366464		ANXA2	0.0921824	0.0118238
RBM38	-0.382744	0.00251959		ZCCHC2	0.158952	0.0115517		FAM160A2	0.00239438	0.0355246		TCF7	0.0103655	0.0240681		SLC25A46	0.000409485	0.0369399		COPS3	0.100176	0.0119807
RNF13	0.441303	0.00254141		GNAI3	-0.206984	0.0116363		ANXA6	-0.00226676	0.0358104		PHKB	0.0177423	0.0243641		FO393401.1	0.000242536	0.0370178		IGLC2	0.0510204	0.0120981
RPL5P34	-0.359453	0.00255994		RPL10P3	0.117175	0.0117903		CTSW	0.00223115	0.0358743		ETAA1	0.00879458	0.0243981		RGL2	0.000807266	0.0379687		SCAMP1	0.0864364	0.0121044
N4BP2L2	0.438074	0.00258298		IFIT3	0.142416	0.0118059		ACAA1	0.00214612	0.036431		POGK	0.0102338	0.0243987		NUTM2A-AS1	0.000476236	0.0380526		RPS13	0.116569	0.0122492
RPS27AP16	-0.605922	0.00261582		STK17B	-0.211145	0.0119538		WDR45	-0.00231581	0.0368973		GSEC	-0.0104759	0.0244362		CD74	-0.000669669	0.0385028		PSMB6	0.130921	0.0122519
CD300A	0.545935	0.00262555		DNAJC21	0.0920838	0.0119734		UQCRHL	0.00231321	0.0369097		MTRF1	0.0119114	0.0245009		SH3BP2	-0.000644838	0.0391398		RPS9	0.175234	0.0124283
PSME1	0.418455	0.00263138		TXNDC15	0.0906609	0.0121252		PPP1R12C	-0.00190221	0.0370721		GAPT	-0.0266495	0.0245214		GBP4	-0.000583449	0.0393588		LTB	0.16719	0.0124373
SAMD9	0.555474	0.00265357		LRRC8D	0.0857013	0.0121299		FRA10AC1	-0.00190848	0.0373496		ALG2	0.0103438	0.0246474		HMGN3	0.000503934	0.0394005		DDOST	0.0665352	0.0124469
RPS3AP6	-0.556843	0.00276042		CDC5L	0.204945	0.0121771		MAN1B1	-0.00176946	0.0374599		ERCC1	0.0100419	0.0249961		LAMTOR4	0.00131709	0.0397378		COX20	0.0820306	0.012501
TNFRSF10C	0.442277	0.0027774		BRD2	0.202006	0.0123152		DNAJC2	-0.00229747	0.0375239		PAPD5	0.015332	0.0253127		XRN1	-0.0010307	0.0400963		AC004241.1	0.0869035	0.0125652
PILRA	0.515231	0.00280678		DHX30	0.0957998	0.0123243		HSPA5	-0.00187948	0.037582		TSPYL2	0.0120579	0.0255259		PIKFYVE	-0.000371991	0.0401787		ATP5L	0.171954	0.0127165
GBP4	0.602525	0.00280903		CARNMT1	0.0940642	0.0124438		TTN	-0.00214997	0.0377365		ISCA1	0.014059	0.0255391		NFIL3	-0.000690593	0.0406965		RPL18A	0.108513	0.0128145
RPS7P1	-0.471284	0.00281233		NSRP1	0.171251	0.0124568		TLR8	0.0020125	0.0377604		PRRC2C	0.0492318	0.025773		TPT1P9	0.000528328	0.0407896		CCDC107	0.048972	0.012815
RPS18	-0.563019	0.00287992		PSMA1	0.179684	0.0125301		TPR	-0.00185071	0.0381904		TRIM13	0.0145439	0.0261229		SIRPA	0.000891668	0.0408256		RABAC1	0.155746	0.0128756
NOP58	-0.459065	0.00294536		HERC6	0.107113	0.0126206		PRELID1	-0.00185692	0.0387274		RBL2	0.0364494	0.0261791		GPAT4	0.000353447	0.0410347		COX6A1	0.17046	0.0129384
ENO1	-0.590764	0.00304946		AL390036.1	0.0751844	0.0126684		MAP1LC3B	0.00185842	0.0387401		ZFP36L2	0.0351546	0.0262125		PF4	0.000494747	0.0410421		RMDN1	0.102336	0.0129749
GBP2	0.463859	0.00306755		GHITM	-0.204176	0.0128264		TMEM170B	0.0022655	0.0388164		PHTF1	0.0143922	0.026216		HLA-B	-0.0013372	0.0414698		VPS29	0.168971	0.0130301
AC099560.2	-0.541008	0.00308559		LTF	0.0915319	0.012926		PACSIN2	0.00184827	0.0388701		PSTPIP2	-0.0163019	0.0262185		ZSCAN16-AS1	0.000365302	0.0415242		RNF181	0.159992	0.0130683
ITM2B	0.307385	0.00309501		XRN1	0.205511	0.0129622		SMS	0.0020865	0.0391412		SUZ12	0.0219878	0.0262452		UFM1	-0.000545103	0.041574		S100A6	0.175836	0.0133371
RPS20	-0.583404	0.00312398		UNC93B1	0.137002	0.0130639		FBL	-0.00192377	0.0393942		ROCK1	0.0470437	0.026296		TCTA	-0.000281773	0.0415942		AIF1	0.175357	0.0135063
NCALD	0.589519	0.00312476		IMPDH1	-0.125804	0.0131295		AGTPBP1	0.00183772	0.0394008		MPRIP	0.00973927	0.0263059		DEFA3	0.000285023	0.0416561		NUP54	0.0598381	0.0135287
MAT2B	0.477926	0.00346959		RANBP1	0.0917946	0.0132269		DPH3	-0.00182737	0.0396212		TMEM126A	0.0129599	0.0263914		PLEKHJ1	0.000495664	0.0416654		RN7SL3	0.0412544	0.0137509
RPL34P18	-0.50992	0.00354265		PRR34-AS1	-0.090021	0.0132602		HECA	-0.0018308	0.0399849		C6orf89	0.0204149	0.0264084		CHD1	-0.000831082	0.0420471		SNRPD1	0.081838	0.0139461
PFDN5	-0.556211	0.00354975		IWS1	0.149024	0.0133372		EEF1E1	0.00222217	0.0399985		FMR1	0.0257881	0.0264358		PRDX6	0.000596986	0.0420826		CRIP1	0.0872055	0.0139817
PSME2	0.544113	0.00355146		CCDC88A	0.107416	0.0134722		CLN5	-0.00187024	0.0406666		CFAP45	0.01528	0.0264577		ZDHHC12	0.000457228	0.0421047		SMCHD1	-0.171316	0.0141128
IFIH1	0.562314	0.0036639		RPL23AP48	0.0792434	0.0135071		GLE1	0.0021737	0.0408349		DDX6	0.0399477	0.0265891		SNAP23	0.00128955	0.0422244		TERF2	-0.061064	0.0142192
AC024293.1	-0.54469	0.00368021		SYTL2	0.074968	0.0137381		FAM13A	0.00203212	0.0410493		BTK	0.021768	0.0267682		PARP9	-0.000979178	0.0422547		NDUFAF8	0.0793316	0.014412
COX7C	-0.521101	0.00369722		COX20	0.1118	0.0138559		SPTBN1	0.00216431	0.0411231		RPL23AP48	0.00941797	0.0269918		PRKACA	0.000543703	0.0425368		PUF60	0.0781508	0.0144299
RPS28	-0.550749	0.00382278		ETV7	0.0890558	0.0138805		BID	-0.00177887	0.0412654		NRBF2	-0.0340242	0.0272858		ITPK1	-0.000598379	0.0426098		NXF1	0.0854825	0.0145167
LRRK2	0.419547	0.00388837		CDYL	0.0850797	0.0139847		SCAF4	0.00212852	0.0415143		STAP1	0.00907092	0.0273249		MTIF3	0.000878649	0.0429554		HIGD2A	0.105239	0.0151177
AL161909.1	-0.345936	0.00391299		ATXN7	0.187335	0.014061		CDKL5	0.00213946	0.0415353		BAZ1B	0.0174284	0.0273781		TIMM17A	-0.000279933	0.043078		LPAR6	0.0785788	0.0151689
AC026403.1	-0.315632	0.00408621		PYGL	-0.188872	0.0141845		SLC4A1AP	0.00199646	0.0415517		BTF3L4	0.0188876	0.027763		NAE1	-0.000273097	0.0434937		RPL36AL	0.164999	0.0152843
RPL3P4	-0.425932	0.00411971		FAM49B	-0.208229	0.0142241		AHCYL1	-0.00202712	0.0416314		SLAMF1	0.00733773	0.0278561		ZNF613	0.000261252	0.0434973		FTLP3	0.127185	0.0155146
AL591846.1	-0.306534	0.00412189		ARHGAP25	0.20428	0.0143834		ZNF672	0.00204147	0.0419219		CEP295	0.0195155	0.0278806		CHD3	-0.000355772	0.0435385		RPS15	0.117988	0.0156765
HLA-C	0.399765	0.00412326		DRAM1	-0.11398	0.0144037		RAB11FIP2	0.00207056	0.0422441		SERINC3	-0.0263877	0.0278834		OCIAD1	0.000888203	0.0437101		SH3YL1	0.0486527	0.0156786
AC073861.1	-0.489745	0.00420435		TAP1	0.180241	0.0145392		CRACR2A	0.00207951	0.0424697		LEMD3	0.0133414	0.0280339		MXD1	-0.00160199	0.0437886		PRDX1	0.0787535	0.0156906
RPL30	-0.54517	0.00440286		VPS51	0.079303	0.0146976		TBC1D14	0.00184087	0.0425387		HSPD1	0.0176501	0.0283331		TMC8	-0.000282241	0.043842		DNM1L	0.0659769	0.0159243
PARP11	0.50511	0.00442807		RWDD3	0.101424	0.0147621		CTSC	-0.0018016	0.0426155		EPC2	0.0204584	0.0285048		MAFG	-0.000263748	0.0445018		SRRT	0.0763343	0.0159583
RPL13AP5	-0.475718	0.00444968		NUPL2	0.0802332	0.0148791		EIF4A2	-0.00177264	0.0427077		THAP12	0.0136922	0.0285323		PELI1	-0.000928264	0.0447845		KLRF1	0.0473236	0.0161236
RPS19	-0.542009	0.00445992		RPS15AP24	0.089013	0.0149696		DNAJC9	-0.00204477	0.0428705		CDC42EP3	0.0289329	0.0289468		PYGL	0.00104086	0.0448855		MRPL55	0.0777968	0.0161993
JAML	0.356491	0.00449317		PADI2	-0.134338	0.014972		PARP4	0.00174807	0.0428954		DPY30	0.0207526	0.0289762		TAGLN2	0.00128616	0.0451142		SH3BGRL3	0.164981	0.0164056
FAU	-0.460966	0.00450445		CARD19	-0.139628	0.0151223		MIDN	-0.0017653	0.043197		AXIN1	-0.00802277	0.029241		LY86	0.000475279	0.0454562		COMMD6	0.14424	0.0164315
NACA	-0.535804	0.00450537		RBM34	0.0907925	0.0151276		NT5C	0.00207819	0.0432446		SPTLC2	0.0238168	0.0293536		ACTG1	0.00144205	0.0458365		FYTTD1	0.113975	0.0164715
RPL36A	-0.472963	0.00466012		FBL	0.106361	0.0152377		RSBN1	0.00177518	0.0433734		SFSWAP	0.0226545	0.0296499		RAB27A	0.00119272	0.045971		MRPL54	0.0897057	0.0165182
RBM3	-0.53758	0.00468234		TRAT1	0.0812125	0.0152708		MADD	-0.00171918	0.0434459		S100A6	-0.0451661	0.0297468		SLPI	0.000676021	0.0459716		TRIM21	-0.140046	0.0165711
STX11	0.51465	0.00472648		SMC3	0.149222	0.0153902		THAP6	0.00209171	0.043574		DDX27	0.0154145	0.0301448		DSC2	0.000595019	0.0460814		ATP5I	0.148222	0.0166146
NBEAL1	-0.463632	0.00478691		PRKAG2	0.156306	0.0154395		HIGD1A	-0.00202728	0.0436786		ERAP2	0.0184596	0.0301687		ARRDC2	-0.000281285	0.0461467		PLPBP	0.081341	0.016835
RPL18	-0.460536	0.00493649		PMS1	0.0876049	0.0155361		RSBN1L	0.00173196	0.0437858		AKIRIN1	-0.029727	0.0302241		EXOSC3	-0.000276606	0.0463978		COX7B	0.159767	0.0170382
EIF1AY	-0.203023	0.00496815		RARS2	-0.115637	0.0158413		FCGR2B	-0.00206325	0.0438575		PPM1F	-0.0166631	0.0306732		PTPN2	0.000768009	0.0464282		HEATR5A	0.0716729	0.0171435
RPL23A	-0.435109	0.00509024		LGALS2	0.104782	0.0158754		HK3	0.00201747	0.0441396		WDFY1	-0.0137775	0.0306766		HDAC2	0.000572728	0.046741		CSTB	0.122856	0.0172952
AC004453.1	-0.470034	0.00520749		KCNAB2	0.12085	0.0159163		PBX2	0.00205322	0.044481		NDUFAF4	0.00903345	0.0308328		NUDT5	0.000867014	0.046757		RPL24P8	0.0853769	0.0173382
RPLP0P6	-0.273976	0.00521571		CASP1	0.204535	0.0160225		CORO1C	0.00189332	0.0446307		ANAPC4	0.0174953	0.0308679		HSPA14	-0.000258532	0.0467657		PTPMT1	0.068394	0.0173401
PPIA	-0.481011	0.00523925		MRPS9	0.0731219	0.0161512		TPI1	-0.00170891	0.0448482		TRIM14	0.0112917	0.0310952		IQCE	0.000392366	0.0468701		MPLKIP	0.0745761	0.0173538
ERH	-0.521418	0.00530934		ANKRD13C	0.0453618	0.0163148		PITPNB	-0.0019525	0.0448957		PPP6R2	0.0211521	0.0312323		RELA	-0.00030634	0.0468801		EED	0.0652313	0.017541
FKBP3	-0.521321	0.00531644		PDS5B	0.167947	0.0165726		HIPK2	0.00201786	0.045013		RRP12	0.0160831	0.0315709		CASC4	0.00102279	0.0471851		FCER1A	0.0469152	0.0176596
AC116533.1	-0.356627	0.00537826		CHTOP	0.129278	0.0165999		CBWD2	-0.00201266	0.0450536		ILF3-AS1	0.0116247	0.031656		UNKL	0.000346949	0.0472565		COX5A	0.0970998	0.0177296
RPL18A	-0.497131	0.00540185		TTC1	0.196983	0.0168645		DCUN1D1	0.00181022	0.0453157		NAGA	0.00785804	0.0316621		TERF2	0.000402265	0.0472614		COA3	0.0556014	0.017983
HSPE1	-0.403885	0.00550149		TRIM25	0.191449	0.0169038		BRAT1	-0.00173843	0.045495		C2orf74	0.00813233	0.0318096		ZNF776	0.000393826	0.0473922		USMG5	0.150874	0.0180432
UQCRB	-0.484042	0.00552336		NVL	0.0723517	0.0169437		CEP135	-0.00202637	0.0456697		C16orf87	0.0106256	0.0319684		ZNRD1	-0.000306063	0.0476381		ACLY	0.0677887	0.0180781
SP140	0.512573	0.00568609		AC097376.2	0.130501	0.0169687		TSPYL2	-0.00171058	0.0458805		RAPGEF1	0.0174371	0.0320038		PTPN1	-0.000739479	0.0478902		NDUFAF2	0.0536217	0.0181217
MED10	-0.468776	0.00568703		DMTF1	0.136978	0.0170158		HMGA1	-0.00156548	0.046008		GRN	-0.021652	0.032028		BBC3	-0.000366151	0.048048		MX2	-0.152199	0.0181651
TRIM21	0.486788	0.00577032		MTF2	0.151667	0.017019		NACAP1	-0.00194751	0.0461979		STX10	-0.0230887	0.0324012		AKT2	-0.000275816	0.0483036		FCGRT	0.144159	0.0186112
TMEM123	0.499484	0.00577928		HARS	0.0801554	0.0170495		HAL	0.00179511	0.0462093		CHD4	0.0328094	0.0324407		ITCH	-0.000747321	0.0487191		RPL27A	0.119257	0.018618
RPS3	-0.503401	0.00593789		CCDC112	0.0999229	0.0171364		MTRNR2L12	0.00168812	0.0462716		SBNO2	-0.0132161	0.0325345		ADAMTSL4	0.000341561	0.0488031		RPL12	0.107305	0.0188046
FAS	0.444	0.00599958		CCDC30	0.0771277	0.0171602		JMJD1C	-0.00169478	0.0465444		ARHGAP21	0.00936411	0.0326738		AL392172.1	0.000246395	0.0491839		DDX52	0.079947	0.0189062
GTF3A	-0.475488	0.00618358		CBWD2	0.143804	0.0172482		UCHL3	-0.0016229	0.0465977		ALDOA	-0.0364188	0.0328481		GSTO1	0.000842855	0.0495345		SEM1	0.0741643	0.0191127
TRIM38	0.471226	0.00622321		MTMR3	0.16146	0.0172726		CASC3	0.00167087	0.0466702		ZNF24	0.0326507	0.0329453		TP53INP1	-0.000482065	0.0497874		SLC25A3	0.133207	0.0192395
RIPK2	0.475163	0.00626045		TP53INP1	0.157768	0.0173234		MPP7	0.00186215	0.0469312		MAST4	0.0123218	0.0331762						MARCH8	-0.123521	0.0197215
ITGB3BP	0.344724	0.00626462		UBN2	0.0921189	0.0173505		RN7SK	0.0018128	0.0470878		DDIT4	0.0179184	0.0332292						RPL23	0.105951	0.0198846
HNRNPA1P7	-0.2616	0.00627961		MTHFS	-0.17547	0.0175514		GRK2	0.00170422	0.0472214		NCOR2	0.0112767	0.0333209						TOMM22	0.0546171	0.0199052
SNRPD2	-0.449848	0.00643616		GPALPP1	0.0892453	0.0176491		ICAM3	0.00168342	0.0474215		MAPK6	0.0124469	0.0334222						ELMSAN1	0.0720988	0.0199187
PTMAP5	-0.355624	0.00643799		PPP2CB	0.076787	0.017695		IDH3G	0.00189231	0.0477802		AC099336.2	0.0123578	0.0334471						RPL35	0.0935232	0.0199701
RPS7	-0.490081	0.0064967		GPATCH11	0.0749216	0.0177092		MZT1	-0.00158469	0.0477809		MEAF6	0.0133094	0.0338484						AL078595.1	0.0574269	0.0199779
EPSTI1	0.365315	0.00650022		RSAD2	0.0832445	0.0177277		SLC8A1	0.00166572	0.0483472		ATXN1	0.0228506	0.0340618						BECN1	-0.126641	0.0200284
C6orf48	-0.441106	0.00650129		SPTBN1	0.111073	0.018066		TP53INP1	0.00170816	0.0486521		LINC-PINT	0.016465	0.0343002						CNIH1	0.10468	0.0201273
PTP4A2	-0.411967	0.00662343		NUMA1	0.0963174	0.0182136		NDUFA6	-0.00167455	0.0486643		NLRC5	-0.0123034	0.0343072						EBPL	0.0656026	0.0203859
ANXA1	-0.482565	0.00687741		SGPL1	0.0834369	0.0182344		TMEM123	-0.00168693	0.0487031		ERI1	-0.00785106	0.0344022						CD3D	0.0789042	0.0206107
RPL26	-0.44836	0.00692139		MRPL13	0.104404	0.0182566		RIPOR2	0.00200573	0.048914		ITGB1	0.0165005	0.0345028						ZNF445	0.0670193	0.0206564
SNX10	0.365235	0.00698785		SLC16A3	0.16716	0.0183293		TMEM33	0.00173965	0.0489744		PSMD10	0.0119512	0.0349142						RPL13A	0.107515	0.0208463
RPL10A	-0.430762	0.00720949		NOP56	0.0949872	0.0185137		CD9	0.00193238	0.0490867		BPGM	0.0124389	0.0351622						PSMG3	0.0463249	0.0208915
IL10RA	-0.413069	0.00722038		PTPN4	0.0928853	0.0185837		ADAM19	0.00193164	0.0491025		RSBN1	0.0243731	0.0352559						UBB	0.136245	0.0211817
FAUP1	-0.467778	0.00727341		LSM5	0.119559	0.0186598		VAMP5	-0.00190838	0.0494157		USP16	0.0206005	0.0353841						VEZT	0.0460453	0.0212186
NDUFA6	-0.475346	0.00727438		CD84	0.110486	0.0189897		FKBP15	0.00182123	0.0495098		TAPBP	0.0353043	0.0356768						RPL31	0.106776	0.0214303
IFI16	0.44463	0.00738325		DOCK4	0.122285	0.0193744		PAM	-0.0014848	0.049631		PSENEN	-0.023225	0.0361756						TIMM8B	0.10251	0.0214977
DAPP1	0.462494	0.00738371		SNX20	0.145553	0.0193892		SGK1	-0.0016645	0.049693		DDX39B	0.0146621	0.0363434						DCK	0.0651614	0.0215336
IFIT2	0.476669	0.00739112		RNF141	-0.180881	0.0193994		KDM1A	0.00191291	0.0497265		G0S2	0.0210107	0.036513						APRT	0.0553309	0.0215531
RPL38	-0.469009	0.00752416		RPAP3	0.175989	0.0196936		MOB4	0.00176183	0.0498961		LARP7	0.0295008	0.0365509						ZFAND2B	0.104343	0.0219873
LRRK1	0.334734	0.00769493		MITD1	0.140918	0.0197139						EFR3A	0.0148349	0.0366436						PSENEN	0.139388	0.0221168
TFEC	0.361799	0.00777525		VAPA	-0.190454	0.0197875						MUS81	0.00897243	0.0366625						EMC4	0.106395	0.0222055
ARFIP1	0.445325	0.00778812		C6orf89	0.143605	0.0198139						TMEM126B	0.0137519	0.0366666						SAMD3	0.0556091	0.0222096
FAM8A1	0.464955	0.00780885		CYSTM1	-0.180636	0.0198173						ZEB1	0.0202201	0.0371138						SAMD9	-0.137721	0.0224316
NT5C2	0.399149	0.0078561		RAD21	0.19679	0.0198672						REST	0.0220191	0.0372278						FYB1	-0.143361	0.0225076
VCAN	-0.364199	0.00785654		CARD8-AS1	0.165691	0.0199341						CDC37L1	0.0134247	0.0372673						SLC25A5	0.10927	0.0225482
EIF3L	-0.39558	0.00795695		CX3CR1	0.0868348	0.0200764						PBDC1	0.00982663	0.0373175						YBX1P1	0.0646297	0.022929
IFRD1	0.454543	0.00798265		AUP1	0.129273	0.0201382						CD44	0.0234943	0.0374156						TRAPPC1	0.102762	0.022967
ETV7	0.335542	0.00800254		ARFGEF1	0.148239	0.0205877						ZNF701	0.014988	0.0376733						BCL6	-0.147282	0.0230185
EMC2	0.429104	0.00803052		CXCL8	-0.130649	0.0206509						PIGT	0.0106451	0.0378292						FAM96B	0.0877077	0.0230409
RPS23P8	-0.333838	0.00809199		ELOB	-0.18887	0.020851						THUMPD1	0.0212972	0.0382014						CCDC191	0.0516841	0.0231535
NDUFS5	-0.428679	0.00819728		GOPC	0.092656	0.0208527						TRAK2	0.0126067	0.0382534						MSH3	0.0586572	0.0232312
TNFAIP6	0.463658	0.00826273		ZNF333	-0.0858003	0.0211855						ZNF684	0.00954696	0.0382809						RPS27A	0.108418	0.0234681
CHMP5	0.429144	0.00827218		TTC33	0.0943464	0.0212898						CREBBP	0.0269247	0.0383406						EEF1B2P6	0.0630472	0.023614
KLHL9	0.338723	0.00838967		AZI2	0.138956	0.0214343						SPECC1	0.0164361	0.0384212						CCL4	0.0785608	0.0237506
CREB1	0.413861	0.00845182		ANKRD49	0.163467	0.0214803						ANKRD36BP1	0.0149788	0.038471						COMMD7	0.0562601	0.0237871
NAP1L4	-0.418988	0.00848516		ZDHHC20	-0.121742	0.0214882						YBX1P1	0.0113929	0.0386359						UQCRHL	0.0587506	0.0240246
XPA	-0.307234	0.00867869		NDUFAF4	0.0720959	0.021534						ILKAP	0.0114597	0.03883						GTF3A	0.100544	0.0242381
NUCB2	-0.453471	0.00872281		PCBP1	-0.19407	0.0215586						RPL5P34	0.0114691	0.0388516						NGDN	0.0519367	0.0245289
TNFSF13B	0.431871	0.00872819		STX12	-0.12234	0.0217868						CTDNEP1	-0.00855843	0.0394149						H2AFJ	0.082983	0.0248891
TLK2	-0.428848	0.00873369		TTN-AS1	-0.0916471	0.0218647						RYK	0.00734168	0.0394505						CNN2	-0.145672	0.0250118
MRPL54	-0.350447	0.00882395		SMCHD1	0.19189	0.0219765						SUZ12P1	0.0127442	0.0395712						SNRNP35	-0.0805617	0.025077
TATDN1	-0.269058	0.00913688		AGL	0.103851	0.0219847						LARP4	0.00856578	0.0399413						MT-CYB	0.118111	0.0252338
DNAJC19	-0.32422	0.00922679		TMEM126A	0.0960047	0.0220675						TWF1	0.0164848	0.0400107						ANAPC15	0.0590426	0.0252578
CEP19	0.438249	0.00931017		VTA1	0.106982	0.0221209						TCERG1	0.0125225	0.0403912						SCP2	0.0907353	0.025478
DHRS9	0.436179	0.00955848		ISG15	0.0940072	0.0222469						RBBP4	0.0159025	0.0404711						HSPB11	0.0729205	0.0255647
RHOT1	0.440898	0.00956639		ZNF562	0.0675175	0.0222797						MME	-0.0283608	0.0406241						TMBIM4	0.144004	0.0255755
BTF3	-0.438243	0.00987764		FRG1CP	0.07889	0.0226476						SEC23A	-0.007803	0.0407911						CD63	0.14445	0.0255824
RPS3AP26	-0.372694	0.00989551		ANP32A	-0.191917	0.0226922						EPM2AIP1	0.0124973	0.0410958						NDUFC2	0.079844	0.0260548
RBP7	-0.428705	0.00995917		TMEM184C	0.0816053	0.0227176						SUDS3	0.0203708	0.0411105						FAM50A	0.0773317	0.0263043
UBL5	-0.36575	0.00998349		TPM4	-0.17358	0.0227437						CBFB	0.0119321	0.0413994						CSF1R	0.0594127	0.0263832
AC074033.1	-0.325367	0.0100381		LMO2	0.111154	0.0228279						CAPZA1	-0.0392944	0.0414392						SUGP2	0.064434	0.0264904
ZNF451	-0.396958	0.0100445		TBC1D14	-0.135577	0.0229378						PLBD1	-0.0258224	0.0416842						N4BP1	-0.138055	0.0265054
IFI27	0.185223	0.0100836		NOP14	0.0737005	0.0229724						RWDD3	0.0113379	0.0419256						FBXL15	0.0578155	0.026572
FAM192BP	0.400368	0.0101289		TRBC1	0.118773	0.0231041						PSME1	-0.0387201	0.0419899						TRIQK	0.0721482	0.0266083
RPS7P10	-0.264297	0.0101543		ZKSCAN1	0.1226	0.0234325						ALKBH5	0.0150909	0.0421998						RN7SL2	-0.102624	0.026661
ZCCHC6	0.333518	0.0101924		LCP1	-0.181293	0.0235157						PRDX5	-0.0237155	0.0422012						TSPAN13	0.0401191	0.0266807
HSD17B11	0.312916	0.0102211		RPL3P2	0.0940679	0.0236131						SAMSN1	0.0182311	0.0423071						GLOD4	0.0482595	0.0266957
GBP3	0.424328	0.0102366		GABPB1-AS1	0.0776038	0.0236794						STK17B	0.0344149	0.0423451						TXN	0.141092	0.0268227
IL32	-0.358928	0.0104194		RERE	0.165326	0.023709						SDHAF4	0.00921114	0.0424077						NUFIP2	-0.13681	0.0268552
TET2	0.361146	0.0104737		OTUD1	0.0888354	0.0238976						ACTG1	-0.0366947	0.0425661						TXNL4A	0.0880893	0.0268694
TAGAP	0.367648	0.0105013		ATP5O	0.142702	0.0239791						AC115223.1	0.0162974	0.0426105						MS4A7	0.0677384	0.0269167
KLRB1	-0.330222	0.0106346		CDC42	-0.18583	0.0239813						GPS1	0.007814	0.0427432						MRPL33	0.129982	0.0272984
IRAK3	-0.427016	0.0107759		GBP1	0.150795	0.0242505						CRBN	0.02358	0.0427753						YWHAQ	0.0860227	0.0273063
RPS16	-0.422287	0.0108219		JPX	0.150376	0.0243977						NME6	0.0112025	0.042828						MED19	0.0569935	0.0273191
TNIP1	0.382373	0.010867		ADIPOR1	-0.168797	0.0246148						RPP25L	0.0106492	0.043028						MRPL34	0.0632002	0.0274477
TMOD2	0.346031	0.0109971		TAF3	0.0764158	0.0247066						CNIH4	-0.0219248	0.0432686						HLA-DRB1	0.0769094	0.0274805
RPL23	-0.424076	0.0110491		CTSW	0.0739841	0.0247167						MRPS33	0.0109067	0.0432884						ATP5F1	0.105732	0.0274872
RPS26	-0.411539	0.0110512		PARP12	0.106367	0.0247272						ZNF354A	-0.0112582	0.0434779						RPL36	0.10671	0.0276062
ARID4A	0.389396	0.01106		HELZ2	0.140739	0.0248581						CRIPT	-0.0152183	0.0435079						LYRM4	0.0476622	0.0276136
P2RY13	0.304912	0.0111548		SPIDR	0.0846191	0.0250073						FARSB	0.00821474	0.0435341						NACA	0.118345	0.0278449
FCGR2A	0.338642	0.0112006		NME1	0.0753733	0.0250222						BCLAF1	0.034323	0.0436176						RPL24	0.0979131	0.028044
CYSLTR1	0.423321	0.0112865		ZFAND2A	-0.11705	0.0250313						MRPS35	0.0117811	0.0436441						DHX30	0.0578331	0.02821
DTX3L	0.400182	0.01142		ADGRG3	-0.133613	0.0251058						NAP1L1	0.0175648	0.0436712						EIF3H	0.105694	0.0284139
AC010343.1	-0.279684	0.0115562		CMTM2	-0.185957	0.0251655						TTC17	0.0267758	0.0437482						COMMD9	0.05641	0.028422
UPP1	-0.402165	0.0115656		MPPE1	-0.156929	0.0254157						MAF1	0.0134097	0.0444407						RPS18	0.0802918	0.0287843
RPL12P4	-0.320905	0.0115751		CAMP	0.0940894	0.0255138						PRPF38B	0.0286837	0.0446244						COMMD8	0.110544	0.0288073
XAF1	0.388932	0.0116213		TTC14	0.116971	0.025587						MBNL1	0.0354418	0.044695						HLA-DPA1	0.0743343	0.0288699
ZFP36L2	-0.383797	0.0116687		YIPF3	-0.124471	0.0256327						C15orf48	0.0086034	0.0447814						EEF1D	0.126678	0.029203
RPL23AP42	-0.271817	0.0116818		SENP6	0.184392	0.0256654						ZFAND3	0.0174233	0.0447984						TRANK1	-0.12823	0.0294095
ELMO2	-0.238833	0.0117119		TGS1	0.108855	0.0257499						RNPS1	0.0142191	0.0450662						TMEM126B	0.0718697	0.0295175
GADD45GIP1	-0.323385	0.0117348		GRK6	-0.148334	0.025792						BLMH	0.00631314	0.0451092						COA5	0.0741817	0.0296386
GPX4	-0.41899	0.0117633		AL161909.1	0.0925724	0.025874						ACP1	0.0154702	0.0451221						AOAH	0.12619	0.0297048
ACP1	-0.366116	0.0118502		DGAT2	-0.146743	0.0258929						CCR3	0.0159903	0.0452337						AC024293.1	0.0935924	0.029729
AC136632.1	-0.361053	0.011887		STX4	-0.0898909	0.0260231						ZNF518B	0.012262	0.0453229						RAB18	0.134845	0.0297526
SELL	0.310332	0.0118907		IFI27L2	0.112382	0.0260455						APOPT1	0.0121896	0.0455369						MRPS11	0.0627774	0.0298573
TRBC2	-0.367856	0.0119207		AP003086.1	-0.0941816	0.0261507						PPM1L	0.00655238	0.0459082						REX1BD	0.0845723	0.0300384
RPS10	-0.418912	0.0119818		CREM	-0.102622	0.0262034						ARL1	0.0067992	0.0459335						METTL23	0.0708137	0.0301639
SVIP	-0.394775	0.0119984		TXNIP	0.186587	0.026206						LARP1B	0.0249934	0.045967						ECT2	0.0502447	0.030221
FAM162A	-0.293752	0.0120703		AC026403.1	0.0855474	0.0264932						TRAC	0.0097534	0.0461297						CTR9	0.10872	0.0302305
ARL2BP	-0.285162	0.0123029		HMGCR	0.107653	0.0265652						HLA-DQA2	0.00597875	0.0462196						ILKAP	0.0627763	0.030231
SLC16A7	0.229644	0.0123039		BCL2A1	-0.182824	0.0267618						POR	0.0196093	0.0462447						LSM7	0.08269	0.0303868
CCDC69	-0.390558	0.0125016		YWHAZ	-0.184935	0.0267801						PIGK	0.00872052	0.046623						ATP5L2	0.0874775	0.030419
KMT5A	-0.323803	0.0125053		IL2RB	0.0756573	0.0269295						TMBIM6	-0.0405649	0.0467563						RGS10	0.0772974	0.030421
SP110	0.341774	0.012559		RNF213	0.169861	0.0269929						DHX15	0.0157217	0.0467694						AL591846.1	0.0513163	0.0305944
OASL	0.399688	0.0127066		IBTK	0.0850675	0.0270547						WDR48	-0.0129961	0.0472902						ARPC5L	0.0704021	0.0306266
TMEM126A	-0.271527	0.0128029		C5orf51	0.0868658	0.0272616						PBX2	0.0125068	0.0474231						SAT1	-0.123935	0.0306552
EIF2AK1	-0.328704	0.012838		PCM1	0.141765	0.0272682						NDUFB6	-0.0283437	0.0479354						CD300A	-0.125466	0.0311076
CDCA7L	-0.306139	0.0128462		LRRC25	-0.150672	0.0272891						MS4A6A	-0.0167949	0.0479847						COPS2	0.109715	0.0311575
RPL29	-0.400457	0.0128537		C11orf58	0.171057	0.0273454						TBC1D5	0.0186875	0.0482366						NDUFB11	0.0977695	0.0311592
TIMP2	0.409914	0.0128573		MARCH8	0.153349	0.0277684						MOCS2	0.00744691	0.0483768						SLC39A7	0.0549292	0.0312586
TNFRSF1A	0.36839	0.0128896		TRIM26	0.0923264	0.0278831						FERMT3	-0.0180115	0.0488497						GZMB	0.0652153	0.0313049
ARPC5	0.261166	0.0129365		GBP3	0.119398	0.0279059						SELENOT	-0.0280952	0.0489196						MZT2B	0.0447049	0.0313134
IFIT3	0.393313	0.0129537		MPLKIP	0.0965674	0.0280889						HSPA14	0.0101179	0.0490108						PPA1	0.0543029	0.0313345
TUBGCP2	-0.394632	0.0130641		C5AR1	-0.182545	0.0281341						SNAPC1	0.0131815	0.0490585						ABHD18	0.0622089	0.0313887
WSB1	0.390751	0.013086		FYB1	0.178987	0.0283015						PDIA3	0.0221618	0.0491152						EEF1B2	0.0894175	0.0315251
IRF2BP2	-0.384534	0.013138		SLFN13	0.0621451	0.0284587						SLC25A28	0.0114627	0.0492173						MS4A6A	0.09991	0.031547
PPP1R15B	0.404541	0.0132774		DIS3	0.118638	0.0284704						DTWD1	0.00693735	0.0494399						NSMCE1	0.074169	0.0317294
RPL3P2	-0.265905	0.0134002		GIGYF2	0.151855	0.0285986						TUBB	0.0197096	0.0497851						AL049873.1	0.0713192	0.0317702
POLE3	-0.337483	0.0134271		CMTR1	0.0930818	0.0285996														ATP5G3	0.0828622	0.0318005
UTY	-0.218032	0.0134974		JCHAIN	0.0800229	0.0286061														ULK1	-0.103174	0.0319148
SLC25A36	-0.294264	0.0134984		CARD8	0.182931	0.0290093														GAS5	0.111145	0.0320107
IFI44L	0.263316	0.0135724		CRYBG1	0.118361	0.0290742														SP110	-0.13217	0.0322636
ZNF318	-0.252922	0.0136087		MGST1	0.0733337	0.0291815														MT-CO3	0.111277	0.0322865
EIF3K	-0.387425	0.0136805		UBE2G2	0.086892	0.0294531														VTA1	0.0686464	0.0323159
EEF1B2P3	-0.300619	0.0136883		RNF113A	0.0940548	0.0294746														RPLP0	0.0705529	0.0323534
AC016876.2	-0.291684	0.0136965		PRR14L	0.143749	0.0296298														PRKRIP1	-0.108679	0.0323747
SP4	0.361499	0.0137509		TDRD7	0.108007	0.0296559														KDM6B	-0.112169	0.0323929
MT-ND2	-0.390879	0.013787		HNRNPL	-0.122423	0.0297256														NDUFA1	0.132056	0.0324184
AC113935.1	-0.317347	0.0139032		PRKACB	0.089995	0.0297612														KLHL5	0.0676698	0.032473
CBX3	-0.341997	0.0140556		UHRF2	0.0999444	0.0299545														PML	-0.070535	0.0325676
SP100	0.369001	0.0140719		MID1IP1	-0.149027	0.0301306														RPL4	0.0950472	0.0325853
TMEM140	0.397925	0.0140869		TMEM123	0.157012	0.0301364														ITPRIP	-0.11473	0.0327215
MRPL13	-0.276201	0.0141585		BPI	0.0387463	0.0301436														SLC31A1	0.0762538	0.0327496
RETN	-0.224582	0.0142869		EXOSC8	0.0927782	0.0302123														BOLA3	0.047572	0.0329325
JUND	-0.396767	0.0142921		GNB4	0.131838	0.0303078														LTF	-0.0498502	0.0332415
TAP1	0.386548	0.0144167		CYTOR	0.168974	0.0304781														KRAS	0.116531	0.0334096
BIN2	0.279251	0.014481		S100A9	-0.178239	0.0307692														ATP5E	0.129672	0.0337137
ZFAND6	-0.383666	0.0144948		APOL2	0.173257	0.0308113														PHF20	0.128054	0.0337981
TRIM22	0.39395	0.0145863		NQO2	-0.120632	0.030859														RIPOR2	-0.125762	0.0338751
DNAJC2	-0.326051	0.0148317		RAE1	0.105944	0.0308822														CCDC85B	0.056489	0.0339822
BCL2	-0.270042	0.0148832		SLC20A1	0.110752	0.0309751														HDAC2	0.0837829	0.0340894
RPS15AP11	-0.250226	0.0149706		RPL24P4	0.0970725	0.0313777														SLC11A1	-0.126047	0.0345228
RPL7P9	-0.301755	0.0149706		PGK1	-0.175228	0.0315734														GLRX3	0.0511004	0.0346263
FCGR3B	0.334996	0.015145		CPD	-0.154081	0.031576														CPT1A	0.0496812	0.0347227
SSR4	-0.370177	0.0152603		SUCLG2	0.0886225	0.03172														PDS5A	0.0709629	0.0347257
FAM76B	0.388814	0.0152622		GCFC2	0.055834	0.0317393														DPM3	0.0658258	0.0347694
TMEM14C	-0.30271	0.0153322		PINK1	-0.0791622	0.0317572														SEC11A	0.113312	0.0348253
PIP4P1	-0.352816	0.0154055		ABHD5	-0.148306	0.0318644														GATAD1	0.0572266	0.0348337
COPG1	0.349654	0.0154107		SEM1	0.0953009	0.0322114														RPL38	0.0897002	0.0349537
GSTP1	-0.340709	0.0154523		PFKFB3	-0.109595	0.0322946														EBNA1BP2	0.0427	0.0351365
C11orf58	-0.373054	0.015634		SLC31A1	0.10627	0.0324907														SHTN1	0.039722	0.0352956
SLTM	-0.345984	0.0156694		LAPTM4A	-0.156043	0.0326304														RPL34	0.0992071	0.0354287
NUP50	0.365108	0.0157469		FCHO2	-0.158808	0.0327153														EIF3L	0.0818496	0.0355238
TRIB1	-0.380054	0.0157714		CDC16	0.0919256	0.0328366														CHRAC1	0.0870882	0.0356237
ATF2	0.337977	0.0160621		NMD3	0.0751264	0.032859														HSD17B10	0.0466592	0.035661
AC023157.3	-0.373321	0.0160799		MAD2L1BP	0.114914	0.0329026														NDUFB2	0.0894598	0.0358513
TOGARAM1	-0.227638	0.0162762		AL590867.2	0.121458	0.0331035														WNK1	-0.116156	0.0358986
ZNF468	0.23424	0.0162847		TRMT6	0.0850231	0.0331456														PSAP	0.125957	0.0359869
RPL10P16	-0.276016	0.0163737		CD274	0.0899784	0.0332142														RNH1	0.0652731	0.0360071
MT-CO2	-0.380164	0.0164263		MTRR	0.0721272	0.0332979														ORM1	0.0777599	0.0360637
DAZAP1	-0.264584	0.0165077		PUS7L	0.0993774	0.0333328														SNHG1	0.0688379	0.0361904
UBE2L6	0.379254	0.0165622		ZC3H14	0.0816922	0.0333482														EIF3J	0.0693688	0.0363565
CMC1	-0.285648	0.0165874		MTIF2	0.0850034	0.0335463														GADD45GIP1	0.0717899	0.0364022
DEFA3	-0.219967	0.0166732		CEACAM3	0.144655	0.0337189														TBCB	0.0874894	0.0364721
TMEM179B	0.37317	0.0168408		RSF1	0.163064	0.0337883														MDH1	0.0692302	0.0365026
AL009174.1	-0.285904	0.0169239		DCAF8	0.101721	0.0338215														EIF5A	0.0866914	0.0367418
NAA16	0.259875	0.0172073		CLK2	0.0778928	0.033841														RPL21	0.0955858	0.0367424
ERICH1	0.373787	0.0172768		XRN2	0.163576	0.0338882														SH3BGRL	0.122517	0.0367518
COX4I1	-0.353057	0.0173082		MTERF2	0.0739155	0.03389														LIPA	0.0545614	0.0367522
DHRS7	-0.303246	0.0173762		AL136454.1	0.115526	0.0339381														CHORDC1	0.059656	0.0367656
S100A10	-0.336447	0.0173879		TXNRD1	-0.14118	0.0341717														SELENOW	0.059115	0.036851
AC099343.3	0.356482	0.0175332		PPCS	0.149013	0.0343145														MZT1	0.0471809	0.0369173
DPYSL2	-0.227404	0.0176708		LY6E	0.0591638	0.0344096														C1GALT1C1	0.0871712	0.0370692
GPR183	-0.295743	0.0178895		HP1BP3	0.1741	0.0344953														SPCS2	0.100482	0.037164
ZNF117	0.369795	0.0179682		S100A12	-0.15389	0.0348595														APOBEC3A	-0.0970279	0.0371722
NUP58	0.352432	0.0180656		AC064799.1	0.0917327	0.0348654														PFN1	0.12659	0.0371996
RPL4P4	-0.333257	0.018243		DHRS7	-0.175966	0.0349972														SSB	0.0779799	0.0373166
EIF2AK2	0.368049	0.0182576		MSRB1	-0.17338	0.0350914														TMEM11	0.0652259	0.0374277
SRPK1	0.360859	0.018307		MTMR1	0.0637591	0.0351223														PBX2	0.0641546	0.0374492
ZNF552	0.331754	0.018358		ANKRD36BP2	0.0496707	0.0351832														CLDND1	0.0889965	0.0374778
ABHD3	0.366902	0.0184347		C1orf21	0.0753224	0.0352176														HCST	0.0935511	0.0375133
CLEC2B	0.310277	0.0184577		NT5C2	0.171201	0.0352946														GLO1	0.0693062	0.0375748
PLIN2	-0.282971	0.0185357		ITPA	0.0662194	0.0355769														ATP5C1	0.0892323	0.0376039
EFCAB2	0.316491	0.0185885		SRSF11	0.139833	0.0356853														RPL37P6	0.080683	0.0376353
RPL26P19	-0.28052	0.0186182		PDE3B	0.131967	0.0357944														NDUFA3	0.0934112	0.0377086
COIL	-0.241623	0.0187584		RSRP1	0.156751	0.0359863														MRPS16	0.0620339	0.0378733
AC103591.3	-0.189965	0.0187767		MPHOSPH6	0.0691201	0.0359945														H1FX	0.0664202	0.038055
PDE4D	-0.271837	0.0188147		PISD	0.138216	0.0361047														UFC1	0.0661977	0.0381807
SLC5A3	-0.254079	0.0188387		DDX60L	0.162123	0.0361142														OAZ1	0.123241	0.0381853
CCDC66	-0.363442	0.0188809		ARV1	0.0693393	0.0362326														AL450405.1	0.0373777	0.0382883
VAV1	0.363646	0.0188978		NDUFA12	0.0960004	0.0363879														OASL	-0.0786041	0.0383347
PTMA	-0.36352	0.0189548		CREBL2	0.0736983	0.0364106														CCDC115	0.04847	0.0384634
BUD31	0.333974	0.0190657		TRGC2	0.0658689	0.036463														COX4I1	0.118012	0.0387327
RPS4Y1	-0.168733	0.0190757		PYROXD1	0.0994826	0.0366192														RPS3A	0.0913745	0.0387975
HMGB1P5	-0.361805	0.0190768		CHD6	0.0859448	0.036678														MILR1	0.0412781	0.0388776
C12orf57	-0.287523	0.0190858		CHMP5	0.162058	0.0368228														DNPH1	0.0482843	0.0388792
STK3	0.360729	0.0191582		PRPF40A	0.167367	0.0368363														LAMP2	-0.123818	0.0389794
RNF14	0.226984	0.0193299		IFI44	0.0868212	0.036854														PTRHD1	0.0491672	0.0390885
RPS4X	-0.339382	0.0193882		AP3S1	-0.142811	0.0368922														ZNF480	0.0482401	0.0391527
RPL15P3	-0.295019	0.019446		MRM2	0.060241	0.0370386														ERP29	0.0849973	0.0394736
ATP5I	-0.351566	0.0194739		IDE	0.0580919	0.0370981														KIF27	0.0748565	0.0396758
PIM2	0.358804	0.0195743		NXT1	-0.077224	0.037563														XRN1	-0.120684	0.0397902
RPS11	-0.358522	0.0195834		SRSF10	0.130363	0.0375897														CEBPG	0.0670278	0.0399821
CLEC7A	0.273539	0.0196429		EXOSC9	0.0794225	0.0376303														RPS20	0.0857656	0.0399962
MRPS35	-0.253462	0.019692		LYRM4	0.0656661	0.0376352														SMIM12	0.0520916	0.0400891
CHD1	0.349242	0.019719		C4orf33	0.1282	0.0376934														RPL15	0.0864953	0.0402048
TIFA	0.3444	0.0198799		BRWD1	0.141251	0.0377447														SUCLG1	0.0830996	0.0402114
ATF3	0.230901	0.0199566		AC007688.1	0.094884	0.0377494														RPS17	0.0837668	0.0402996
NPM1	-0.332733	0.0200999		RNGTT	0.0890614	0.0379522														CHCHD10	0.042428	0.0405406
EVI2A	0.280853	0.020107		UBE2L3	0.163886	0.0380058														TNFRSF1A	-0.116265	0.04063
ZDHHC13	0.275809	0.0203208		HMGN3	0.0993243	0.0381063														RPS13P2	0.0612487	0.0407679
DDX58	0.353275	0.0205591		GBP4	0.127589	0.0384445														RPL6P27	0.0682247	0.0409757
ERLIN1	0.278757	0.0206508		ZNF75A	0.0701813	0.0385412														CD52	0.0695925	0.041164
PDHA1	-0.253623	0.020711		OGT	0.114877	0.0385517														NACAP1	0.0889224	0.0412024
SREK1	-0.320547	0.0207163		C14orf28	0.0733557	0.0388744														RPS23	0.0851496	0.0414725
NDUFB11	-0.339325	0.0207265		TXNDC11	-0.0692077	0.0388786														RPS20P14	0.0578474	0.041496
TEP1	0.31238	0.020731		TTC21B	0.0697838	0.0389308														TMEM243	0.0473971	0.0416313
SUPT20H	0.315861	0.0208605		AIM2	0.123417	0.0391224														ACYP2	0.0517419	0.0418623
IGHM	-0.227008	0.0209448		CLCN3	0.0840723	0.0392383														NDUFB5	0.070553	0.041906
FFAR2	0.330259	0.0211342		C2orf69	-0.0671597	0.0392392														HTRA2	0.0556797	0.042033
STAT3	0.267954	0.0211868		PHF6	0.0678485	0.0392448														MPHOSPH6	0.0450231	0.0420641
AP001324.1	-0.285483	0.0212388		CCT3	0.0742358	0.0393069														MRPS6	0.0741327	0.0420914
Z74021.1	-0.237813	0.0213937		PPM1K	0.0880096	0.0393109														RPS4X	0.0741442	0.0422324
RAB13	-0.220743	0.0216276		BCL6	-0.16633	0.0394446														NDUFS6	0.0758392	0.0424114
CGRRF1	-0.28349	0.0216376		UBE2B	-0.172841	0.0394864														UBAP1	-0.109543	0.0424544
PRKACB	-0.238097	0.0217269		TSPO	-0.160043	0.0395427														UBE2G2	0.0549778	0.0424941
AL049873.1	-0.278632	0.0217723		COQ10B	-0.149788	0.0397871														CAT	0.107894	0.0426374
CYB561	0.237068	0.021826		PGD	-0.138974	0.0398355														POLR2G	0.0828259	0.0427415
VCPIP1	0.327233	0.0218684		ANAPC13	-0.155463	0.0399982														ID2	0.110829	0.0427951
DCAF6	0.327149	0.0218803		IGKC	0.0730086	0.0400038														PCNX1	-0.103457	0.042917
DDX60	0.28463	0.0219835		CAPZA2	-0.172149	0.0400486														SURF6	0.0479901	0.0432909
AP1S2	-0.345284	0.0220607		ACP1	0.11115	0.0402014														PCED1B-AS1	0.0899453	0.0434573
CAMLG	-0.332098	0.0221711		SMU1	0.138876	0.0404272														PYCARD	0.118017	0.0435011
SNRPB2	-0.340829	0.0222279		ADAT1	0.0665581	0.0404609														RPS27	0.0856752	0.043578
GPM6A	0.333145	0.0224152		EIF4G3	0.141622	0.0404821														UBR2	-0.117249	0.0436068
RPS2	-0.332054	0.0225962		AHCTF1	0.150277	0.0404841														RPS28	0.0817449	0.0436236
TRIM27	0.341813	0.0226898		FNBP4	0.105691	0.0405562														SCYL2	-0.099962	0.043848
NKG7	-0.300595	0.0227989		CUX1	-0.111408	0.0406412														ACAA2	0.0532298	0.0438603
RAB24	0.332388	0.0229103		PRPF19	0.0530049	0.0407121														TMEM258	0.105274	0.0439034
EIF4B	-0.337799	0.0230713		RACK1	0.13148	0.0407426														DDX60L	-0.109692	0.0442374
CYB5R4	0.262412	0.0231997		ZNF33A	0.156992	0.0408686														OCIAD2	0.0616149	0.0442404
CAMP	-0.265208	0.0234094		OXLD1	0.0834744	0.0410604														PKIA	0.0338616	0.0443805
SLC25A6	-0.265222	0.0234511		PSMC4	0.0908227	0.0411485														COX7A2L	0.0926457	0.0444785
NSA2	-0.280456	0.0234681		NAA15	0.0760491	0.0414089														MTFR1L	0.0433306	0.0445063
PHF11	0.337712	0.0236149		IKZF3	0.074017	0.0414118														TRIR	0.102467	0.0445345
GCA	0.248831	0.023651		FGFR1OP	0.0920953	0.0416353														EIF4EBP1	0.0511657	0.0445788
TDRD7	0.316574	0.02368		FRG1	0.126386	0.0420316														MRPL52	0.0524769	0.0449714
THAP5	0.336694	0.0237391		SRA1	-0.131967	0.0421479														MT-ND2	0.106532	0.0452211
RPH3A	0.214118	0.0238948		GCN1	0.0465448	0.0421494														CD68	0.0572618	0.0452261
ZNF226	0.213549	0.0240218		LPAR6	0.0916883	0.0422046														PHPT1	0.0651952	0.0452541
GAB2	0.334699	0.0240412		SKIV2L2	0.0936623	0.0422476														CD81	0.0434754	0.045471
RPL10P3	-0.26634	0.024257		IL4R	-0.120125	0.0422517														UQCR10	0.114556	0.0457135
CDK6	-0.245667	0.0243142		DNAJC3-AS1	0.0696196	0.0423265														MT-ND1	0.111478	0.0458489
DDX3Y	-0.151134	0.02438		SCAF11	0.170276	0.0423324														RNF149	-0.116972	0.0459344
EPB41L4A-AS1	-0.200195	0.0244373		NCF1B	0.153526	0.042393														CPVL	0.044269	0.0459369
GBE1	0.286775	0.0245101		SP140	0.126254	0.0424265														CCNYL1	0.049577	0.0460968
TTC3	-0.273503	0.0245959		NFKBIA	-0.131516	0.0425507														BTN2A1	-0.112595	0.0461546
PRR11	0.259329	0.0246649		ISG20	0.158975	0.042593														METTL7A	0.0464637	0.0461743
ATP6V1F	-0.302241	0.0247597		PHF14	0.0773171	0.0426462														IGKC	0.0458965	0.046181
AKT2	0.285616	0.0248772		TRMO	0.0709348	0.0427558														MKKS	0.0631053	0.046329
PIK3AP1	0.305115	0.0249242		OSM	-0.111837	0.0430969														RPS21	0.07415	0.0464599
CUTC	0.307234	0.0250095		KIAA0232	-0.155997	0.0431283														KTN1	0.0840803	0.0464791
SNHG25	-0.292445	0.0250525		MAP3K5	0.143091	0.0431499														PREX1	-0.113954	0.0464849
SIGLEC5	0.316534	0.0250918		RNPC3	0.139911	0.043271														S1PR4	0.103057	0.0466621
NCL	-0.315901	0.0251207		AVL9	0.117957	0.0437117														RANBP1	0.0484771	0.0466825
SERBP1	-0.327102	0.0251705		EDEM3	0.130049	0.0437447														ADAM28	0.0577873	0.0467069
RARRES3	0.303367	0.0253942		ENOX2	0.0686621	0.0438121														TAPBP	-0.115489	0.0467333
RPL5P4	-0.265573	0.0254602		LRCH1	0.0457562	0.0439169														ANXA7	0.08968	0.046747
SMC6	0.289496	0.0254812		IDI1	-0.161177	0.0439258														PSMB3	0.114282	0.0468402
TRIM5	0.293007	0.0256833		LAP3	0.121019	0.0439967														ANAPC7	0.0507843	0.0468695
YPEL2	-0.258124	0.0258396		MFSD6	0.0683499	0.0440538														JSRP1	0.058439	0.0470905
SYNE1	-0.326326	0.0261268		AKAP17A	-0.10668	0.0440575														NOP56	0.0532804	0.0474374
IL7R	-0.267756	0.0262177		DPH3	-0.153778	0.0440697														LY9	0.0387652	0.0477186
LY6E	0.185136	0.0263734		DOCK11	0.158051	0.0441397														ANXA1	0.0996513	0.0477239
EIF4G3	0.320984	0.0264349		TAB2	0.149401	0.0443109														PDE6D	0.0616344	0.0479737
ISG20	0.301063	0.0264956		MCM3	0.0596808	0.0443653														SOD1	0.0784772	0.0480793
RNF149	0.261777	0.0265425		RC3H2	0.107002	0.0443828														RPL41P2	0.0663889	0.0481156
RPL10AP6	-0.2481	0.0269423		FYCO1	0.0597674	0.044409														HSBP1	0.113004	0.0481833
BAZ2B	0.275929	0.0269913		RABGEF1	-0.114044	0.0444339														MRPL19	0.0348728	0.0484237
BHLHE40	-0.27334	0.0270015		FFAR2	0.155269	0.0444848														GFM1	0.0410416	0.0484702
BST2	0.316448	0.0270814		RAP1GAP2	0.0871518	0.0444962														USP53	0.0464654	0.0486739
ETS1	-0.295491	0.0271465		CGAS	0.110228	0.0445476														TMEM219	0.0730329	0.0487898
EIF5B	-0.256378	0.0272223		MRPS11	0.0828791	0.0446674														RSBN1	-0.0975932	0.0488133
STAM2	0.314308	0.0274635		PFKL	0.0570729	0.0448221														TSPAN3	0.0395401	0.0489366
RPL24P8	-0.250653	0.0276231		RPL24P8	0.0945861	0.0449405														SRSF7	0.0853872	0.0491855
PDXDC1	-0.221645	0.0276961		UBA6	0.104924	0.0449549														RPL30	0.0899339	0.0494231
KHDRBS1	-0.318857	0.027907		EEF1B2P6	0.0795695	0.0454986														ZNF844	-0.0606533	0.0494737
EEF1B2	-0.309976	0.0279109		LAMP1	0.126003	0.0455784														PI4KA	-0.0506216	0.0495314
UBE2W	0.307275	0.028016		ZNF780A	0.0705469	0.0456204														TMEM126A	0.0554333	0.0495526
CCDC91	-0.236095	0.0281096		SP110	0.165136	0.0457327														SLC35B1	0.0478068	0.0496289
AC007969.1	-0.263892	0.0281393		CD58	-0.156931	0.0459454														GGPS1	0.0775107	0.0496787
HUWE1	-0.307962	0.0282857		SRPRB	0.0626393	0.0461771														PPP2CA	0.112304	0.0497751
SRBD1	0.309026	0.0283585		DDX59	0.105765	0.0464693														LCP2	-0.110151	0.0498985
CREB5	0.282715	0.0284406		CNOT7	0.132926	0.0465095
ZFP36L1	0.255974	0.0284842		ING3	0.146338	0.046552
SSBP1	-0.294835	0.0285867		GAB3	0.0819713	0.0466268
SNRPA1	-0.215519	0.028589		IL1R2	-0.131125	0.0467019
ITGB1	-0.292369	0.0286726		PPP2R5C	0.153629	0.0467085
MYL6	-0.242717	0.0286974		HIPK3	-0.144863	0.0468726
ATP5G3	-0.284696	0.0288369		MIA3	0.145683	0.0469364
SPOCK2	-0.226155	0.0289415		FNTA	0.0949757	0.0470686
PPBP	-0.300777	0.0292059		CDK13	0.103644	0.0471227
DOCK8	0.292899	0.0292377		AC026462.1	0.146183	0.0472709
PAK1	0.277523	0.0293013		LRR1	0.0744937	0.0473924
MEAF6	-0.238766	0.0293253		C3orf58	0.0815175	0.0474331
NBN	0.311676	0.0293972		METTL14	0.100198	0.0474379
RPSA	-0.279638	0.029403		CD3D	0.0944987	0.0474853
EIF3H	-0.310124	0.0294146		TCIRG1	-0.139581	0.0476837
STAT2	0.312625	0.0294674		RAB11A	-0.149832	0.0476901
CASP4	0.25122	0.029565		CEP57	0.106978	0.0477725
LEMD3	0.273721	0.0296137		CIR1	0.164966	0.047802
COPS3	0.297072	0.0297824		IFIT1	0.0854543	0.0478212
BTN3A2	0.302068	0.0300233		ALDOA	-0.164116	0.0478906
IFITM3	0.310564	0.0300738		TAF2	0.114391	0.0479321
ISG15	0.248412	0.0301218		ANAPC5	0.106867	0.0483242
SNU13	-0.277404	0.0303629		ITM2B	-0.154859	0.0486578
SLC35A5	0.257794	0.0303715		HERC5	0.0909266	0.0488939
WHAMMP3	-0.179948	0.0305857		RPS4Y1	0.0540772	0.0489668
NLRC5	0.305121	0.0307108		RPL23AP42	0.0785652	0.0491041
FKBP5	-0.286152	0.0307146		RTN4	0.158236	0.0492366
LSM4	-0.195407	0.0307666		YWHAB	0.162272	0.0492444
NUP50-AS1	0.236873	0.0308726		HMGN5	0.04673	0.0494137
SEC22B	0.305921	0.0309669		CCT2	0.0757907	0.0494516
NAP1L1	-0.299296	0.0309941		DUSP1	-0.1583	0.0496425
AC246787.1	-0.197577	0.0310689		PNISR	0.162348	0.0497189
IFT20	-0.306224	0.031141		AMD1	0.139621	0.0498257
NUB1	0.293405	0.0311682
IRS2	-0.303765	0.0313687
CLINT1	-0.305276	0.0313909
VAMP8	-0.268855	0.0315106
FRMD3	0.227251	0.0315439
CAPZA1	0.228749	0.0317324
MT-ND6	-0.273615	0.031924
UQCRH	-0.303367	0.032089
MCU	0.29547	0.0321147
TRIM56	0.295595	0.0321504
CRIP1	-0.247372	0.0321601
LSM7	-0.270508	0.0321651
HERC5	0.26614	0.0321754
LDHB	-0.261732	0.0322733
SNHG8	-0.264775	0.0322925
PIGT	0.241633	0.0323348
HNRNPD	-0.294614	0.0323734
JAK2	0.292216	0.0325643
THUMPD1	-0.300308	0.0325959
KPNB1	0.244979	0.0328028
SMDT1	-0.246914	0.0328076
RPL17P36	-0.200171	0.0329059
DNTTIP1	0.300172	0.032973
ARRDC3	0.260549	0.0329813
ARHGAP5	-0.233174	0.0330265
PYROXD1	-0.23809	0.0330554
RBCK1	0.293207	0.0330977
SUCLG1	-0.276463	0.0332288
ZNF268	0.224014	0.0334397
MAP7D1	-0.298483	0.0334979
DHRS12	0.29866	0.0335393
NDUFB2	-0.289731	0.0335782
FAM49B	0.219457	0.0336982
CD36	-0.209993	0.0337592
NIP7	0.212921	0.0337602
SNRPD1	-0.235116	0.033763
MNAT1	-0.176442	0.0338763
LSM5	-0.251238	0.0339081
CREBZF	-0.22753	0.0340754
BRAP	0.288874	0.03425
TLE3	0.276583	0.034369
TMCO3	-0.267825	0.0345284
AIP	-0.243992	0.0346593
SERTAD3	0.249486	0.0346611
BDP1	-0.262582	0.0346912
MALT1	-0.202764	0.0347465
MRPL24	-0.170967	0.0347737
STAMBP	0.292025	0.0347841
EIF3F	-0.251219	0.034947
CEP128	-0.227175	0.0350269
RPL7P1	-0.21374	0.0350596
RPL24P4	-0.230959	0.0351522
CHD6	-0.206844	0.0353192
COLGALT1	-0.205806	0.035433
TIAL1	-0.292114	0.0355439
ATF7IP2	-0.219087	0.0356768
KTN1	-0.280695	0.0357274
SNX20	0.291238	0.0357705
RIPOR2	0.199419	0.0361119
AC010186.2	-0.207965	0.0362132
RPL12P13	-0.181531	0.0362173
RFXANK	0.257626	0.0364292
LCP2	0.258617	0.0364436
MANBA	-0.289469	0.0364894
RTP4	0.196467	0.0365
PPP1R18	0.255658	0.0365583
RPS27L	-0.287947	0.0368035
SLC30A1	0.223098	0.0368103
C1QBP	-0.206337	0.0369465
RORA	-0.222798	0.0369905
CLEC2D	-0.250728	0.0369972
DCAF16	-0.196865	0.0372016
RPL37P6	-0.267526	0.0373318
TAF2	-0.267739	0.0374493
LDHA	-0.28643	0.037461
GIT2	0.275968	0.0374845
RGS19	0.225702	0.0374938
TMED8	-0.174779	0.037788
MX1	0.261862	0.0380491
FCGR1CP	0.219489	0.0382409
CCAR1	-0.234144	0.0383702
IFI44	0.233116	0.0384333
SEC11C	-0.243046	0.0385325
CD63	-0.239778	0.038623
PEBP1	-0.21985	0.0386698
IRF1	0.263242	0.0387029
PRRC2C	-0.213449	0.0391431
GALM	0.238801	0.0391608
RPS28P7	-0.19823	0.0392017
USP3	0.263281	0.039448
CAPN2	-0.225652	0.0396718
PPIAP22	-0.178633	0.0397439
ELF1	0.222452	0.0398622
AL592114.1	-0.199139	0.0400696
DYM	-0.183681	0.0401034
YBX1	-0.279204	0.0401316
LYZ	-0.279255	0.0401335
RWDD4	-0.209102	0.040141
RSAD2	0.199395	0.0401594
HNRNPH1	-0.262404	0.0402629
SH2B3	0.238173	0.04027
PAPD5	-0.227111	0.040277
LLPH	-0.268897	0.0402861
HSP90AB1	-0.2377	0.0402878
SARS	-0.255709	0.0407084
HNRNPR	-0.273682	0.0410238
EEF1B2P6	-0.197396	0.0411677
TBCA	-0.271424	0.041483
OLA1	-0.189752	0.0415117
ZNF438	0.271501	0.0415762
TLR6	0.272366	0.0416458
EIF3A	-0.274788	0.0416509
PEX26	-0.167331	0.0417068
SLC39A10	-0.183426	0.0417511
AL109766.1	-0.21449	0.04199
RSL24D1	-0.27386	0.0421988
ATMIN	-0.18323	0.0424288
HMGB1	-0.219246	0.0426306
LPCAT2	0.246967	0.0426313
RNASEL	0.272004	0.0426608
RRP1B	-0.170917	0.0426834
CDC16	-0.203575	0.0427289
LPAR6	0.246457	0.0427512
LINC01094	0.213189	0.0427623
RPL30P4	-0.196515	0.0428145
RNPC3	0.268606	0.0429236
MAPK14	0.268848	0.0431184
SYAP1	-0.271205	0.0431494
ZNF141	0.17641	0.0432586
UBA52	-0.256485	0.0434518
IDI1	0.239016	0.0435941
ING2	-0.268968	0.0437318
SCP2	-0.247715	0.0439365
ZPR1	-0.178485	0.0439799
MFSD14B	0.251004	0.0440144
UBE2N	-0.253914	0.0440224
FAM107B	-0.254993	0.0440559
NME2	-0.181437	0.0445705
AHNAK	-0.233057	0.0446335
TRIM52	0.229364	0.0446365
PRRG4	0.259415	0.0446935
IRF7	0.263919	0.0447444
KLF4	-0.220312	0.045177
TTC1	-0.242588	0.0451954
HAUS1	-0.201413	0.0452957
SMIM8	-0.216052	0.0454149
ALKBH7	-0.227381	0.0454418
CMAS	-0.201898	0.045512
CALM1	-0.212831	0.045625
TTC19	-0.195722	0.0456729
AC244669.1	0.261224	0.0459749
TWF1	-0.244272	0.046028
PHF14	-0.181852	0.0460336
TRANK1	0.245095	0.0461426
IL1R2	-0.264401	0.0461864
UGCG	-0.249614	0.0462859
S100A4	-0.211327	0.04633
EVI2B	0.195119	0.0465759
PSME4	-0.250258	0.046649
APOBEC3B	0.247174	0.0466831
UBXN2B	0.254761	0.0467432
XRCC4	0.262822	0.0468197
MNDA	0.195953	0.0468466
ANP32B	-0.254847	0.0473568
RSL1D1	-0.241342	0.0474125
RPL10P9	-0.190156	0.047645
ZBTB20	0.243793	0.0477198
LRG1	0.246588	0.0479332
CXCR2	0.207468	0.0480074
CISD2	-0.224055	0.0480682
NT5C3A	0.257792	0.0483688
DGKD	-0.240143	0.0486486
HECTD1	-0.240762	0.0486679
ITGB2-AS1	0.257784	0.0488389
CRCP	-0.23041	0.049206
PLK3	-0.240122	0.0492166
PTMAP2	-0.181923	0.0494315
NPM1P39	-0.222477	0.0495318
ODF2L	-0.232486	0.049818
LBH	-0.189649	0.0498239
CHMP7	0.193565	0.0498279
TMEM60	0.239203	0.0499731

## Sheet: T_NK cells DESeq2
SS				DM				RA				SSc				AAV				IIP
gene	log2FoldChange	pvalue		gene	log2FoldChange	pvalue		gene	log2FoldChange	pvalue		gene	log2FoldChange	pvalue		gene	log2FoldChange	pvalue		gene	log2FoldChange	pvalue
RPS4Y1	-18.8871	9.66372e-32		RPS4Y1	8.76873	3.03228e-14		XIST	-21.0467	6.51852e-27		RPS4Y1	-18.2785	2.74061e-30		RPS4Y1	7.67239	1.89648e-07		RPS4Y1	9.29919	1.41334e-18
STAT1	0.00765025	4.80451e-05		JUN	-0.569324	8.0431e-06		RPS4Y1	9.21805	1.12234e-10		DEFA3	4.43632	1.67695e-06		MYOM2	-0.336732	7.53492e-05		CFD	1.39114	8.30217e-07
MTCO1P12	0.0237009	7.44336e-05		CMC1	-0.509856	1.37878e-05		ARHGEF40	0.369463	3.00516e-05		CLC	-0.013819	0.000348622		GNLY	-0.0100933	0.000186048		SNHG5	0.685605	4.00772e-06
GBP1	0.0044937	0.000115468		IFIH1	0.501097	1.46235e-05		PDGFD	0.24659	4.52162e-05		GOLGA8B	0.00223214	0.000975451		IL7R	0.00402889	0.000407373		CLC	0.482551	2.96786e-05
BPGM	0.00384725	0.000290163		IFI16	0.414447	1.57883e-05		FKBP5	0.174484	5.93749e-05		ZBTB14	0.0034513	0.00102784		REL	-0.00455402	0.000683338		IGHG3	0.917284	3.62044e-05
DDX3Y	-0.0269498	0.000383347		XAF1	0.430959	2.49997e-05		RPL10	-0.206016	0.000118901		FXYD5	0.00187869	0.00115459		ERAP2	-0.00573085	0.00103397		UTY	0.395487	3.95051e-05
NCALD	0.00239832	0.000401004		SNHG3	-0.405702	3.33305e-05		WAS	0.16647	0.000143155		RPL23AP48	0.00224457	0.00139165		THAP11	0.00430828	0.00106683		EIF1AY	0.371231	5.48427e-05
DCP1B	0.00262314	0.000664837		TNFSF10	0.417932	4.34945e-05		FADS1	0.150357	0.000174986		CYTOR	-0.00157948	0.0015906		SH2D1B	-0.010035	0.00136703		LST1	0.217673	9.81451e-05
GBP4	0.00158068	0.000768433		CCR7	0.384155	5.47262e-05		ALOX5	0.11685	0.000296705		CA5B	0.00142581	0.00186818		LINC00847	0.00726652	0.00148537		FTL	0.114204	0.000161315
DDX60	0.00171077	0.000792493		SAMD9	0.360188	6.04625e-05		CASC3	0.131538	0.000345712		KLF9	0.0013716	0.00201493		SACS	0.00221657	0.00183167		TXLNGY	0.12581	0.000175988
RNF14	0.00120515	0.00173021		SAMD9L	0.37215	7.89765e-05		SMAP2	0.165627	0.000378698		DDX3Y	-0.010959	0.0021758		GNG2	-0.00193132	0.00199719		FCGRT	0.0546771	0.000536573
ACTL6A	0.00110295	0.00181603		IL6ST	0.364161	8.87847e-05		PTPRN2	0.0993857	0.000382343		CUTALP	0.00145426	0.00261864		SHCBP1	0.0049711	0.00235133		RNASET2	0.0295038	0.000648451
SAMD9L	0.00113045	0.00220553		DDX18	0.328609	9.25641e-05		CAMP	0.0932662	0.000473661		SLC38A1	0.00149386	0.00281349		RPL9	0.00230673	0.00259035		FCN1	0.0347047	0.00101321
DEFA3	-0.00505911	0.0024375		DUSP1	-0.351168	0.000106527		IL7R	-0.15371	0.000496053		CYSTM1	-0.00143327	0.00301696		PRSS23	-0.00189307	0.00287708		AAK1	-0.021909	0.00113397
KIF11	0.00139252	0.00248648		EIF1	-0.278057	0.000163209		SPG7	0.0860568	0.00055155		CNST	0.00110976	0.00347659		PRF1	-0.00161119	0.0031951		LILRB2	0.0291472	0.00129011
CSE1L	0.000954327	0.00261804		PPP1R15A	-0.294144	0.000239592		RPS4X	-0.162194	0.000606625		PLBD1	-0.00149639	0.00348881		KLRD1	-0.00168878	0.00364304		DDX3Y	0.0214113	0.00144657
ITGA4	0.001265	0.0026337		GBP1	0.293024	0.000274104		CCNB1	0.0768885	0.000718533		CAP1	-0.00151159	0.00357869		SAMD3	-0.00159061	0.00439158		RAC1	0.00988932	0.00195209
PCNA	0.000916896	0.00286157		ARHGEF3	0.289157	0.000288214		EIF1AX	-0.103994	0.0011445		VEZT	0.00107302	0.00370584		IGHG3	0.0109783	0.00444259		UNC119	0.0188983	0.00221859
APOBEC3B	0.00132544	0.0029457		CDYL	0.256718	0.000294384		UBQLN2	0.0821877	0.00128936		AAK1	0.00113395	0.00388264		AKR1C3	-0.00190764	0.00459014		NDUFB6	0.00870165	0.00237947
XIST	0.00449067	0.00312178		KLF6	-0.269513	0.000344267		RPS25	-0.161002	0.00132052		FCGR1A	-0.00278101	0.0040228		HEXIM1	-0.00133674	0.00565177		MYL6	0.00632553	0.00267102
EIF1AY	-0.00344299	0.00330209		MANEA	0.170913	0.000361786		MT-ND3	-0.123313	0.00144886		TRAT1	0.00117899	0.00403107		TEX261	-0.00334883	0.00583072		MKNK1	0.0133636	0.00322593
GBP5	0.00107024	0.00352665		TNPO3	0.266817	0.000371162		VMP1	0.124298	0.00158267		CBL	0.00103766	0.00422471		PTPRA	-0.00125725	0.00584392		S100A4	0.00598955	0.00327448
LAP3	0.00095651	0.00368939		MRPS9	0.253973	0.000385951		EIF1AY	0.0511485	0.00199732		PSAP	-0.00116421	0.00480165		KLRF1	-0.00122699	0.00598093		USP9Y	0.0112083	0.00332188
EEF1A1P5	-0.00100579	0.00372875		WRN	0.207108	0.000418422		IL1R2	0.06062	0.00210026		KLF3	0.00105278	0.00498867		CETN3	0.00120646	0.0062736		PYCARD	0.00830247	0.00353414
FCGR1B	0.000869182	0.00394857		SLFN5	0.266562	0.000438535		NCF2	0.0984167	0.00212929		XIST	0.00635734	0.00499901		KBTBD2	-0.00119354	0.0063727		ITGA6	-0.0111254	0.00375453
YWHAQ	0.00116119	0.00400896		IFI35	0.19849	0.000597536		ECT2	0.0594021	0.00214662		SNHG22	0.00094967	0.00500094		PAGR1	0.00123826	0.00744058		CST3	0.0119432	0.00381142
PGGHG	-0.000775076	0.00428541		MX1	0.15625	0.000651608		TPX2	0.0579887	0.00216954		VTI1A	0.000960596	0.00502572		MRPL43	0.00111716	0.00749337		IKZF5	-0.0106799	0.00390446
IFT46	0.000926852	0.0043066		CMPK2	0.11912	0.00067204		TLE3	0.0951353	0.00217005		CTDSPL2	0.00112916	0.00512896		FTSJ3	-0.00195115	0.00752597		SQOR	0.00991819	0.00410307
RUBCNL	-0.00100468	0.00432467		RPAP3	0.245585	0.000702991		SLC38A10	0.06814	0.00233508		CD300A	-0.000948248	0.0051464		SPAG16	0.00118259	0.00771704		FRMD8	-0.0110553	0.00412153
BRCA2	0.000824091	0.00434957		CWC22	0.23966	0.000814862		FTH1P10	0.0937488	0.00244176		RNF216	0.000964083	0.00525986		BCL11B	0.00134129	0.00861696		ZNF639	0.0092671	0.00454864
TOP2A	0.000732541	0.00491039		LAP3	0.227764	0.00093008		GTF2H3	0.0759956	0.00297349		TMEM131L	0.000944561	0.00527597		RETREG1	0.00104585	0.00869107		CD8A	-0.00747025	0.00473953
SH2D1B	0.000735416	0.00491489		TXLNGY	0.0670651	0.00093716		RPS27	-0.143987	0.00311534		KBTBD7	0.00194	0.00549205		USP37	-0.00167188	0.00910365		TMEM219	0.00709123	0.00509913
SLC5A3	0.000749077	0.00494732		MTF2	0.232079	0.0010323		RPL39	-0.145851	0.00313551		CFD	-0.00106967	0.00581146		COX17	0.00135124	0.00980356		NOP10	0.00613774	0.00510504
HIST1H1D	0.000973452	0.00546897		LINC-PINT	-0.176267	0.00109148		ADGRG3	0.0617605	0.00318254		MS4A1	0.00091884	0.00625803		ZGRF1	-0.00197212	0.0102709		AIF1	0.00752144	0.00521671
IGHM	0.00109334	0.00586331		TMEM184C	0.129245	0.00118411		RPL24	-0.148068	0.00321102		TUBGCP6	0.000968491	0.00660144		EXOC3	-0.00149422	0.0102922		MPZL1	0.00934199	0.00532762
SPATS2L	0.000675964	0.00595382		FCMR	0.217135	0.00118702		GSDMD	0.0765296	0.00321672		JUN	0.000887477	0.00677848		RSF1	-0.00120989	0.0112449		PLBD1	0.00842047	0.00538618
HS3ST1	0.000733774	0.00631131		JUND	-0.213378	0.00120465		NEAT1	0.118615	0.00337974		LSM14A	0.000991432	0.00744619		AC025164.2	0.00091394	0.0119894		PCLAF	0.00914044	0.00542631
TXLNGY	-0.00151266	0.0071718		LEF1	0.217196	0.00120789		TCTA	-0.0470587	0.00345339		PSMB9	-0.000879113	0.00777009		MARCH2	0.00101093	0.0121245		SUGT1	-0.00569446	0.00586506
PARP14	0.000931524	0.00732144		ETV7	0.0951055	0.0012989		MAN1A1	0.111719	0.00363711		ITCH	0.000885711	0.00777737		CRYBG1	-0.000931451	0.0123275		SMIM25	0.00744615	0.00634529
TNFSF10	0.000781713	0.0076345		GVINP1	0.221423	0.00138411		NR4A2	-0.0536444	0.00366396		ZBTB1	0.000965418	0.00780082		VPS53	-0.00109037	0.0123587		TYROBP	0.00482795	0.00636726
XRRA1	0.000637571	0.00771598		AKAP9	0.221559	0.00140981		RPL11	-0.156102	0.00394406		DMAC1	-0.000798647	0.00782878		F2R	-0.000907677	0.0128487		SLC31A2	0.00744076	0.00686194
UTY	-0.00117374	0.00801052		EXOC1	0.21452	0.00145017		RPLP2	-0.149067	0.00401571		TMEM123	0.00108416	0.00793046		UBQLN1	-0.000979331	0.012852		ATP5J	0.0033998	0.00717211
PARN	0.000734417	0.00826673		DDX58	0.196686	0.00145982		MARC1	0.0467857	0.00408745		IL13RA1	-0.000796235	0.0079871		RPL38	0.00158589	0.0131925		GPN3	0.00718015	0.00719117
ANP32E	0.00101433	0.00833782		LUC7L3	0.219273	0.00151548		DDX3Y	0.037626	0.00414736		PPP1R15B	0.000810714	0.00813404		ELL	-0.0015164	0.0132349		ALDH2	0.00711212	0.00722801
MCM4	0.000583166	0.00843919		PHF3	0.216264	0.00154677		RPL32	-0.141442	0.00433653		RPL7	0.00137273	0.00821525		ATXN3	-0.000921942	0.013482		S100A6	0.00283521	0.0072412
TMEM140	0.000620971	0.00845865		USP9Y	0.0637577	0.00157983		RPS23	-0.158224	0.00446328		CDK11A	0.000818048	0.00821686		ZNF429	0.000862525	0.0135319		ST20	0.00651616	0.00788454
FCGR1A	0.000584898	0.00858566		IFIT5	0.191669	0.00162636		KLRD1	0.130667	0.00460418		TNFSF10	-0.000788779	0.00825655		TNFRSF1B	-0.00120116	0.0137323		FKBP5	-0.00472821	0.00805592
ATP8A1	0.000722613	0.00867886		CLEC2D	0.21514	0.00172214		RAD23B	-0.0881218	0.00466869		PGD	-0.000827186	0.00829728		EIF5	-0.00154328	0.0137556		DHRS12	0.00660102	0.00809171
KIAA1324	-0.000807633	0.00873366		GZMK	-0.18409	0.00173963		RPL21	-0.140984	0.00468582		APOBEC3G	-0.00085269	0.00834502		CSNK1G1	-0.00104372	0.0139316		CD86	0.00651659	0.00837137
FANCD2	0.000561307	0.00924662		MTERF3	0.12744	0.00174678		RPL9	-0.154996	0.00473541		CARD16	-0.000928466	0.00837389		CCR2	0.00125878	0.0139419		CYP20A1	-0.00431679	0.00848837
HIST1H1C	0.000797796	0.00933423		OAS2	0.172383	0.00175488		PGD	0.0709525	0.0047682		TNFRSF10C	-0.000763318	0.00855841		GOLM1	-0.00156864	0.0139693		CD36	0.00637833	0.00862054
MRPL23	0.000625743	0.0094197		U2SURP	0.211377	0.00196159		DUSP2	-0.0833988	0.00487836		STAG3L4	-0.00108503	0.00874545		WTAP	-0.00109332	0.0142501		CYB5A	-0.00579532	0.00886257
SRBD1	0.000654413	0.010118		ANKRD26	0.149859	0.00201509		RBP7	0.0584304	0.00488698		LRRC8D	0.000893109	0.00896445		NRAS	-0.000883693	0.0142988		TRBV5-1	0.00624097	0.00891344
GBP2	0.00121536	0.0101213		GIMAP6	0.156216	0.00204071		CCNA2	0.0464946	0.00492249		BRD3	0.000732818	0.00921979		GOLT1B	-0.000861664	0.0148807		NDUFAF3	0.00517026	0.00891435
POLA1	0.000547207	0.0101486		C21orf59	0.19839	0.00205343		S100A12	0.0658829	0.00498656		KHSRP	0.000735387	0.00942841		UCHL5	-0.000936447	0.0148874		NAGK	0.00444067	0.00916816
DPP4	0.000606303	0.0105257		NNT-AS1	0.122011	0.00208537		CFAP45	0.0382537	0.00505233		GCA	-0.000787793	0.00959022		CRTAM	-0.000941193	0.0149392		HSBP1	0.00373188	0.00928512
GPM6A	0.000547638	0.0105352		PLP2	-0.185253	0.00210199		SRSF8	-0.0633211	0.00522334		GCN1	0.000740419	0.010088		FAM46A	-0.000836223	0.0150346		FKBP1A	0.00318359	0.0093137
CSNK2A1	0.000804128	0.010812		RPS3	-0.206856	0.00213263		RPS6KA1	0.0792349	0.00539212		DHX40	0.000749729	0.0102643		BNIP1	-0.00111919	0.0152494		LARP4	-0.00519729	0.0095397
OXNAD1	-0.000909139	0.0109189		PIGF	0.143439	0.0022213		NFE2	0.0490234	0.00554655		PPP6R2	0.000793937	0.0104245		SLC15A4	-0.000904592	0.0152764		LINC00877	0.00562402	0.00981858
FAM111A	0.000972573	0.010935		UTY	0.0660716	0.00222867		RPL10A	-0.129521	0.00572836		FCGR1B	-0.00109586	0.010522		PLEKHB2	-0.000843858	0.0156027		RMRP	-0.0057611	0.00986128
RPS3AP5	-0.000578502	0.0111187		FAM192BP	0.150073	0.00227152		RPS20	-0.141579	0.00579342		DTHD1	-0.000685041	0.0107963		RALBP1	0.00115253	0.0157294		TSPO	0.00331267	0.00989388
PTPN4	0.00106641	0.0112668		GIMAP8	0.165806	0.00230833		KCNJ2	0.0442763	0.00613919		HIST1H1D	0.000859093	0.0109532		SMG1	0.00112238	0.0157676		PYGL	0.00496285	0.010465
OAS2	0.000603369	0.0113664		EIF2S2	0.204744	0.00236656		MDM2	0.096899	0.00622131		NCBP2	0.000819978	0.0110031		LY9	0.000997862	0.0157897		IL13RA1	0.00439569	0.010467
TIFA	0.000683471	0.0116462		SREK1	0.198571	0.00251636		RASSF2	0.0975787	0.00626963		SERPING1	-0.00124012	0.011162		ZNF567	-0.00113747	0.0158413		RNF213	-0.00246751	0.0111536
APOBEC3G	0.000879805	0.0116643		CEP63	0.191836	0.00252979		ACTB	0.124671	0.00640323		BACH2	0.000673009	0.0112366		GZMB	-0.000880041	0.0158637		SKI	-0.00519395	0.011188
MCM7	0.000549056	0.0119072		RAP1A	-0.203104	0.00255149		CREBL2	-0.0483028	0.00650373		DAPP1	-0.000669243	0.0113041		TRAPPC2B	0.000802589	0.015997		LAMTOR4	0.0026	0.0114122
HELZ2	0.000595075	0.0120988		PPWD1	0.196706	0.00260157		MAD2L1BP	0.0621206	0.00651544		TMEM156	0.000690029	0.0113716		ATP11B	-0.000943287	0.0171727		SF3B3	-0.00477655	0.0115618
CDKAL1	0.000605632	0.0124441		OAS3	0.11909	0.00261249		ACTR2	0.14571	0.00652623		RSPH3	0.000971053	0.0113911		AGPAT4	-0.00128191	0.0175536		GNG5	0.00223439	0.0117052
WDR61	0.000700659	0.012583		TAF1	0.181934	0.00265858		MMP9	0.0438845	0.00664333		RPL10AP6	0.000872048	0.011674		IFI30	-0.00133093	0.0176769		DSC2	0.00492227	0.0117278
CENPF	0.000517	0.0130113		PPBP	0.101768	0.00266517		RPS2	-0.125701	0.00665143		TIMM8B	-0.000665921	0.01204		LINC00892	0.000765312	0.0178473		VPS50	-0.0046994	0.0122872
FCRL3	0.000642195	0.0131124		SASS6	0.138603	0.00269662		RAB29	0.106996	0.00675428		NFKBIA	0.000788659	0.0120969		RPP40	0.00108244	0.0178863		MCMBP	-0.00333078	0.012349
ASPM	0.000486878	0.0135277		G0S2	-0.128343	0.00270378		ACP1	0.130218	0.00677236		TMEM59	-0.000978886	0.0122558		CTSW	-0.00100091	0.0179065		CHEK1	0.00462082	0.0124103
PCLAF	0.000474373	0.0136674		TRMT13	0.174428	0.00271344		ZNF689	0.0470498	0.00693155		NUMB	-0.000744518	0.0124109		LAP3	-0.000814258	0.0180402		LMAN1	-0.00297927	0.012747
S100A12	-0.000508359	0.0138909		TNFAIP3	-0.160443	0.0029321		RPS29	-0.127406	0.00702805		ATP8B2	0.000767923	0.0125569		NSUN4	0.000778246	0.0190542		COG5	-0.00445874	0.0132489
USP9Y	-0.000782393	0.0142232		PPP4C	-0.174722	0.00295396		ACPP	0.041315	0.00703922		MFSD14A	0.00063818	0.0128625		CASP6	0.000743959	0.0191579		TPM1	0.00456534	0.0133712
NUSAP1	0.000558652	0.0143968		OSTM1	-0.173465	0.00296691		LEPROTL1	-0.10122	0.00706278		LINC-PINT	0.000675324	0.0129134		LINC01550	0.000738185	0.0193073		AEBP2	-0.00392014	0.0138716
IRF7	0.000487114	0.0154455		IFIT2	0.139287	0.00298203		PITPNB	0.101042	0.00716191		ALOX5AP	-0.000714913	0.0131182		ARID5A	-0.000869783	0.0193777		MYC	-0.00436518	0.0140398
IGLC2	0.00059093	0.0158316		RBM5	0.194898	0.00309105		RPL36AL	-0.124847	0.00718316		AHSA1	0.000623294	0.0132298		BOD1	0.000734971	0.0195497		SNHG12	0.00363509	0.0144529
PDK3	0.00046337	0.0159758		SERPING1	0.0904393	0.003118		RPL23	-0.127676	0.00723891		EIF5A	0.000812845	0.0132954		CTDSPL2	-0.00105632	0.01966		CHI3L1	0.00421609	0.0145813
YWHAE	0.00100635	0.0163849		PRF1	0.192906	0.00313118		FES	0.0444949	0.00740409		AC015912.3	-0.000776554	0.0134517		HLA-B	-0.00146635	0.0201427		ARPC3	0.00163411	0.0148301
CD164	0.00112917	0.0165035		MYCBP2	0.197297	0.00316702		HBEGF	0.0290152	0.007416		FOXN3	0.000861859	0.013539		PELO	0.000727054	0.0202		PFDN5	0.00186282	0.0149696
DYNLRB1	0.000784679	0.0166436		GTF2B	-0.179583	0.00334366		PLPBP	0.0795716	0.00742362		EIF1AY	-0.00192615	0.0137357		GSE1	-0.000748005	0.0206727		PON2	-0.00408738	0.0151338
CXCL8	-0.000433595	0.0168778		PCM1	0.193507	0.0033972		ZNF669	0.0662467	0.00753606		PYCARD	-0.000694606	0.0138656		CAMK4	0.00108258	0.0211032		EIF1AX	-0.00241507	0.0152067
FAM35A	0.000556511	0.0172362		TMEM60	0.12599	0.00345753		RPS14	-0.125737	0.0075718		RETREG1	0.000615612	0.0140358		MEI1	-0.000711675	0.0213555		UBA52	0.00153347	0.0153843
ZNF174	0.000426328	0.0172836		TPM1	0.090534	0.00364013		RPS18	-0.116534	0.00789401		MAFG	0.000706885	0.014628		SF3B2	-0.000998203	0.0214804		RPS5	0.00155892	0.0153927
GZMB	0.000612671	0.0173319		DDX3Y	0.0538486	0.00369531		S100A11	0.093487	0.00790696		BANK1	0.000678414	0.0147403		RICTOR	-0.000907851	0.0216413		PIGC	-0.00307719	0.0156
OAS3	0.000442526	0.0180299		RPS4X	-0.191084	0.00371652		RPS15A	-0.125543	0.00814176		FAHD1	-0.00069997	0.0147569		TMEM191A	0.000694847	0.0219218		MS4A6A	0.00401764	0.0156373
HSP90AA1	0.00129499	0.0181668		ZGRF1	0.106447	0.0037652		DNAJC13	-0.0653151	0.00815802		IRF2BP2	0.000765791	0.0148371		PSMD6	-0.000795015	0.0219677		FCGR2A	0.00249317	0.0157422
NIFK-AS1	0.000423571	0.0183825		CCDC88A	0.128703	0.00376525		DHX16	0.0708819	0.00820352		EIF5	0.0012006	0.014944		ZNF569	0.000692234	0.0221454		CALR	-0.00223739	0.0157443
AC025164.2	-0.000459595	0.0185965		KLHL42	0.124341	0.00396542		ELMO2	0.0564175	0.00820657		SREK1	0.000809102	0.0150323		HIF1A	-0.00093452	0.0222562		PPCDC	0.00350694	0.0157952
HNRNPA2B1	0.00147722	0.0191841		MYADM	-0.168294	0.00396592		TTC38	0.0729525	0.00827386		TIAM1	0.000581341	0.0155804		CEP85	0.000704207	0.0223339		HS3ST1	0.00306818	0.0160118
UBA6	0.000601326	0.0192212		CKS2	0.136235	0.00396924		IGF2BP3	0.0327032	0.00828472		NDUFB6	-0.000831048	0.0158679		RPS25	0.00128812	0.0226236		PUM3	-0.00254612	0.0161857
CCT5	0.000772605	0.0196224		GIMAP4	0.181846	0.00400943		RPL31	-0.126641	0.00844423		TOMM20	0.000891742	0.0162571		ADRB2	-0.000689691	0.0226281		PNKP	0.00391209	0.0164456
SLFN5	0.000878909	0.0196349		USP47	0.178365	0.00419225		GNAI3	0.107286	0.00857911		PHF12	0.000594051	0.0164638		ATP11C	0.000738901	0.0227344		CCL3L3	0.00383826	0.0168734
GAA	-0.000404446	0.0198259		BOD1L1	0.188369	0.00423723		CMTM2	0.0690035	0.00903061		PTGES3	0.000773008	0.0167518		INO80D	-0.000741732	0.0227534		OAZ1	0.00155476	0.0169497
XRCC5	0.00121472	0.0208753		TRIP11	0.171105	0.00430658		EEF1A1	-0.142175	0.00903791		INPP4B	0.000777635	0.0168151		MRPS9	-0.000684342	0.0227771		CA2	0.00350928	0.017477
RPS18P12	-0.000391406	0.0208885		ZKSCAN1	0.171105	0.0043184		NBPF15	-0.0430343	0.0092954		SDHD	-0.000721809	0.0169081		MALT1	0.000955647	0.0228821		TKT	0.00172952	0.017504
USP46	-0.000418283	0.021184		IFNG	-0.154081	0.00436655		L3MBTL2	0.0466841	0.00954818		TSN	0.000644758	0.0181069		MANEA	-0.000965465	0.0231613		PRDM1	-0.00229359	0.0176698
MCM8	0.000401693	0.0216853		ZNF638	0.186166	0.00457223		DHRS7	0.119826	0.00989669		MYL6	-0.00101379	0.0181538		ZNF486	0.000677907	0.0233327		CCL4L2	0.00351844	0.018198
KLRD1	0.000955555	0.0217438		ALDH3A2	0.122607	0.00466781		RPL12	-0.116061	0.0100991		ZNF789	0.000542461	0.0184446		ZEB2	-0.000891681	0.023488		AL592114.1	0.0032765	0.018218
GPBP1L1	0.000631152	0.0217686		PRIM1	0.163423	0.00467624		CSNK2A1	-0.0707903	0.0104684		SEC63	0.000718465	0.0187307		TCAIM	0.000678126	0.0234968		PBX3	-0.00359594	0.0184059
OAS1	0.000385688	0.0218356		UPF3B	0.161449	0.0048139		TRIM24	0.0719655	0.0107983		FAM45A	-0.000600203	0.0189665		XAF1	-0.000732519	0.0236378		TNFRSF10C	0.00241122	0.0184083
PTTG1	0.000498444	0.0219528		AC020916.1	-0.0831906	0.00491348		RPL37	-0.120604	0.0109678		TBC1D15	0.000845796	0.0190268		RPS12	0.00128796	0.0239058		VPS13B	-0.00298523	0.0184229
AL080243.2	-0.000422983	0.0221048		TIGD2	0.0967936	0.00491892		MARCKS	0.0681273	0.0110387		EIF3B	0.000540544	0.0192667		TTC17	-0.00105288	0.0239363		VSIR	0.00183883	0.0185539
MT-CO1	0.000757048	0.0221481		RNASEL	0.119179	0.00497932		YWHAZ	0.141839	0.0113403		CNTLN	-0.000791685	0.0194573		ARMC8	-0.000680708	0.0239367		CPVL	0.00346545	0.018881
HMGN2	0.00094357	0.0223831		APOOL	0.0997127	0.00499661		ARRB1	0.04905	0.0115849		IDH1	0.000589993	0.0200339		FGL2	-0.000863506	0.0240046		HUS1	-0.00304983	0.0189409
TRIM21	0.00059559	0.0224163		MRPS18B	0.160755	0.00505601		MNDA	0.094231	0.0116243		ALKBH3	0.00052609	0.0201153		PIK3AP1	-0.000760001	0.0241096		NAB1	-0.00330755	0.0199839
NCKAP1L	0.000797154	0.0225692		CCND2	0.17929	0.00505961		TOB2	0.0564899	0.011697		MDM4	0.000682994	0.0207427		SLC20A1	-0.000791068	0.0241484		TMEM109	-0.00286175	0.0204488
NFKBIZ	-0.000717888	0.023304		YPEL5	-0.17017	0.00510497		ANKRD36BP1	0.0742369	0.0119093		TNRC6B	0.000976657	0.0207718		PLEKHA2	-0.000764989	0.0241699		C3orf62	0.00304541	0.0207146
SLC35D1	0.000377301	0.0235635		C14orf119	0.136067	0.00518819		NOL4L	0.0547065	0.0119351		AOAH	-0.000666235	0.0209989		LDHB	0.00132323	0.0241828		TCF7L2	0.00326941	0.0207647
HIST1H2AG	0.000375794	0.0236038		TMEM245	0.141343	0.00522669		CYP4F3	0.0541069	0.0120669		CHI3L1	-0.000586846	0.0211381		DSTYK	-0.000917735	0.0243936		DNMT1	-0.0019063	0.0207972
CD300A	0.000585004	0.023812		RAD54L2	0.13261	0.00530456		RPL13A	-0.130757	0.0122106		UBB	-0.000961516	0.021145		LINC01578	-0.000966261	0.0245679		DHX57	0.00325751	0.0209614
NABP2	0.000398389	0.023941		TPT1	-0.180864	0.00532524		RPS5	-0.126556	0.012263		PNISR	0.000912109	0.0215664		C11orf21	-0.00065585	0.0248307		C18orf21	-0.00259468	0.0210169
PSMD2	0.000662964	0.024207		TTC37	0.175221	0.00536848		IRAK3	0.046517	0.0123295		RAB32	0.000589209	0.0218479		ENTPD3-AS1	0.000649988	0.0253174		AC131235.1	0.00260816	0.0211456
IL18RAP	0.000483013	0.024347		FOSB	-0.106907	0.00542064		BIRC3	-0.0877948	0.012564		SESTD1	0.000557618	0.0221174		RPL22	0.00155719	0.0255452		HIST1H2BC	0.0020794	0.0213733
LRRCC1	0.000370156	0.0245669		TARS	0.157182	0.00558438		MTRNR2L8	0.0687718	0.0125718		LAMTOR4	-0.000735343	0.0222759		NEMF	-0.000947058	0.0259253		PYGB	-0.00320147	0.0214609
HIST1H1E	0.000707285	0.0249523		CEP44	0.117889	0.00567221		SNX10	0.0925094	0.0125909		MT-ND6	0.000611716	0.0223568		SNX20	-0.000645562	0.026024		NCF4	0.00253995	0.0216012
GAR1	0.0004142	0.0249623		EIF1AY	0.0474419	0.00584655		TRIM69	0.0689032	0.0126406		MCRIP2	0.000512842	0.0223777		RNF13	-0.000895542	0.0269091		GPR180	-0.00317623	0.0217457
DDX23	0.000476428	0.0250467		KHDRBS1	0.172459	0.0059469		KLHL2	0.04274	0.013006		RNASE2	-0.00116095	0.0224709		KIAA0232	-0.000834527	0.027019		TAF9	0.00195988	0.0217671
TRBV28	-0.000383117	0.025134		SLC35E1	0.107717	0.00600027		SNHG8	-0.0879213	0.0130975		RN7SK	0.000539468	0.0229288		RASSF5	-0.00116033	0.0272828		NUDT21	0.00176189	0.0218901
DHRS9	0.000365483	0.0252237		GAR1	0.104095	0.00608311		DHRS4-AS1	0.0531507	0.0131751		RAB27A	-0.000735848	0.0231022		SYNGR2	0.00089665	0.0273292		LUC7L2	-0.0021777	0.0225043
EIF2AK2	0.000609403	0.0254418		POLR3D	0.0867844	0.0062083		PFN1	0.128434	0.0132059		LGALS1	-0.000770079	0.0232974		BHLHE40	-0.000738296	0.0274225		C2orf74	0.00256958	0.022818
FTH1	-0.000698555	0.0257052		SCML1	0.0724006	0.00623891		LIN7A	0.054667	0.013233		ZBTB8OS	-0.000661439	0.0237635		TPT1	0.0011394	0.0280215		ALOX5AP	0.00180838	0.0229772
DYM	0.000415642	0.0257626		ZFP36	-0.169334	0.00633664		RPS12	-0.117582	0.0132801		CCR1	-0.000479979	0.0239355		SLC25A13	0.000635297	0.0282173		PRCP	0.00248102	0.0230002
RUFY2	-0.000582433	0.025863		PARP14	0.168569	0.00635409		RPS24	-0.120498	0.0133596		WDSUB1	-0.000694794	0.0240818		CCDC191	0.000617295	0.0283411		DDX24	-0.00130731	0.0230626
KNSTRN	0.00035672	0.0260004		CTDNEP1	0.118604	0.00636606		RPL36A	-0.111298	0.0136864		HSDL2	-0.000567506	0.0241023		RPS7P10	0.000763206	0.0283819		NPL	0.00261278	0.0236813
IFI27	0.000480212	0.02611		TRIM5	0.0948527	0.00638332		RNF11	-0.057461	0.0138678		SYS1	0.000524822	0.0242545		MKRN1	-0.000911107	0.0284663		PMM2	-0.00236153	0.0238785
HPGD	0.000414627	0.0266464		CCT6A	0.175622	0.00640934		DDB2	-0.0411746	0.0139385		SUPT4H1	-0.000794058	0.0243452		C1orf228	0.000618819	0.0286033		ANAPC13	0.00155072	0.0241498
CSGALNACT1	-0.00046709	0.026849		TCEAL8	0.16651	0.00650068		ABI3	0.0537268	0.0140356		STAG3L2	0.000492273	0.0244518		GCSAM	0.000626065	0.0288986		RAB32	0.00290266	0.0243337
MRPL52	0.000585192	0.027063		METTL9	-0.165949	0.00654013		AC099560.2	-0.0594772	0.0142159		DUSP16	0.000483033	0.0244633		CDYL	-0.000614555	0.0289913		RNASE2	0.0027297	0.0244591
RFC3	0.000390335	0.0271319		POC5	0.124164	0.00710114		DNAJB1	-0.0823217	0.0143615		ACAP1	0.000597308	0.0246763		UBL5	0.00110193	0.0290198		OTUD6B	-0.00203104	0.0245196
MCM9	0.000406758	0.0273472		NMI	0.170526	0.00729644		ACSL1	0.0698629	0.0147286		TCERG1	0.000581978	0.0251525		RPLP2	0.00137502	0.0291578		GPX1	0.0017255	0.0245378
JPT2	0.000369299	0.0274408		ATG16L1	-0.0996635	0.00730644		ZNF281	0.063581	0.0147316		SLC16A3	-0.000462223	0.0257131		YLPM1	-0.000608686	0.0291785		FTH1	0.00156747	0.0246182
WHAMM	-0.000601495	0.0274721		SH3BGRL3	-0.1742	0.00775728		LASP1	0.0792932	0.0147371		HIST1H1C	0.000640925	0.0262252		RAB3GAP1	0.000702538	0.0291797		GMFG	0.00131901	0.0247783
AC008038.1	-0.000698027	0.0276767		BRD8	0.150015	0.00778471		CTSS	0.101473	0.0147642		PILRA	-0.000464827	0.0264684		RNF38	-0.000609304	0.0291983		RPL35P5	0.00236824	0.0248111
RTCB	0.000460841	0.0281574		SERBP1	0.174079	0.00780597		RPS11	-0.106262	0.014869		DBF4	0.000577747	0.0264991		BPGM	-0.000607299	0.0294626		POM121C	-0.00233754	0.025212
SLC40A1	-0.000440925	0.0282665		AC100810.1	0.080126	0.00781515		PANK3	0.0631622	0.014985		PTAR1	0.000571537	0.0265881		RNASEH1	-0.000651904	0.0295389		OSTF1	0.00126573	0.0252659
SAFB	0.00067173	0.0283508		CCAR1	0.158462	0.00782039		IFRD1	0.0788693	0.0149923		JUND	0.000665361	0.0267109		MCM5	-0.000783424	0.0297133		MAN1A2	-0.00162202	0.0253058
PARP9	0.000595422	0.0283546		STAP1	0.0733362	0.00795703		STAP1	0.0363672	0.0149926		L3MBTL3	0.000595124	0.027773		CYSLTR2	0.000605154	0.0300437		TAB2	-0.00145715	0.0255221
RTP4	0.000417629	0.0287729		ACYP2	-0.103341	0.00811115		RIPOR2	0.117669	0.0150926		CDC14A	0.000570887	0.0281473		GOLGA1	0.000699616	0.0300549		CYSLTR1	0.00200548	0.0256955
APOL6	0.000870074	0.0288184		SCLT1	0.160447	0.00818622		VNN1	0.0271892	0.0152183		PPP4R1	-0.000499252	0.0283509		CCSER2	-0.000951056	0.0301082		UBR4	0.00231003	0.0257127
YARS	0.000593196	0.0291964		NUP133	0.100038	0.00822729		REPS1	-0.0293312	0.0153214		GBP1	-0.00063112	0.0285672		TNF	-0.000882854	0.0302574		CCL4	0.00169093	0.0257442
PAK1	0.000641244	0.0292052		COG1	0.091326	0.00823001		CBWD1	-0.050363	0.0154554		KLF11	0.000439277	0.0287469		AC109326.1	-0.000720132	0.0304063		EVI5	0.0027804	0.0260579
WARS	0.000438584	0.0300072		CBX3	0.172372	0.00828224		RPS16	-0.108998	0.0156701		EIF5AL1	0.000605339	0.0288231		KNOP1	0.000620191	0.0307794		ATP6V0B	0.00171373	0.026169
CCNL1	-0.000920668	0.0300745		ZNF737	0.103963	0.00840155		KLHL18	0.0513094	0.0159276		ITGAX	-0.000500105	0.0288671		HOTAIRM1	-0.000621948	0.0315864		COX5B	0.00123612	0.0269012
CNDP2	0.000544248	0.0304883		CAVIN2	0.08118	0.00846227		DDX39B	0.0601785	0.0163721		RORA	0.000793585	0.0290314		AHSA1	-0.000606977	0.032307		SCO2	0.00218735	0.027384
PGRMC2	-0.000602656	0.0305548		CD247	0.16766	0.00849044		NIPA2	0.0734771	0.0166183		SMIM25	-0.000439914	0.0290964		RPL36	0.00114417	0.032456		UBE2H	-0.00174207	0.0280216
EID2	-0.000467381	0.0309186		AKAP10	0.140941	0.00851824		RPL35A	-0.116642	0.016676		NOP10	-0.000601662	0.0291599		ATG14	-0.000647093	0.0327572		CYSLTR2	0.00245328	0.0281424
CGGBP1	0.000759386	0.030995		FAM192A	0.164176	0.00856526		LYST	0.108092	0.0170863		RABAC1	-0.000628356	0.0291947		MTIF3	0.00103091	0.0329361		TRIB1	0.00220342	0.028593
ABHD13	-0.00047824	0.0311011		DYNC1I2	0.161254	0.00862146		VNN2	0.0783332	0.0171151		NUP107	-0.000442373	0.0292639		C5orf22	-0.000598033	0.0329558		BTRC	-0.00257472	0.0286017
P4HA1	0.000481601	0.0313498		ABHD17B	0.099933	0.00865734		FGD4	0.0430134	0.0172603		EMILIN2	-0.0005696	0.0292747		TCF7	0.0010026	0.0330069		TNFSF10	0.00158208	0.0289779
TPX2	0.00034645	0.0313833		UTP11	0.142769	0.00869471		PRAM1	0.0284985	0.0172739		TLE4	0.000799492	0.0293927		FBXO22	0.000581339	0.0330819		CLDND1	0.00147938	0.0293482
PHF12	-0.00043187	0.0315067		INPP4A	0.13871	0.00877701		SLC11A1	0.0643735	0.0173082		N4BP2L2	0.00107194	0.0298188		CCL5	-0.00115184	0.0332876		SIPA1L2	0.00251032	0.0294443
AC113935.1	-0.000541694	0.0316727		PUS7L	0.144038	0.00881252		ANKRD12	-0.108574	0.0174171		H2AFZ	-0.000701324	0.0304499		NDUFA8	0.000614403	0.0333421		ATP6V0E1	0.00112226	0.0294602
TRIM22	0.000624503	0.031676		PHF14	0.15945	0.00887514		FTH1	0.0885285	0.0175267		ARID2	0.000515174	0.0309957		PPM1D	-0.000712312	0.0339265		TVP23B	-0.00232891	0.0295111
PAGR1	0.000367647	0.0316865		GNG10	-0.108494	0.00892812		CAMK4	-0.07812	0.0176004		PCNX1	0.000584865	0.0315765		TRAFD1	-0.000645158	0.0339857		ARHGAP19	0.00249671	0.029754
NAA15	-0.000621075	0.0320411		JUNB	-0.161818	0.00906705		ZGRF1	0.0423076	0.0181704		CST7	-0.000770443	0.0316175		CCSAP	-0.000723611	0.0340495		IFI30	0.00250159	0.0298668
SMAP2	-0.000785675	0.0323786		HEXIM1	0.144432	0.00911228		SEPT6	-0.091053	0.0181761		PNO1	0.000514156	0.0317039		EEFSEC	-0.000815848	0.0342124		PRPS2	-0.00234804	0.0299193
PRPS2	0.000435784	0.0328222		RPL7A	-0.169429	0.00933663		FAM49B	0.113937	0.0182672		TADA1	0.000429785	0.0317773		RPL39	0.00121927	0.0343429		NDUFB10	0.00137656	0.0299423
SIT1	0.000505445	0.0328255		SPATS2L	0.0994852	0.00937648		SLU7	-0.0916022	0.0184549		MALAT1	0.000780472	0.0318498		ST3GAL6	-0.000759507	0.0343952		MRPL13	-0.00132811	0.030074
INSIG1	-0.000502917	0.0328476		ISG15	0.0872164	0.00942005		RPS21	-0.106404	0.018644		CENPC	0.000678719	0.0321373		RPS3A	0.00121237	0.034454		STK38L	0.00168425	0.0300832
BUB1	0.000335359	0.0329095		RPL4	-0.168135	0.00957619		TKT	0.0960733	0.0188749		TAF1D	0.00075079	0.032292		RPS5	0.00140439	0.0346037		SART3	-0.00210963	0.0301
CHP1	-0.000444092	0.0332856		RNF219	0.136818	0.009619		RPL34	-0.116511	0.0189338		ATP6V1A	-0.000438118	0.0325669		TFIP11	-0.000558807	0.0349372		MRPS31	0.00138946	0.0302534
NMRK1	-0.000500162	0.0333369		RUFY3	0.0973752	0.00971169		PTGS2	0.0453719	0.0190742		IGHD	0.000529869	0.0328073		NDUFAF3	0.000663562	0.0351393		C1QBP	-0.0012775	0.0303552
ZFP36L2	-0.00085285	0.0334455		PPP1R21	0.136064	0.00997158		TOMM20	-0.0894939	0.0191581		SEC11A	-0.000631367	0.0328423		GIMAP7	0.000878651	0.0351594		EGR2	0.00247517	0.0304653
AIM2	0.000370846	0.0337055		LARP1	0.142337	0.0100088		TESK2	0.0337164	0.0193789		TRAPPC13	-0.000426275	0.0329112		RPS16	0.00114631	0.035166		S100A12	0.00206055	0.030814
ATF7IP	0.000790158	0.0339607		GALK1	0.0655263	0.0100305		BEX4	-0.035836	0.019541		RHOF	0.000683686	0.0329192		LENG1	-0.000554079	0.0354687		PSMD10	0.00178898	0.0309482
MCM3AP	0.000384866	0.0342925		TTN	0.140629	0.0100618		ST3GAL6	0.0360976	0.0197423		PARP11	0.000489045	0.0330866		RPS26	0.00058263	0.0356381		C3orf14	0.00243335	0.0312733
AAGAB	0.000451558	0.0347099		ALG13	-0.134485	0.0101311		RPL13	-0.121585	0.0198011		KLF2	0.000738813	0.033242		PLP2	0.000842472	0.0358168		ANXA1	0.00108321	0.031429
GCN1	0.000368799	0.0352133		SH3YL1	0.132907	0.0101649		THADA	0.0484539	0.0199116		LPAR6	0.000683325	0.0332513		NCALD	-0.000682311	0.0358445		P2RY10	0.00156888	0.03153
LYST	-0.00088668	0.0352779		DDX60L	0.142696	0.010374		NUP58	0.0565738	0.0199258		SHCBP1	-0.000560831	0.0333746		GLOD4	0.000728603	0.0360402		LYZ	0.00216166	0.0316158
CASP1	0.000772209	0.0353531		CEP78	0.148721	0.0103817		VPS35	0.0762636	0.0199803		GTF2F2	0.000500634	0.0334621		TNRC6C-AS1	0.000551273	0.0361511		CD300LF	0.00241083	0.0316635
VBP1	0.000687579	0.0359445		TRGC1	0.0994114	0.0104319		FGR	0.0641593	0.0200357		IFI27	0.000750026	0.0337712		AKAP8	-0.000572579	0.0361554		OSER1	0.00147816	0.0318198
C17orf80	0.000426573	0.0360706		STK26	0.149958	0.0107353		RPL7	-0.11913	0.020131		LMNB1	-0.000517978	0.0339167		RPL5	0.00136347	0.0362364		ATP5G2	0.0012055	0.0318296
IFI27L1	0.000311321	0.0360946		CCDC130	0.111084	0.0108402		DLEU2	0.0573984	0.0201628		CCT5	-0.000592097	0.0341348		ZNF22	-0.000827625	0.03666		RN7SL3	0.00230452	0.0318329
OSTF1	0.000907032	0.036208		MRPS18C	0.142546	0.0108701		RPL8	-0.109101	0.0202722		CKLF	-0.00065298	0.0342385		EEF1A1P5	0.000908418	0.0368176		VPS13D	-0.00197328	0.0321137
LIMS1	0.000820457	0.0363371		COTL1	-0.162377	0.0109345		DDIT3	-0.0631547	0.0203369		LINC01506	-0.000440093	0.0344031		RNF213	-0.00100134	0.0371101		SCO1	-0.00202498	0.0321768
GSTK1	0.000906654	0.0364124		DAB2	0.082055	0.0109994		TUBA1C	0.0599246	0.0204023		APP	0.000405141	0.0346232		USP12	-0.000581879	0.0372808		LINC01506	0.0017332	0.032399
POLR2H	0.000418629	0.03658		CYB561	-0.0777369	0.0110833		EVI2B	0.10264	0.0207353		PI3	-0.000404264	0.034839		PAFAH1B1	-0.00101504	0.0373874		FCGR1A	0.00232897	0.0325094
PSME2	0.000866479	0.0366046		PDS5B	0.152406	0.0112688		TRIM25	0.0658875	0.0208432		DPP7	0.000622297	0.0349398		TRDC	-0.000608056	0.0374169		EIF6	0.00143062	0.0325175
BRWD1	0.000743916	0.0366558		AGL	0.135576	0.0113906		MT-ND6	-0.057253	0.0208734		AHNAK	0.000654535	0.0351462		TFPT	0.000592189	0.0374425		SERPING1	0.00234998	0.0327136
S100A9	-0.000460858	0.0366795		IFIT3	0.0879418	0.0114162		SOD1	-0.0978017	0.0209203		SRSF11	0.000757116	0.0352079		DDX6	-0.00117524	0.0374979		EEF1D	0.00105475	0.0330163
RPS15AP1	-0.000374873	0.0367038		SP140	0.149793	0.0114265		LCP1	0.127073	0.0210911		EPC2	0.000557926	0.0352879		APLP2	-0.00088838	0.0375191		FBXO34	-0.00161135	0.0331257
MRPL51	0.000690374	0.0367628		CALCOCO2	0.159473	0.0114555		MSN	0.106097	0.0213737		THEMIS2	-0.000545716	0.0353962		CDK9	-0.000553195	0.0375783		CNBP	0.00105903	0.0331362
IL1R2	-0.000319898	0.0368307		KIDINS220	0.155435	0.0115059		PECR	-0.0272031	0.0215981		NOP53	0.000844085	0.0354546		TMEM9	0.000567618	0.0378595		OPTN	-0.00114742	0.0332778
PSMB10	0.00066744	0.0371962		LINC00909	0.135971	0.0115069		GNGT2	0.040847	0.0217788		CRISPLD2	-0.000441536	0.035759		TMEM170B	-0.00074379	0.037867		LPCAT2	0.00171158	0.0336996
STMN1	0.000461011	0.0372166		RTP4	0.101107	0.0115642		FCRL6	0.0810142	0.021787		SESN3	0.000637779	0.0357972		TAOK3	-0.00101659	0.0379197		ILF3	-0.00129561	0.0338328
APOL2	0.0006603	0.0372515		RPL17	-0.162951	0.0115873		EML4	-0.08491	0.0220198		SQOR	-0.000429118	0.0358558		CCNG2	-0.000688275	0.0379385		DNAJC16	-0.00225281	0.0340864
RFXANK	0.000438986	0.0381745		IFI44L	0.0569958	0.0119211		SNHG6	-0.103851	0.0221733		DYRK4	0.000426591	0.0359516		ADPRHL2	-0.000691477	0.0379912		MNDA	0.00124127	0.0341263
SLC9A3R1	0.00057217	0.0385396		RSBN1L	0.146076	0.0119306		GPR160	0.0413824	0.0222616		GMPS	0.000572609	0.0363212		ERCC4	0.000558802	0.0380656		TBC1D15	-0.00113821	0.0341704
AC097376.2	0.00036595	0.0393328		NAP1L4	0.16254	0.0120084		UVRAG	-0.0513011	0.0224614		ANKRD20A11P	0.000392755	0.0364765		RNF216	-0.000694603	0.0381819		C19orf25	0.00187998	0.0346905
CALR	0.000680981	0.0397139		BST2	0.136211	0.0121174		RPL35	-0.0998955	0.0225093		METTL23	-0.000445522	0.036579		HAX1	0.000856174	0.0381939		PCNT	-0.00154318	0.0347109
TMEM165	0.000620819	0.0398865		ZNF486	0.0793308	0.0121454		HMGCR	0.0552665	0.0227352		WDR45	-0.000402391	0.0368255		MRPL47	-0.000725158	0.0386033		CCDC71L	0.00183891	0.0348182
AL050331.1	-0.000411933	0.039949		SSFA2	0.116177	0.0122118		RPS3A	-0.10653	0.0228025		CAPZA1	-0.000810569	0.0371918		PSMC6	0.000989982	0.0386553		SAMD9	-0.00107926	0.0350107
SPEN	-0.000804237	0.0400567		MYC	0.0998704	0.0122783		BTNL8	0.0363815	0.0228127		GSEC	-0.000439682	0.0372413		HDAC7	0.000626841	0.038985		TRAPPC2L	0.00150447	0.035297
KLF9	-0.000574732	0.0403867		FBXO3	0.127181	0.012355		RPL38	-0.109694	0.0231697		ZNF570	0.000420157	0.0376696		GAS5	0.00100665	0.0389959		GCNT2	0.00222613	0.0353283
CNTRL	-0.00100558	0.0407608		NEMF	0.153594	0.0124904		UTY	0.0254286	0.0234756		LMO7	0.000427902	0.0377201		JAKMIP2	-0.000561171	0.0393615		PEA15	-0.00172652	0.03545
PQBP1	-0.000506292	0.0407897		GUF1	0.111152	0.0126358		USP9Y	0.023675	0.0235095		PIK3CA	0.000621973	0.0377202		CD40LG	0.000595817	0.0395058		FTH1P8	0.00203324	0.0359016
DCTPP1	0.000367819	0.0407917		TBC1D32	0.0689797	0.0127482		MXD1	0.0854603	0.023556		MARCKS	-0.000424505	0.0377957		TMEM91	0.000566689	0.0396015		NUP98	-0.00151975	0.0359863
GNG2	0.000807157	0.0408278		EIF5A2	-0.0953801	0.0128216		SVIP	-0.0787219	0.0236507		CCDC65	-0.000422625	0.0379463		KLRC2	-0.000625939	0.0398329		ZHX1	-0.00130977	0.0360109
AL035078.1	0.000377502	0.0408814		RPS7	-0.16057	0.0129581		ATXN7	-0.0545602	0.0238889		TCF7	0.000699933	0.0379745		CNP	-0.000642711	0.039865		CDK1	-0.00217159	0.0366174
SDF2L1	0.000392867	0.0408832		TMEM128	0.102928	0.0132029		ARHGAP18	0.0619771	0.0240877		CCL4	-0.000535633	0.0380702		MINOS1	0.000898227	0.039997		ANKRD36BP1	-0.00146936	0.0366344
POLR3K	0.000388334	0.0409889		TBRG1	0.141685	0.0132148		CYBB	0.0461694	0.0241361		ZNF330	-0.000391877	0.0381151		ARF1	-0.00109074	0.0400523		LY75	0.00197461	0.0368106
ZNF614	0.000317737	0.0410782		UBR1	0.13578	0.0132836		RPF1	-0.0738315	0.0243002		ZNF43	0.000461358	0.0381424		FAF2	-0.000561853	0.0400786		RPS19BP1	0.00121529	0.0368879
CHMP5	0.000735205	0.0410959		SLF2	0.129568	0.013321		SRSF7	-0.100804	0.0244519		ANKRD22	-0.000467895	0.0382495		LSM5	0.000828496	0.0402658		IL1B	0.00208909	0.0370074
AIP	0.000600213	0.0413927		APOL6	0.154508	0.0135306		ZNF701	-0.030562	0.0247397		RNF149	-0.000734047	0.0382724		AC024293.1	0.000804827	0.0402736		HMG20B	0.00159261	0.0371012
RPL21P93	-0.000329744	0.0415761		PCLAF	0.0779384	0.0135909		RETREG1	-0.0370017	0.0248887		SNX10	-0.000604293	0.0383462		LCORL	-0.000542866	0.040313		PSAP	0.00101264	0.0371578
RPSAP58	-0.000579532	0.0416791		RNF34	0.128791	0.0136727		ELF4	-0.0315891	0.0249325		POR	0.000479215	0.0384441		EXOC6B	0.0005316	0.0404763		UBXN1	-0.00113241	0.0371802
TSC22D3	-0.000780654	0.0419408		CD69	-0.145456	0.0136982		GPCPD1	0.0797373	0.0249755		BRMS1L	0.00038567	0.0385843		CCDC91	-0.000735247	0.0407104		RPL10P3	0.00152433	0.0375854
NMI	0.000775396	0.041948		SMCHD1	0.15931	0.013765		CLDND1	-0.0631241	0.025103		CRYBG3	0.000382032	0.0386513		PRIM1	0.000736412	0.0407849		NUDT9	0.00176202	0.0376687
CCT3	0.000673962	0.0421837		SH2D1B	0.102833	0.0137789		RPS27A	-0.114038	0.0251385		TTC9C	-0.000390341	0.0391797		C1orf52	-0.000667789	0.0409652		AK9	-0.00187816	0.0379094
RPS2P5	-0.000378617	0.0425806		MALAT1	0.152529	0.0138429		GNG10	0.0533088	0.025266		FAM13A	0.000397529	0.0394032		PDXK	-0.000628054	0.0411097		AL365357.1	0.00202225	0.0381186
TOR1AIP2	-0.000552443	0.0433549		OAS1	0.0723555	0.013845		ASPH	0.0492695	0.0254468		KLHL15	0.000388918	0.0394255		RASSF4	-0.000527704	0.0412117		LTB	0.00112898	0.0381318
DIP2A	0.000455236	0.0435706		KBTBD7	0.0564786	0.0138948		RPL30	-0.105956	0.0255386		ARPC5	-0.0010037	0.0395619		AL365361.1	0.00057211	0.0414794		LSM10	0.0014969	0.0382776
FYCO1	0.00039342	0.0436064		CWF19L2	0.150252	0.0139042		MITD1	-0.0577547	0.0256799		TCTA	0.000429657	0.0399214		RPS17	0.0011653	0.0416226		FCER1G	0.0014769	0.038291
HMMR	0.00028148	0.0440159		AP3S1	-0.140781	0.0139309		ZPR1	-0.0319807	0.0257504		UBXN2A	0.000493763	0.0399652		PLRG1	0.000779439	0.0417167		RPLP2	0.00097299	0.0383496
ZFP30	0.000301948	0.044478		RMDN2	0.0734168	0.0140406		RPL27	-0.104275	0.0261212		MIR4435-2HG	-0.000464033	0.0404057		YES1	-0.000513128	0.0418326		BRD7	0.00116084	0.0383577
HIST1H4C	0.000725978	0.0447746		RPL14	-0.158095	0.0140679		RHOG	0.0634653	0.0262127		YES1	0.000428712	0.0405848		TMX3	-0.000718517	0.0419485		TRMT10A	-0.00209503	0.0384828
XCL2	0.000479402	0.0447791		CCNB1	0.0565805	0.0141108		RPS7	-0.114742	0.0262736		ATP1A1	0.000723244	0.0406451		SP140	-0.000735732	0.042067		WIPI2	0.00156764	0.0385546
RAP2B	0.000608017	0.044881		ICOS	-0.0983786	0.0142678		HLA-A	0.104878	0.0263933		BCL2	0.000658894	0.0408096		MAPK13	-0.000514305	0.0423768		COX6A1	0.000993723	0.0387527
PNPLA8	-0.000646002	0.0451896		FEN1	0.07557	0.0144186		C5AR1	0.0682964	0.0265446		SUCLG2	0.000753482	0.0409847		FOLR3	0.000633942	0.0424633		GTPBP4	-0.00115481	0.0388439
VTA1	0.000506477	0.0453852		SWAP70	0.0936236	0.0145606		DOCK8	0.0786989	0.0267207		HMGXB4	0.000448513	0.0410043		TLE4	-0.000919207	0.0424672		LILRA5	0.00197647	0.0389
SCAPER	-0.000427202	0.0455276		PCNX4	0.117898	0.014725		IGLV2-14	0.0217525	0.0269869		CARS2	0.000450924	0.0412762		CYTOR	0.000851695	0.0426967		FCGR1B	0.00199842	0.0389298
SWAP70	-0.000312673	0.045591		RBBP6	0.152301	0.0147716		GMEB1	0.0504222	0.0271073		SMYD4	0.000386851	0.0415106		NBPF15	0.000604686	0.0428808		SRA1	0.00142882	0.0390435
RPL7P1	-0.000485915	0.0457435		NFATC3	0.138297	0.0149359		CEP128	-0.0381567	0.0273842		MFSD8	-0.000377708	0.0420176		ZNF684	-0.000607709	0.0429423		TMX2	0.00178227	0.0391596
SCARB2	0.000349426	0.0459676		GOLGB1	0.149402	0.0149827		RNF166	0.0775592	0.027548		TMEM165	-0.000500998	0.0424268		IGKV4-1	0.00114417	0.0429614		S100A9	0.0014826	0.039323
TYW1	0.000348803	0.046043		MAU2	0.104777	0.0153151		AMIGO2	-0.0277146	0.0275852		POLE3	0.000668841	0.0426413		SSBP3	-0.000519384	0.0429821		SLK	-0.001009	0.0393434
RMDN1	0.000530592	0.0461482		BID	-0.12899	0.0153694		RPL41	-0.0786541	0.028213		TMEM184C	0.000365633	0.0429875		CRCP	-0.000604849	0.0430339		PCBP1-AS1	0.00162294	0.0394034
TUBA1B	0.000694776	0.0462251		RBM26	0.140841	0.0155367		ZNF197	0.0489881	0.0284798		KIF3A	0.00045576	0.0430493		KANSL2	-0.000524792	0.0435273		NFAM1	0.00187926	0.0395003
ENC1	0.000371187	0.0463929		ANKRD40	0.0710251	0.0156086		PHF14	-0.0669663	0.028572		MMP9	-0.000405353	0.0432069		RPL30	0.00119071	0.0435607		MBNL1	-0.000970614	0.0395973
DNAJC15	0.000676232	0.0463967		ST3GAL1	0.142748	0.0156931		DNAJC2	-0.0593448	0.0289676		RHOC	-0.000434804	0.0433588		PSPC1	-0.000747902	0.0438388		S100A8	0.00161261	0.0400723
FBXO42	0.000291803	0.0464149		EPSTI1	0.0911987	0.015793		SKAP2	0.0666661	0.0289711		ZCCHC7	0.000675272	0.0434466		CDC73	-0.000753003	0.043868		ASAH1	0.0011253	0.0401139
SECTM1	0.000337109	0.046964		MDM4	0.136217	0.0158244		XPOT	-0.0506659	0.0290687		NFRKB	0.00043105	0.0436246		RPL23A	0.00137544	0.0439517		CYBA	0.00102833	0.0401338
ZNF699	-0.000290286	0.0469727		COQ10B	-0.134904	0.0158984		PEBP1	-0.0825094	0.0290753		GAR1	0.000369942	0.0441511		RPS23	0.00146646	0.0440705		HRH2	0.00164535	0.0403362
GTF2H1	0.000542621	0.0472339		E2F3	0.126309	0.0159887		KIAA1109	-0.0858643	0.0290812		PFKFB4	-0.000402875	0.0441866		RNASEH2B	0.000779757	0.0443736		CCDC88B	0.00147173	0.0404116
AKR1B1	0.00049269	0.0473407		GIMAP1	0.125882	0.0160418		FBXO32	0.0562969	0.0291075		NDUFB7	-0.000640427	0.0442563		TMED5	-0.000708177	0.0445275		IPO5	-0.00146219	0.0405774
FOPNL	0.000474031	0.0475238		GNG11	0.057938	0.0160801		HSPA6	0.047962	0.0291097		USP42	0.000400476	0.0444667		HIST1H1C	-0.000731662	0.044608		ADCY7	-0.00124649	0.0406023
DHRS4L2	0.000299149	0.0475623		AKIRIN1	-0.14259	0.0161069		SHOC2	0.0889523	0.0291387		POLR2A	0.000396087	0.0444778		IDNK	0.000504933	0.0446498		AC015912.3	0.00182104	0.0407499
LZTFL1	0.000379051	0.0476914		LRIF1	0.109196	0.0161083		RPS6	-0.10807	0.0292628		SIT1	-0.000404968	0.0449738		RPL11	0.00135136	0.0446884		STX10	0.00146096	0.0408568
TRAPPC6B	0.000388981	0.0478155		MINDY2	0.124165	0.016181		RPL29	-0.0903646	0.0294474		SEC61B	-0.00071713	0.0450886		CCDC88A	-0.000496809	0.0447073		KDM3A	0.00103394	0.0411273
COA3	0.000441933	0.0480452		TLE1	0.0824907	0.0161845		EEF1B2	-0.0968147	0.0296939		HBS1L	0.000514652	0.0456379		EXOC6	-0.000526564	0.0450152		MEF2C	0.00171883	0.0411382
AC034236.1	-0.000393211	0.0487313		COPS5	0.138864	0.0161856		MAL	-0.0482068	0.0297746		DUSP6	-0.000472739	0.0456398		MAP9	0.000539666	0.0455394		TCF12	-0.0012947	0.0412968
KIAA0100	0.000411019	0.0489557		HOTAIRM1	-0.107163	0.0161959		RNF149	0.0902194	0.0300739		ADI1	0.000449572	0.0458843		MAD2L1BP	-0.000497272	0.0455687		LINC01765	0.0019703	0.0416098
NUDT9	0.000391554	0.0491985		DNAJC13	0.130477	0.0162096		LRRC37B	-0.0301846	0.0303086		NAA38	-0.000663438	0.0461647		CHAMP1	0.000523682	0.0457119		DANCR	0.0013218	0.0416598
MRPS31	0.00062108	0.0496332		HCG18	0.123164	0.0163549		FIG4	0.0471087	0.0306056		RIF1	-0.000535606	0.0462495		CRYZL1	0.000623576	0.0461262		KRT23	0.00174695	0.0418565
DUSP23	0.000455762	0.0498882		DUSP2	-0.129297	0.0163729		SRSF5	-0.101936	0.0307327		BROX	0.000627111	0.04629		TOB2	-0.000486727	0.046315		ALMS1	-0.00185407	0.0419306
PUDP	0.000290844	0.0499083		DNAJC16	0.0888766	0.0167049		TMEM216	-0.0241284	0.0309873		ST20	-0.000351316	0.0467333		IP6K2	-0.000563899	0.0463377		DPM3	0.00133414	0.0420855
				AC007238.1	0.121495	0.0167704		SLC25A37	0.069517	0.0312103		TDP2	-0.000487604	0.0467606		METAP1	-0.000519725	0.0465098		CSTA	0.00152579	0.0420857
				NOM1	0.0980051	0.0170789		SERGEF	0.042701	0.0314016		FCAR	-0.000400417	0.0468742		TGFBR3	-0.000667718	0.0465178		SPAG9	0.00107778	0.0421281
				FGD3	0.128609	0.0171732		NXT1	-0.0361514	0.0314549		PI4K2A	0.000346477	0.0470182		FAM219B	0.000501766	0.0467423		RPL10	0.000932634	0.0421435
				CDC5L	0.15027	0.0172676		CEP152	0.0466703	0.0316669		KIAA0355	0.00043415	0.0471155		SNX19	-0.000509795	0.0468649		GPAT3	0.00172137	0.0424575
				LYAR	-0.140894	0.0173011		TRPC4AP	0.0583458	0.0317583		PPP1R15A	0.000543466	0.0471758		CREB5	0.000655281	0.0468748		TRIM56	-0.00130555	0.0424919
				TMEM41B	0.0955233	0.0175907		TMEM71	0.0647559	0.0319528		PTRH2	0.000399386	0.0473256		MTERF2	-0.00058215	0.0471563		PIM2	-0.00130447	0.0426136
				LNPEP	0.144092	0.0177786		TSIX	-0.017844	0.0323981		RHOH	0.000493575	0.0473568		COPB2	0.000678511	0.0472582		BRD4	-0.00105796	0.0427857
				NRIP1	0.111198	0.0179483		CYB561	0.041578	0.0325236		DMXL2	-0.000347764	0.0474156		IFNG	-0.00061668	0.0472902		ARMC1	-0.0013185	0.042798
				MX2	0.130286	0.0180563		RAB30-AS1	-0.0272052	0.0327772		SMARCA5	0.000852548	0.0480406		GPSM3	0.000702979	0.0474302		FCRL6	-0.00108676	0.0430243
				CDC42SE2	-0.151095	0.0181994		ECHS1	-0.0339562	0.0328186		HIVEP2	0.000554511	0.0480546		OXNAD1	0.000954235	0.0474662		AL591846.1	0.0019306	0.0430708
				ERAP2	0.0979955	0.0184697		CD52	-0.0895201	0.0329088		CCPG1	-0.000427405	0.0481304		CENPE	0.000489094	0.0476884		VNN3	0.00153474	0.0434442
				GBP4	0.141702	0.0185014		H3F3AP4	0.05016	0.0331809		ZNHIT3	-0.000541167	0.0481862		EEF1A1	0.00142262	0.0477051		AL078595.1	0.00131117	0.0434453
				CEPT1	0.118395	0.0185222		IFITM3	0.0475748	0.0333612		BCAP29	-0.000410597	0.0487175		PSMD1	0.000780945	0.0478228		FAM35A	-0.00154563	0.0435889
				CFH	-0.0696487	0.0187438		SNHG25	-0.0625157	0.0334655		STX16	0.000502765	0.0488954		C2orf69	-0.000478519	0.0478406		KIZ	-0.0014925	0.0437424
				ACO2	0.0755512	0.0187591		RNASEK	-0.0271094	0.0336868		BEX3	0.000360839	0.0489683		ATP5H	0.00115788	0.0478836		MRPL55	0.00146803	0.0439331
				NFATC2IP	0.115179	0.018778		ADGRG1	0.0626365	0.0338872		ARHGAP15	0.000822659	0.0492517		SURF6	0.000572635	0.0480874		PIK3IP1	-0.00103407	0.044272
				SUPT4H1	-0.143681	0.0188533		ALG14	0.0340463	0.0339428		RANBP9	0.000395451	0.049429		MRPL24	0.000570476	0.0481181		BLOC1S1	0.00111566	0.0443343
				PKD2	0.0636628	0.0188713		SIKE1	0.058777	0.0340632		FBXO28	0.000368682	0.0499024		IFRD1	-0.000669794	0.0482751		NPC2	0.00113135	0.044387
				PDZD8	-0.112661	0.0188855		CMSS1	-0.036657	0.034326		HCST	-0.000742415	0.049916		IFIT2	-0.000528255	0.048345		LRIF1	0.00142609	0.0446052
				ZMYND8	0.130379	0.0189279		TRIQK	0.0272112	0.0344748						UBA52	0.00136922	0.0483958		RPL18	0.00091441	0.0447711
				IK	0.150393	0.0189567		AKAP9	-0.0856219	0.0347304						SAMD8	-0.000542342	0.0484317		CDC27	0.00124254	0.0447789
				HEIH	0.115936	0.019107		SLC40A1	0.0510425	0.0348898						CMAS	-0.000514669	0.0486615		CDC123	0.000987555	0.0450038
				PARP9	0.124303	0.0192537		CTSW	0.0783474	0.0349283						CEP44	-0.000480869	0.0487739		WASHC2C	-0.00107015	0.0450924
				TTC39C	-0.131793	0.0192976		RPL23A	-0.105879	0.0349297						FAM160B1	-0.000472173	0.0491533		PSMB9	0.000988272	0.0453841
				PRPF19	0.0859222	0.0193166		ZRSR2	-0.0521555	0.0351106						SNRPB2	-0.00102019	0.0492552		TXN	0.000928258	0.0453884
				UBXN4	0.149286	0.0193473		S100A9	0.0565041	0.0351618						HAUS8	0.000478363	0.0494485		TP53BP1	-0.00155045	0.0454307
				SEMA3C	0.0403981	0.0194412		LDLR	0.0449205	0.0352173						PTTG1	-0.000497783	0.0495037		CD3E	-0.000896032	0.0455296
				C19orf25	-0.0766801	0.0197607		HNRNPC	-0.104838	0.0352493						MTMR2	-0.000548257	0.0495399		ITGA4	-0.000920323	0.0456065
				TAGLN2	-0.146021	0.0200142		RNF139	0.047392	0.0353442						PCBD1	0.000476675	0.049648		NCBP2	-0.00107733	0.0457635
				GNAI3	-0.138374	0.0200471		SIRPB1	0.0452687	0.0354086						TMEM181	-0.000508662	0.0496564		RSBN1	-0.000975998	0.0459981
				MTIF2	0.116229	0.0200927		WDR83OS	-0.0587445	0.0355168						PDP1	-0.000469643	0.0496668		SETD7	0.00183652	0.0462673
				TMEM59	-0.145174	0.0201424		TAF1D	-0.0741634	0.0359113						PDE8A	-0.000583356	0.049721		FTLP3	0.00152456	0.0463898
				CIRBP	-0.144985	0.0201715		PELP1	0.043618	0.0362461										CMAS	0.00128306	0.0464059
				SYTL2	0.121608	0.0201936		QSOX1	-0.0235974	0.0363381										THBS1	0.00182314	0.0464794
				ARID2	0.113446	0.0202104		JAK2	0.0606109	0.0365106										CAND1	-0.00103477	0.0470164
				NUCB2	0.141032	0.0202207		IMPDH2	0.0498625	0.0365645										LINC01184	0.00157561	0.047298
				ANKRD22	0.0612221	0.0204034		ZMYM5	-0.0578155	0.0367538										GAR1	0.00164791	0.0474415
				BTN3A1	0.133602	0.0205702		KLF9	-0.0561038	0.0369162										NFE2	0.00175263	0.0476731
				POLR2M	-0.0876861	0.0207123		TMEM128	0.0436994	0.0369677										FUNDC2	0.0010519	0.0479766
				NEK9	0.0978421	0.0207635		ALPL	0.044214	0.0369851										ZBTB1	-0.000941055	0.0479983
				NDC80	0.0934769	0.0208035		UBA52	-0.103304	0.03702										GIT2	-0.0011128	0.0480835
				CCDC152	0.0889012	0.0209233		FAM13A	-0.0310264	0.037043										ATP6V1A	0.00126347	0.0480917
				MCM3	0.108987	0.0209623		HGSNAT	0.0304673	0.0371166										AL139274.2	0.00178216	0.0481219
				RPL13	-0.147928	0.0211371		JUN	-0.062794	0.0371317										UVSSA	0.00170536	0.0482182
				QPCT	-0.0998432	0.0211582		TNFRSF14	0.0706133	0.0372054										CCL3	0.00138864	0.048294
				TOP2A	0.0896299	0.0211994		RPL27A	-0.101455	0.0372621										NTAN1	0.00121613	0.0483909
				RSAD2	0.0495203	0.0212732		ANKRD36	-0.0477967	0.0372982										ARHGEF9	-0.00163001	0.0489305
				SLFN12	0.0919804	0.0213191		CYB5R4	0.0805793	0.0375363										HMGB3	0.00175952	0.0490966
				CD48	-0.143812	0.0213643		NUMB	0.0715628	0.0375385										QSER1	-0.00174235	0.0494324
				ARHGEF12	0.0860066	0.0214332		KCNJ15	0.0480083	0.0375546										NR4A2	0.00137241	0.0494668
				BBC3	-0.0742102	0.0214864		RNF24	0.0549796	0.0376238
				SPOUT1	0.112831	0.0218131		OXSR1	0.0676021	0.0376386
				AC007613.1	-0.0440326	0.0220185		CNOT6	0.0397737	0.0376449
				ZMAT3	0.101931	0.0220245		AL109766.1	0.0571859	0.0378792
				SCAF11	0.146662	0.0221321		TRMT2B	0.0460283	0.0384753
				DDX60	0.105989	0.0222177		CAPZA2	0.0793896	0.0385487
				IFIT1	0.0630316	0.0223701		TRMT13	0.0572201	0.0393526
				PRAL	0.057623	0.022374		PIK3R5	-0.0452395	0.0396179
				C5AR1	-0.116453	0.0227245		CLK1	-0.0839777	0.0398738
				USP24	0.10894	0.0228672		KCNE3	0.0323191	0.0402309
				SGMS1	-0.106602	0.0228995		ATF4	-0.0735592	0.0402441
				MYO9A	0.123294	0.0231683		WDR43	-0.0629057	0.0402622
				ZNFX1	0.119218	0.023259		BCL2	-0.0673556	0.0402667
				NACA	-0.144556	0.0232763		DYRK4	-0.030474	0.0406746
				ZNF37BP	0.105202	0.0232814		HLA-DRA	0.0517776	0.0406804
				LINC00892	-0.0732308	0.0235031		HTT	0.0353886	0.0408238
				DCTN6	-0.0976153	0.0237523		RPL5	-0.0995791	0.0408426
				CEP290	0.124026	0.0237787		MPG	0.0509802	0.0410472
				MTND2P28	0.0680972	0.0238262		TMED5	0.0703222	0.0410648
				KIAA1109	0.140869	0.0238693		LSM5	-0.0603872	0.0412174
				PCSK5	0.0777346	0.0239027		RPE	0.0339915	0.0412615
				NBR1	0.133182	0.024108		TRIM11	0.041574	0.0412628
				STAT2	0.107805	0.0241392		RAB18	0.0678233	0.0414135
				NIPBL	0.143056	0.0241499		ITGB2	0.0871525	0.0417888
				FLII	0.116116	0.0242175		BACH2	-0.029708	0.0419056
				COMMD1	-0.111004	0.0242472		NUF2	0.0278244	0.0419737
				MINDY3	-0.0664076	0.0245479		PIP4P2	0.0485079	0.0420536
				SRP54	0.12636	0.024655		IL18	0.0261736	0.0423021
				NOL8	0.132048	0.0246744		LTF	0.0149054	0.0426271
				ETFDH	0.0622479	0.0248792		HLA-DRB6	0.0186652	0.0431813
				RSF1	0.136898	0.0251007		GPBP1	0.0919294	0.0431935
				IRF7	0.0848091	0.0251044		PLBD1	0.0464951	0.0435856
				SKAP1	0.139099	0.0252401		OST4	-0.0872518	0.0438012
				RPL9	-0.143097	0.0252411		RPL19	-0.0987775	0.0438297
				SOCS3	-0.0856358	0.0252949		PDHX	-0.0364579	0.0438861
				SUCLG1	0.131188	0.0253382		KMT2A	-0.0699653	0.0443197
				XIST	0.0285692	0.0253784		CANT1	0.0480472	0.0443261
				PROK2	-0.102758	0.0253914		LDHB	-0.0872549	0.0443361
				FBXO25	0.103903	0.0253997		PDZD11	0.0426205	0.0444448
				CFAP20	-0.096874	0.0254128		SUGT1	0.0684883	0.044553
				SESN2	-0.0571503	0.0256582		C16orf54	0.0587108	0.0446152
				NAT10	0.0856781	0.0256937		ALOX5AP	0.0652379	0.0449253
				ASPM	0.0563633	0.025874		LONP2	0.0598616	0.0449445
				RSL1D1	0.142333	0.0259418		TOX4	0.0614289	0.0450601
				FTH1P20	0.0802572	0.0259554		STXBP3	0.0671076	0.0452872
				RPL15	-0.14232	0.0260182		TXNL4A	-0.0463875	0.0454228
				POU2F2	0.101339	0.0260676		DDX39A	0.0569544	0.0455446
				PSMA4	0.140228	0.0262662		STXBP5	-0.0373249	0.0455549
				PBX2	0.076639	0.0263118		TXLNGY	0.0194887	0.0460447
				KLRC1	0.0714084	0.0263193		CAPZB	0.0886328	0.0460593
				PDPR	0.0744354	0.0263851		HLA-DMB	-0.0283838	0.0461069
				RPL6	-0.140612	0.0264814		SPON2	0.0534575	0.0463406
				EXOC6B	-0.0626791	0.0266871		H1F0	0.0197504	0.0463513
				ICK	0.0857391	0.0269309		TRAF3IP3	-0.0873394	0.0463844
				RRP15	0.0992648	0.0271451		SNF8	-0.0307892	0.046519
				ADD3	0.138712	0.027261		CD55	0.0782745	0.0465644
				AAK1	0.130055	0.0273929		RPL37A	-0.0943349	0.0465974
				SBDS	-0.126952	0.0274132		RSRC2	-0.0797902	0.0466543
				TBC1D4	0.103636	0.0275395		AL365361.1	-0.033197	0.0466703
				HLA-C	-0.139498	0.0275875		LAMP2	0.0708083	0.046701
				RPL27	-0.138613	0.0278104		MHENCR	0.0305583	0.0468895
				TMEM181	0.101421	0.0279479		EPN1	0.0337478	0.0469507
				PSENEN	-0.114373	0.0280431		AASDH	0.0451042	0.0469599
				EHMT1	0.112854	0.02826		GCA	0.0659265	0.0469986
				TRIR	-0.120225	0.0283636		TOP3A	0.030751	0.0470368
				GBP3	0.112679	0.0284028		SOD2	0.0564169	0.0470721
				EEA1	0.115427	0.0285987		H3F3A	0.0696273	0.0471892
				ADGRG1	0.112093	0.0286634		GMCL1	0.058153	0.0472087
				GOLGA4	0.129171	0.0288561		ELL	0.0379882	0.0472105
				ORMDL1	0.135977	0.0289159		ARNT	0.0326396	0.047602
				RIF1	0.122109	0.0289729		CRTAM	0.0444664	0.0481338
				RMND1	0.082405	0.0290663		AD000864.1	0.028884	0.0482886
				CBLL1	-0.0973146	0.0291138		GSPT1	-0.059239	0.0483364
				KIF5B	0.136021	0.0293007		GPAT4	-0.0264848	0.0483476
				SUZ12	0.125471	0.0294931		CCDC25	-0.0565057	0.0483612
				FAS	-0.115813	0.0295193		EPC1	-0.0808391	0.0483796
				CXCR4	-0.113642	0.0295583		RNF40	0.038296	0.04854
				NPAT	0.116965	0.0295686		TMEM154	0.075512	0.0490047
				SELENOK	-0.130918	0.0296687		SCO1	0.0463114	0.0490093
				WBP4	0.101851	0.029698		GZMK	-0.0519322	0.0490704
				RPL3	-0.138263	0.0298781		RPS19	-0.0894283	0.0493146
				SLAMF7	0.11279	0.0301787		NUS1	-0.0374388	0.049338
				RAB29	0.12742	0.0302053		FKBP8	-0.0332188	0.049408
				GTF2H3	0.0934879	0.0302781		PFKFB4	0.0286929	0.0494093
				CLCC1	0.0719245	0.0303113		PAFAH1B1	0.0826468	0.049413
				PHACTR1	-0.0685642	0.0303559		CSNK2B	0.0442712	0.0495273
				TRA2A	0.132185	0.0304776		TXN2	0.0646147	0.0497405
				LMO7	0.0894646	0.0305195		CCDC90B	0.068239	0.0497511
				RPP40	0.0443287	0.0305549		TPGS2	0.0486767	0.0497983
				MAP7D3	0.10299	0.0306573		METTL4	-0.0289687	0.0498122
				MARF1	0.126666	0.030809		SLFN11	-0.0324833	0.0498512
				DOPEY2	0.0675331	0.0310393		CPD	0.0465267	0.0498548
				ZNF397	0.0795925	0.0311693
				ATP5G1	0.114915	0.0311751
				CDC14A	-0.103113	0.0312043
				TRAF3IP3	0.136382	0.0312873
				LY6E	0.0784847	0.031374
				CHTF8	0.101865	0.0313775
				PELI1	-0.0978894	0.0315367
				PARG	0.113724	0.0315369
				CRIP1	-0.12173	0.0315498
				IGHG1	-0.0373729	0.0316394
				GIMAP7	0.120973	0.0317068
				RPS6KB1	0.117965	0.031767
				BCL3	-0.05893	0.0318156
				PRPF39	0.106432	0.0318184
				TMEM161B	0.10164	0.0320498
				CCL3L3	-0.0534371	0.0322297
				KLF10	-0.0908192	0.0322576
				RPLP2	-0.135667	0.0323231
				PDK1	0.0776637	0.0323311
				NSUN2	0.0892826	0.0324772
				GAS5	-0.127621	0.0325932
				GALNT7	0.089703	0.0326436
				CCM2	0.107456	0.0327305
				VPS13D	0.0946452	0.0327731
				PATL2	-0.0823116	0.0329796
				AHSA1	0.0835902	0.0330489
				AKR1C3	0.0949978	0.0330521
				KRIT1	0.108463	0.0331055
				OSM	-0.0733466	0.033166
				RAB8A	0.128045	0.0332765
				ZNF253	0.0765344	0.0335959
				CIP2A	0.0557438	0.0336985
				LAIR1	0.0827998	0.0337672
				KLHDC10	0.0556128	0.0338631
				YTHDC1	0.134277	0.0338651
				PTMAP5	0.11071	0.034011
				CFL2	-0.0657402	0.0340715
				CAMP	0.0511497	0.0340953
				RAP2A	0.0830253	0.0346575
				VCL	0.113326	0.0347262
				ITGA6	0.10165	0.034752
				SUMO1	-0.124202	0.0348319
				NOP56	0.11717	0.0348525
				VSIR	-0.118639	0.0348534
				FOS	-0.0997208	0.0349423
				NDUFV3	0.0952864	0.0350256
				RPLP1	-0.129058	0.0350358
				EMC8	0.0734042	0.0353274
				GFOD1	0.0839388	0.0353707
				ZBED5	0.114389	0.0353999
				FOSL2	-0.091502	0.0355745
				RPL18A	-0.131605	0.0356417
				SMC4	0.123224	0.0357826
				SSBP3	0.0941489	0.0358067
				DMAC1	0.1122	0.0359054
				SIGLEC10	-0.0525308	0.0360256
				MFAP1	0.091511	0.0360725
				HACL1	0.091928	0.03623
				HSP90AA1	0.133125	0.0363163
				CENPJ	0.085285	0.03632
				RNASE6	0.0785171	0.0364449
				ANP32E	-0.122313	0.0364501
				C1orf35	0.0778052	0.0364962
				AC012368.1	0.0719682	0.0364967
				HLTF	0.0905979	0.0365456
				SP100	0.126747	0.0366866
				TIA1	0.116006	0.0368609
				GNS	0.0875202	0.036903
				CARD6	0.0603424	0.0373507
				KIAA1143	-0.116526	0.0374908
				IFI44	0.0718873	0.0376392
				PIK3CA	0.115685	0.0376474
				TRNT1	0.0807708	0.0376493
				MTIF3	0.123297	0.0377403
				LMO2	0.05632	0.0379329
				UBA52	-0.131656	0.0382376
				PRDX1	0.113684	0.0383646
				FRA10AC1	0.106909	0.0384194
				GTF2F1	0.11279	0.0387611
				STT3A	0.0757655	0.038861
				RASSF4	0.0920089	0.0389497
				INIP	0.103005	0.0389584
				MAT2B	0.124226	0.0392006
				L3MBTL2	0.0627169	0.0392112
				EIF4G3	0.110991	0.0392348
				HERC5	0.0740858	0.0394124
				EIF4H	-0.119775	0.0395438
				MCM6	0.0895699	0.0395464
				C12orf75	-0.12464	0.0396869
				MME	-0.0998542	0.0398267
				KMT2C	0.123307	0.0398609
				GABPB2	0.100633	0.0400896
				MTSS1	0.0803953	0.0401457
				CASP2	0.0757712	0.0401786
				PPIP5K2	0.108462	0.0402133
				RPL26	-0.127765	0.0402489
				RNF8	0.0771631	0.0402533
				BPTF	0.122781	0.0406706
				LY75	0.0717601	0.040745
				C19orf12	0.0942072	0.0407824
				EZH1	0.0975391	0.0409557
				CD8B	-0.0970119	0.0410786
				DSC2	-0.0600154	0.041277
				BZW1P2	0.106604	0.0414188
				SLC35B3	0.0814867	0.0414433
				CA5B	-0.103729	0.0414433
				VPS28	-0.101498	0.0415758
				B2M	-0.128361	0.0416459
				TLE4	0.122657	0.0416784
				CYC1	-0.0932087	0.041682
				RPRD1B	0.0629453	0.0417938
				ERGIC2	0.1101	0.0420049
				TMX3	0.114637	0.0420128
				ATP2B1-AS1	-0.100892	0.0420146
				PIP4K2A	0.119068	0.0421012
				NSD3	0.125758	0.0421166
				SLC39A7	0.0874742	0.0421615
				CYB5A	0.0914763	0.0423268
				WAS	-0.113236	0.0423473
				RPL13A	-0.128434	0.042617
				FRG1BP	0.0785726	0.0426539
				CD96	-0.123363	0.0428168
				DDX49	0.0642682	0.0428449
				TAOK1	0.115697	0.0429993
				CNOT1	-0.11613	0.0431618
				KDM5A	0.118526	0.0432237
				TSTD2	0.0773724	0.0432773
				ZCCHC11	0.120346	0.0432809
				CEP162	0.0950755	0.0434984
				PHF5A	-0.0976886	0.0437591
				RBM17	0.123622	0.04402
				ZNF148	0.121496	0.0440451
				DPH3	-0.108004	0.0441591
				KHDC4	0.0630845	0.0441626
				TRAFD1	0.101801	0.0441889
				PAFAH1B1	0.123707	0.0442746
				PABPC1	0.126809	0.0442891
				ABLIM1	0.109543	0.0443176
				YIPF4	0.0977691	0.0443845
				CXCL8	-0.0621224	0.0444532
				IL32	-0.126495	0.0448583
				PGM1	0.0657332	0.0449527
				WDFY3	0.0629936	0.0450224
				PSME4	0.103975	0.0450329
				THBS1	0.0426949	0.0450868
				RBBP5	0.0866501	0.0451811
				SLC12A2	0.0690479	0.0454284
				IL1R2	-0.0596855	0.0455498
				CCDC146	0.0901662	0.0457883
				EIF3K	-0.121084	0.0458664
				VDAC2	-0.0949329	0.0464667
				IMPACT	0.0875186	0.0465129
				PEX3	0.0639762	0.0466345
				PTPN4	0.120669	0.0468416
				CYTH4	0.100346	0.0469026
				PYHIN1	0.113597	0.0470335
				IKBKB	0.0702284	0.0471911
				BCL2A1	-0.104486	0.0472279
				ATP13A3	0.0802468	0.0473837
				UFC1	-0.116975	0.0474028
				RGS1	-0.0755987	0.0475087
				RRN3P1	-0.0803341	0.0475792
				MMP25	0.0801933	0.0477134
				DUSP10	-0.052366	0.0479368
				GPR18	0.06077	0.0479804
				FAM168A	0.0646315	0.0481119
				BEX3	0.0709482	0.048132
				AC004656.1	0.0589156	0.0483428
				RBM28	0.0958596	0.048353
				LGALS9	0.0634911	0.0484772
				YBX1P2	-0.0745233	0.048482
				EVI5	0.0524194	0.0486627
				DCUN1D5	-0.0790405	0.0486837
				TNFAIP6	0.0680203	0.0487593
				RPS17	-0.12214	0.0488444
				PET100	-0.114471	0.0488682
				AZI2	0.0937074	0.0490961
				METAP1	0.0910191	0.0492487
				NCALD	0.0960579	0.0494839
				SPCS3	-0.123075	0.0495912
				ASRGL1	0.0347648	0.0496012
				MAF	-0.108604	0.0496318
				SATB1	0.106482	0.0496929
				MTMR4	0.0487821	0.049695
				RCN2	-0.10492	0.0498743
				MIS18A	0.076258	0.0498864
				RAB12	0.0722949	0.0499994

## Sheet: B_plasma cells DESeq2
SS				DM				RA				SSc				AAV				IIP
gene	log2FoldChange	pvalue		gene	log2FoldChange	pvalue		gene	log2FoldChange	pvalue		gene	log2FoldChange	pvalue		gene	log2FoldChange	pvalue		gene	log2FoldChange	pvalue
MTCO1P12	0.605711	5.089e-06		TNFSF10	0.252168	7.29268e-05		CLPX	0.000743936	0.000174917		MNDA	-0.00150963	0.00025425		UBXN1	-0.000490943	0.00243832		S100A6	0.834213	1.99408e-06
DAPP1	0.0328417	0.000181419		NUCB2	0.183866	9.88589e-05		IGHG2	0.000414947	0.000497077		S100A8	-0.00105117	0.000666587		RPS26	0.000972671	0.00311045		GMFG	0.593376	4.79971e-05
GBP5	0.0122161	0.000595567		SAMD9L	0.276505	0.000103817		TKT	0.000952731	0.00107207		S100A9	-0.00109523	0.000700805		SRSF2	-0.00044171	0.00568118		FTL	0.505187	0.00010077
TATDN3	0.00795131	0.00106734		IFIT2	0.231726	0.000318981		PPP4R2	0.00080301	0.00111261		CSTA	-0.000699734	0.000710207		SS18L2	-0.000452635	0.00610539		SNHG5	0.495603	0.000108099
HMGA1	0.00697597	0.00109181		IGHM	0.233917	0.000394751		CTSD	0.000482233	0.00139649		ALOX5AP	-0.000968577	0.000893554		ATMIN	0.000633585	0.00682476		AIF1	0.367289	0.000157633
NBN	0.00509607	0.00174295		LUC7L3	0.263391	0.000537585		PARVG	0.000707607	0.00224874		AQP9	-0.000846104	0.00112301		SETD2	0.00107737	0.00885016		VMP1	0.370162	0.000182747
NRDE2	0.00355419	0.00251317		PRRC2C	0.288603	0.000678702		LBH	0.000831195	0.00271223		DIS3	0.000678512	0.00148892		DMXL1	-0.000417783	0.00904991		NOP10	0.345036	0.000211958
IFT74	0.00348971	0.00261778		OAS2	0.144695	0.000782086		NOP10	-0.000557678	0.00283242		CLC	-0.000437199	0.00199011		CCAR1	0.000700084	0.00952906		IFITM2	0.352254	0.000291138
XAF1	0.0036034	0.0026812		TIA1	0.187884	0.000900745		FAM46A	0.000484809	0.0047563		FPR1	-0.00102419	0.00248303		IQGAP2	-0.000404064	0.00980599		TYROBP	0.299123	0.000300983
IGKV4-1	0.00375162	0.00274164		PHIP	0.222689	0.0010782		HIST1H1E	0.000783805	0.00510325		DDX21	0.000907275	0.00259489		GADD45B	-0.000411188	0.0099381		CLC	0.0747316	0.000339385
SPOPL	0.00342727	0.0032337		TTC1	0.204573	0.00124453		GNG5	0.000756535	0.00512562		S100A12	-0.000543651	0.00261424		LLPH	-0.000412634	0.0105362		RPS4Y1	0.0212709	0.000507926
PCDH9	0.00300687	0.00374563		RPS4Y1	0.0809979	0.00133573		PSME1	0.00124586	0.00584646		HACD3	0.000466169	0.00272215		DENND5B	0.000620154	0.0105862		H3F3AP4	0.15434	0.000548118
MTO1	0.00266647	0.00407025		ANKIB1	0.132162	0.00172742		ARPP19	0.000578466	0.00592233		NRBF2	-0.000664191	0.00301188		AIM2	0.000519742	0.0110138		MYL6	0.257918	0.000668291
RCOR1	0.00275027	0.00444162		STXBP3	0.144587	0.00183249		SSR2	0.000794708	0.00632405		IGLC2	0.000544674	0.00306733		BX284668.5	0.000589577	0.0119029		MSRB1	0.147302	0.000705828
PFDN1	0.00227073	0.00554259		APOBEC3G	0.123221	0.00205452		PKNOX1	0.000370542	0.0068633		SDCBP	-0.000824615	0.0031364		GPR65	-0.000418862	0.01251		NUP214	0.077618	0.00070834
HIST1H2BD	0.00176746	0.00617557		ZFC3H1	0.166999	0.0022286		PSMB8-AS1	0.000819868	0.00687665		PTCD3	0.000704308	0.00373734		SBNO1	-0.000381098	0.0130993		LGALS2	0.0224052	0.00125306
CCDC90B	0.00218829	0.0062884		CWC22	0.150094	0.00223811		C1orf56	0.000548989	0.00761196		SRGN	-0.00126323	0.00378055		OXA1L	0.000534396	0.0132234		UBA52	0.175796	0.00127784
RIOK2	0.00204741	0.00648601		GNLY	0.122314	0.00241136		ATG16L1	0.000300963	0.00768191		TYROBP	-0.000831243	0.0063492		CEP63	-0.0003912	0.013279		S100A4	0.146498	0.001682
HLA-DQA2	0.0021096	0.0066234		MX1	0.124508	0.00269826		MEAF6	0.000556837	0.00780138		ATP6V0B	-0.000672801	0.00706644		TNPO3	0.000562064	0.0138137		MNDA	0.152323	0.00170276
ZNF700	0.00181545	0.00698015		PRPF38B	0.18359	0.00277536		SSNA1	0.000346572	0.00901386		GMFG	-0.00114226	0.00832383		MRPL52	0.000706615	0.0140009		TSPO	0.0810984	0.00227709
RAP2C	0.00192798	0.00761975		MANBA	0.105129	0.00313187		CCAR1	-0.000306164	0.0103232		LYZ	-0.000514082	0.00932956		RSAD2	-0.000331344	0.0151105		OPTN	-0.0317706	0.00243903
RSAD2	0.00186602	0.0078151		N4BP2L2	0.22828	0.00321206		CCDC47	0.000504549	0.0105015		ASCC3	0.00056679	0.00953166		DHTKD1	0.00046477	0.0159782		EIF1AY	0.0150282	0.00274318
IFI44L	0.00180238	0.00824118		FKBP3	0.173288	0.00366697		HIST1H1D	0.000752544	0.010781		FCN1	-0.000456772	0.0098324		UBP1	0.000445437	0.0162022		ITM2B	0.104445	0.00323794
MAPKAP1	0.00163418	0.009711		TNFSF13B	0.150531	0.0037818		RBM22	0.00059227	0.0116172		LST1	-0.000773719	0.00991897		ERGIC2	-0.000377	0.0172248		S100A8	0.0757393	0.00374873
ZBTB8OS	0.001492	0.0112017		IGHV1-18	0.0726944	0.00416021		AL034397.3	-0.000296462	0.0123498		FOXN2	0.000408038	0.0101439		PLXNC1	0.000634792	0.0173677		H3F3B	0.0724503	0.00467371
RAB12	0.00142591	0.0112298		MTSS1	0.108137	0.00421985		SRSF2	0.000558145	0.0123931		VCAN	-0.000274578	0.0102831		KMT2E	-0.000885049	0.019168		LST1	0.0639708	0.00538368
AC074033.1	-0.00142748	0.0119118		BCL2	0.148519	0.00422927		XIST	-0.000195825	0.0131514		USP9X	0.000561966	0.0118813		FPR1	0.00111531	0.0194421		GPX1	0.0492684	0.00548246
SMARCC2	0.00139525	0.0127345		SUPT20H	0.133918	0.00427508		GGA2	0.000420187	0.0135636		PRDM2	0.000742608	0.0125568		EXOSC8	-0.000367229	0.0195424		S100A11	0.0370741	0.00599024
CLIC1	0.00142374	0.0128453		THYN1	0.101567	0.00436879		CDK12	0.000519024	0.0137842		CMTM2	-0.000485193	0.0139321		GAS5	0.00122598	0.0202688		IGHV3-23	-0.0171915	0.00628119
TADA2B	0.0012468	0.0130383		SPATS2	0.0850949	0.00449405		ZRANB2	-0.000593023	0.0138105		HLA-DQA2	0.000415488	0.0149321		FAM129A	0.000879889	0.02067		GNLY	0.0257201	0.00634177
ZMAT1	0.00130046	0.0136591		GOLGB1	0.175218	0.00472895		RSRC1	-0.000349808	0.0144296		RPL7	0.00216781	0.0150625		DDX6	0.00112255	0.0207947		S100A9	0.0569763	0.00650169
PNPLA8	0.00131678	0.0140176		HNRNPR	0.164586	0.00473964		CUX1	0.000387234	0.0145039		ZNF644	0.000605785	0.015177		CCNG2	-0.000380724	0.0211701		CCDC43	0.0216262	0.00658299
PIN4	0.00126634	0.0144715		DEFA3	0.0665209	0.00488261		CD300A	0.00041863	0.0149459		TLR4	-0.000392904	0.0152897		PTGS2	0.000773532	0.0215336		CPQ	0.0216076	0.0073444
SAMD9L	0.00128011	0.0154955		GAPT	0.181034	0.00529983		ERCC3	0.00036818	0.0154436		AL591846.1	-0.000396725	0.0156242		SLBP	0.000538312	0.0217271		FCER1G	0.0415461	0.00759072
MS4A1	0.00151066	0.016572		PPP1R15A	-0.163569	0.00534233		TXNL1	0.000494172	0.0160225		ATP6V0E1	-0.000655719	0.0157289		SEC61B	-0.000472573	0.0232393		NCOA4	0.0506705	0.00798754
MRPL44	0.00117841	0.0167589		PPBP	0.0905515	0.00562561		CCT5	0.00054264	0.0162529		CPSF7	0.000394708	0.0166715		LSM5	-0.000365387	0.0232562		DDX3Y	0.0118732	0.00833194
GBP1	0.00117655	0.0172695		NDUFB6	0.154248	0.00588311		RPAP2	0.000413294	0.0164968		QPCT	-0.000338964	0.0169408		LRPPRC	-0.000355236	0.0238979		FPR1	0.0522573	0.00844913
RPS18P12	-0.00108139	0.0182024		PLSCR1	0.118275	0.00590488		MS4A6A	0.000379753	0.016708		CARD16	-0.000680026	0.0172368		CEP250	0.00034943	0.0239013		HSBP1	0.0289382	0.00869284
HLA-F	0.00119207	0.0182506		ANKRD17	0.109852	0.00606793		TALDO1	0.000643451	0.017929		FCGR3B	-0.000837389	0.017381		HIST1H1E	-0.000484753	0.0239016		FAM193A	0.0154408	0.00925456
SNRPC	0.00113181	0.0185014		PDIA4	0.129111	0.006167		CLPP	0.000301398	0.0190478		AC004386.1	0.000602448	0.0175583		CKS1B	0.000410322	0.0239204		CD63	0.0360289	0.009457
MTSS1	0.00109946	0.0191736		SRSF6	0.154078	0.00617626		KMT5B	0.000577462	0.0200392		FTL	-0.00114555	0.0182596		C1orf56	0.000586044	0.0244446		LYZ	0.0273446	0.00967113
TNFAIP6	0.00110232	0.0192885		RSAD2	0.0923036	0.00627562		NPM1P39	0.000634574	0.020193		HIST1H1E	0.000671455	0.018408		DNAJC13	-0.000352478	0.0248897		FPR2	0.0183257	0.0102191
POM121C	0.0010658	0.0193396		XAF1	0.150153	0.00628981		METTL9	0.000620235	0.0203049		PTMA	0.00165003	0.0194716		NOP10	0.000951264	0.0251874		PXN	0.014725	0.0102919
GATAD2B	0.00105964	0.0194142		MINDY2	0.097339	0.00630708		UBE2Q2	-0.000263405	0.0204149		NAMPT	-0.000779478	0.020777		MARCH6	-0.000338963	0.0256781		EPRS	0.0318701	0.0105864
LRRFIP2	0.0010498	0.0207224		ACAP2	0.200545	0.00670199		LDHA	-0.000298795	0.0205742		SOD2	-0.000849257	0.020899		NUP98	0.000464052	0.0256793		CCL4L2	0.0145211	0.0107889
MRPL21	0.00104516	0.0212609		MS4A6A	0.0911521	0.00725656		ITPK1	0.000301479	0.0212328		CCDC59	0.000619117	0.0211483		SLC43A2	0.000400543	0.0261603		ARRB2	0.0310591	0.0107959
CCT4	0.00104056	0.0219212		VTI1B	0.0956292	0.00733444		UBXN1	0.00054378	0.0212488		B2M	-0.00166089	0.0221185		CANT1	0.000395748	0.0272018		PIN4	0.0149133	0.011625
KRCC1	0.00103142	0.0219779		EIF1AY	0.0663429	0.00736414		GNLY	-0.000263384	0.0215475		CLEC7A	-0.000527204	0.0229666		TAF1	0.000492018	0.0277652		CNPY3	0.0181164	0.011851
NFKBIA	-0.00120839	0.022612		RBBP6	0.167214	0.00739053		IRF2BP2	-0.000271473	0.0218694		PDIA3	0.000813885	0.0238111		GABARAPL1	0.000452025	0.0277769		CMTM2	0.0274043	0.0125286
FAM111A	0.00103325	0.0228271		TNFRSF17	0.086651	0.0075409		RPS4Y1	0.00025043	0.0218741		DDX3Y	-0.000223486	0.023884		RPL30P4	0.000550698	0.0279578		CTSS	0.0374844	0.0131102
NCF1	0.000986033	0.0231967		ZCCHC6	0.168446	0.00773628		SYNE1	-0.000382798	0.0219256		HMGB1	0.00143274	0.0245197		RPRD2	-0.000338692	0.0284886		RIN3	0.0122044	0.0134905
TLR10	0.00097012	0.0239986		TRAF3IP3	0.171929	0.00774386		SLC35E2B	0.00029327	0.0220334		ADPGK	0.000387492	0.0252213		CSF2RB	0.000491946	0.0292586		SH3YL1	0.013937	0.0135898
GDI2	0.00109635	0.0242417		UBE2V2	0.122909	0.00807828		TNKS	0.000337523	0.0229605		ARF1	0.000711022	0.02523		UTP23	-0.00032577	0.029848		DNAJC7	0.0271403	0.0137334
SMAP2	-0.00124508	0.0244931		YTHDC2	0.101708	0.00809604		DCTPP1	0.000259933	0.0231013		CIAPIN1	0.000289982	0.0253111		ERGIC1	-0.000338144	0.0304605		MRPL22	0.0178271	0.0138683
PSMB8	0.00105783	0.0245688		PPWD1	0.109076	0.00814227		TMEM208	0.000363721	0.02311		P2RY13	-0.000520025	0.0254756		IPMK	0.000477702	0.0310556		STEAP4	0.0246103	0.0152969
PUM3	0.000984413	0.0249852		CCAR1	0.116463	0.00834943		TPP1	0.00034356	0.023437		PCGF5	0.000525683	0.0255889		NDUFA11	-0.000355845	0.0313366		OGT	0.0143653	0.015366
DTX3L	0.000947808	0.0251604		BOD1L1	0.172197	0.00849153		EIF1AY	0.00025099	0.0234999		ST3GAL2	0.000292106	0.025902		OPN3	0.000440678	0.0313811		SRGN	0.0344469	0.0156602
ZNF518A	0.000917505	0.0253401		TPM1	0.0474847	0.0086404		MT-ND3	-0.000745983	0.0249725		ARHGAP15	0.000793307	0.0262234		SNHG5	-0.000943821	0.0315837		CLPTM1L	0.0114341	0.0163488
SPTLC2	0.000942792	0.0258326		VPS41	0.0982725	0.00907117		SMAP2	0.000983256	0.0250108		RPL4	0.00160637	0.0263602		ALPL	0.000431128	0.0328671		UQCR11	0.0330173	0.0167592
TMEM140	0.000851222	0.0261386		ATRX	0.184039	0.00917082		LRPPRC	0.000451818	0.0256105		IGKC	-0.000480528	0.0265955		CR1	0.000469007	0.0335002		B2M	0.023754	0.0171065
DDX58	0.000934753	0.026856		UBAP2L	0.101244	0.00937427		PDCD6IP	0.000446395	0.025771		NEMF	0.000565498	0.026656		NUP88	-0.000333325	0.0335768		FTH1	0.0314923	0.0172576
ODC1	0.000882786	0.0270617		VPS35	0.110615	0.00938231		UBL3	-0.000258745	0.0260488		PEA15	0.000340911	0.0268768		EIF3E	-0.000781357	0.033849		VNN2	0.0301773	0.0177176
YPEL1	0.000814144	0.0272192		CEP63	0.116799	0.00939829		MARCH8	0.000425794	0.0261011		KMT2E	0.000895469	0.0271318		ITGB1	0.000709495	0.0345195		LRRFIP1	0.031344	0.0178681
RASSF2	0.000970249	0.0272361		TP53BP1	0.0804192	0.00954634		RTRAF	0.000611919	0.0264588		PTPN1	0.000682288	0.0272126		NGDN	-0.000325991	0.0348037		ETS1	-0.0292751	0.0197678
NCOA2	0.000957732	0.0284821		SAMD9	0.168755	0.00969296		DDX3Y	0.000252156	0.0270118		DCUN1D5	0.000290605	0.0276235		MSL1	0.000758052	0.0353808		MFSD6	-0.0116794	0.0204148
PSMD9	0.000812254	0.0294424		NFATC3	0.0893441	0.0100455		WWC3	0.000317436	0.027061		EIF3H	0.000911024	0.0277875		CHML	-0.000327129	0.0361451		PLBD1	0.0159894	0.0207175
ZNF669	0.00085902	0.0300027		NT5C3A	0.156786	0.0100708		RASGRP1	0.000263992	0.0281337		EIF1AY	-0.00021235	0.0278684		TMEM9B	-0.000327284	0.036238		CLEC2D	-0.0257827	0.0211047
BCL2	-0.000872912	0.030045		C9orf78	0.154475	0.0104575		HIPK3	0.000466136	0.0289086		S100A6	-0.000929274	0.0283192		PSMB8	-0.000409346	0.0370771		RPL35P5	0.0227614	0.0211584
MRPL34	0.000849509	0.0307557		VCAN	0.0718552	0.0104579		TNFAIP6	0.000411322	0.0292572		RPS4Y1	-0.000208398	0.0287966		PPP6R3	-0.000322023	0.0372161		TM9SF2	0.0186242	0.0213574
BRIX1	0.000858646	0.0309372		C9orf85	0.0730069	0.0105261		PUM3	-0.000283828	0.0296333		IGLC3	0.000379586	0.0290483		SERINC3	0.0005616	0.0372919		AL034397.3	0.017834	0.0217197
GIMAP4	0.000873631	0.0310535		CELF1	0.118986	0.0105676		IL1R2	0.000359459	0.0300519		MYL6	-0.00117084	0.0290794		CHMP4A	0.00046993	0.0373482		SERPINB1	0.0264774	0.022754
EPSTI1	0.00089484	0.0311079		ZCCHC2	0.102293	0.0106724		OTUD6B-AS1	0.000554316	0.0302564		FBXO25	0.000338727	0.0292052		ATF6B	0.000412041	0.0378528		CHMP2A	0.0205704	0.0230091
CARNMT1	0.000778937	0.0313634		TOGARAM1	0.0702312	0.0106969		VPS26A	-0.000266081	0.0304925		PPWD1	0.000429093	0.0292766		LDHB	0.000907645	0.0387432		CYBA	0.02456	0.0231367
ZNF271P	0.000838346	0.0316336		RAE1	0.0581587	0.0107782		MSL3	-0.000335332	0.0315541		CSNK1A1	0.000632423	0.0296751		ANXA5	-0.00033225	0.0388106		GADD45B	0.0184676	0.0236026
QRSL1	0.00085771	0.0317518		PARP1	0.143375	0.0108984		GADD45A	0.000285945	0.0317831		FTH1	-0.00100738	0.0321872		RAB21	-0.000317535	0.0388822		FCGR2A	0.0247616	0.0237719
TAP2	0.000823881	0.0322067		MPEG1	0.0913517	0.0110164		PDCD4	0.000679858	0.0322496		DDA1	0.000362923	0.0327105		OAS2	-0.000314484	0.0391287		CKLF	0.0235834	0.0241927
XRN1	0.000968178	0.0324856		TGS1	0.113539	0.0110674		LACTB	-0.000235925	0.0331943		ITM2B	-0.000930155	0.0330234		ORMDL1	-0.000391061	0.0391324		ANXA1	0.0208013	0.0246546
AFF1	0.000839892	0.0330437		IFI44L	0.0846151	0.011129		PTPRA	-0.000241087	0.0333558		BRAF	0.0003045	0.0334933		CD302	0.000492467	0.039165		MKKS	0.0124414	0.0248253
CNPY2	0.000819596	0.0337054		AIF1	0.16149	0.0111787		ZNF701	0.000304397	0.0335667		TNFAIP6	-0.000328913	0.0346629		SCAMP2	0.000487298	0.0398542		HCAR2	0.0106268	0.0249281
IFI16	0.00117356	0.0342721		XIAP	0.0912848	0.0113069		RPS4X	-0.00113386	0.0336985		PSMC4	0.000316408	0.0350164		CAMK1D	-0.000337138	0.039987		PPT1	0.015623	0.0250999
ZFP36L2	-0.00107261	0.0343074		IFI16	0.190576	0.0116997		IRF4	0.000366869	0.0338534		AIP	0.000323514	0.0352903		ATP6V1B2	0.000535715	0.040629		TPM3P9	-0.00861188	0.0256238
TMEM9B	0.000810783	0.0352063		CARD16	0.157004	0.0117388		NFAM1	0.000221408	0.0346495		TNFSF13B	-0.000432386	0.0358287		ELOF1	0.000407948	0.0409437		HEXB	0.00897764	0.0258765
EFCAB13	0.00073334	0.0354443		BAZ1A	0.166938	0.0120154		RNASET2	0.000827514	0.0348864		H3F3A	-0.000779385	0.0363099		PPA1	-0.000332218	0.0411286		CST3	0.0144157	0.0261748
TRAM1	0.00102064	0.0356923		TMEM156	-0.126269	0.0121425		P2RY13	0.000555289	0.0354499		BCL2L11	0.000326774	0.0366985		TSNAX	0.000460596	0.0412829		HBA2	0.00833043	0.0275277
RFK	0.000710984	0.0360254		STRBP	0.149026	0.0130481		PPP1R15A	0.000626214	0.0367548		USP15	-0.00100358	0.0367052		NAA38	-0.000331325	0.0415144		POR	0.00963338	0.0277139
C5orf24	0.000742465	0.036418		KDM5A	0.130784	0.0130902		C17orf62	0.000440352	0.0368292		FCGR3A	-0.000600285	0.0377008		AC034236.1	0.000790283	0.0421001		GBP2	0.0219042	0.0279156
PMAIP1	-0.000907184	0.037257		IRF7	0.0957899	0.0131335		SS18L2	0.000502937	0.0368763		ELF1	0.000745013	0.0378753		ITFG2	0.000284923	0.0421744		DDX18	-0.0208687	0.0282039
ST3GAL1	0.000802852	0.0373358		HNRNPD	0.149014	0.0132846		CCT8	-0.000341022	0.0369881		RABEP1	0.000757169	0.0380563		TGDS	0.000277796	0.0428205		TALDO1	0.020307	0.0283888
ZNF141	0.000669488	0.0389165		SPTBN1	0.121655	0.0133479		PTPRE	-0.000298857	0.0370055		ANKRD36C	0.000338631	0.0393314		COPS2	-0.000327293	0.0428831		HOTAIRM1	0.0133367	0.0283919
HERC5	0.000741876	0.0390221		TCEAL8	0.091295	0.0133695		SERPINB1	0.00078119	0.0371657		SESTD1	0.000322405	0.0393442		VCP	0.000674303	0.0431862		ELOB	0.0223293	0.0285754
BIN3	0.000736508	0.0392519		ZCRB1	0.0951405	0.0137314		GTF2H1	0.000328581	0.0374175		ZNF195	0.000258425	0.0397755		SPOPL	-0.000318054	0.0435424		FFAR2	0.0162221	0.0286037
PPM1G	0.000736787	0.0393933		ELL2	0.089785	0.013772		ASCC1	0.000262677	0.0381517		TNFRSF10C	-0.000518109	0.0405398		MYNN	-0.000298678	0.0439853		IKZF3	-0.0211859	0.0287391
BAZ2A	0.000804468	0.0398092		RAB27A	0.108748	0.0138846		SELL	0.00110407	0.0383669		PPIL4	0.000375898	0.0412432		PLAUR	0.000496049	0.0445204		HSD17B11	0.021878	0.029285
GBF1	0.00061778	0.0399136		HERC5	0.0875287	0.0139642		PCNP	0.000615124	0.0386209		RPLP0P2	0.00105946	0.0416653		BRI3	0.000510669	0.0454158		IL10RB	0.0161673	0.0294382
JOSD1	0.000726575	0.0400583		CGAS	0.078187	0.0140393		CREB1	-0.000300745	0.0386574		EIF2AK4	0.000313755	0.0417569		TAF9	-0.000297414	0.0460588		HBB	0.00797628	0.0298224
HCG18	0.000717965	0.0401345		KIDINS220	0.0977036	0.0146336		MCCC2	0.000220886	0.0404984		EIF4G3	0.000411863	0.042075		RERE	-0.000327446	0.0463109		ODF3B	0.00922854	0.0299956
RALY	0.000749686	0.0403377		MYSM1	0.104453	0.0147429		FRS2	0.000269233	0.0408612		SLC4A1AP	0.000227065	0.0421561		IRF5	0.000285873	0.0476195		CDA	0.0107826	0.0302559
HLA-DRB6	0.000659033	0.0409308		RBMX	0.167558	0.0148005		UBN2	0.000235138	0.0417611		CSF3R	-0.000591743	0.0425395		RBBP7	-0.000299824	0.0477701		RALGPS2	-0.0205551	0.0313071
CNPY3	0.000728664	0.0410905		FBXO18	0.0760273	0.0148018		ASCC3	-0.000255611	0.0418308		DUSP6	-0.000471083	0.0426242		PCDH9	-0.000349665	0.0482987		SCARB2	0.0101678	0.031723
KRIT1	0.000696792	0.0411081		EIF5B	0.132698	0.0148228		MDFIC	0.000376918	0.0420903		PARP9	-0.000449869	0.0428023		NECAP2	0.0004188	0.0488949		HCAR3	0.00996667	0.0318349
RAB21	0.000737742	0.0419034		RPL34	-0.18847	0.0149587		RPA2	-0.000234875	0.0421042		PSMC3	0.000489282	0.0429279		GDI1	0.000338833	0.0499499		NDUFA1	0.0203773	0.0318661
NAMPTP1	-0.000737581	0.0419599		IFIT1	0.0850472	0.014974		FAM120AOS	-0.000219823	0.0422781		GOLGB1	0.000622842	0.0429879						TNFRSF1B	0.0191594	0.0320963
DDX3Y	-0.000587326	0.0421314		CAMK2D	0.100546	0.015009		GPRIN3	0.000270532	0.0432554		IGKV3-20	-0.00020487	0.0430749						ARPC5	0.0194525	0.0325414
CDIPT	0.000642666	0.0424052		NSRP1	0.10295	0.015034		OXA1L	0.000326318	0.0435732		RPL22	0.00143017	0.0434165						IKZF1	-0.0181736	0.0328314
PLAC8	0.00110473	0.0430364		FBXO25	0.0791955	0.0153153		TFAM	0.000432552	0.0439292		AIF1	-0.000613631	0.0434776						GNG7	-0.0174414	0.0334899
BST2	0.00072743	0.0435593		EPSTI1	0.12054	0.0157176		SOCS5	0.000291315	0.044183		C5AR1	-0.000451674	0.043584						IGSF6	0.0179206	0.0335927
STX4	0.000641959	0.0448252		PARP14	0.16128	0.0157789		USP53	0.000286442	0.0443354		PTGS2	-0.000462273	0.0440283						HLA-DOA	-0.0146626	0.0336987
IL1RN	0.000701234	0.045118		OST4	0.157561	0.0160545		XRCC6	0.000523926	0.0446721		BRI3	-0.000332971	0.0440613						LARS	-0.0163936	0.0338915
IL1R2	-0.000654059	0.0452607		ME2	0.111647	0.0160945		PSMC5	0.00040454	0.044758		UQCR11	-0.000764767	0.0442325						IGHG3	0.00589977	0.0343186
ERGIC2	0.000725003	0.0457463		PSMA7	0.157093	0.0162011		CCDC12	0.000401065	0.0448443		UBE2E2	0.000359427	0.0446215						ATP5L	0.0186452	0.0349191
EIF3D	-0.000778715	0.0458873		SIPA1L1	0.0844505	0.016429		REXO4	0.000320658	0.0448586		CNPY3	0.000348789	0.0449927						LY86	0.015514	0.0349975
SFSWAP	-0.000689691	0.0462517		NAGK	0.0893826	0.0165744		SELENOS	0.000385492	0.0451595		GAPDH	0.000701157	0.045439						UBE2V2	0.0150172	0.0350741
U2SURP	0.000908894	0.0463774		DDX3Y	0.0601334	0.0166101		COMMD5	0.000243887	0.045625		NRBP1	0.000457612	0.0457644						PSENEN	0.0149121	0.0352642
EIF1AY	-0.000551534	0.0465699		GIMAP4	0.106388	0.0167957		SNRPC	-0.000250749	0.0456391		VASP	-0.000516234	0.0468353						TSEN15	-0.00868149	0.035529
PTPN1	0.000832908	0.047151		KMT2A	0.127064	0.0171574		GLOD4	-0.000217346	0.046585		IFT80	0.000257217	0.0472364						TMEM120A	0.00735211	0.0358139
RPS4Y1	-0.000544298	0.047153		FGR	0.0960448	0.0171756		DYRK1A	0.000331379	0.0468731		CAMK2D	0.000402343	0.0474749						UQCRFS1	0.0132745	0.0370179
TCERG1	-0.000655928	0.0477909		WASHC4	0.150718	0.0172008		CCDC191	0.000340892	0.0470794		CPNE5	0.000529014	0.0475563						SEC14L1	0.0172495	0.0373259
ZMYND8	0.000688902	0.0481796		APOL2	0.080102	0.0173811		DPM2	0.000246266	0.047248		ARPC3	-0.00102767	0.0487324						CASP4	0.0180929	0.0378099
CR1	-0.000632115	0.0486661		HOTAIRM1	0.088416	0.0174039		AL392172.1	0.000267113	0.0475867		RAB14	0.000396804	0.0489547						RAC1	0.0173534	0.0380869
SSR4	0.000905561	0.0488806		STAP1	0.150878	0.0176539		FAM120A	-0.00024344	0.0477927		SMARCC2	0.000400407	0.0490133						TMEM154	0.0182056	0.0382931
				TARDBP	0.0934809	0.0177372		IGHD	0.000603908	0.0478136		CAP1	-0.000802731	0.0492689						HMGCS1	-0.0102133	0.0385678
				WDR12	0.0571127	0.0178036		CREBBP	0.00041743	0.0478266		SLC16A7	0.000298638	0.0499098						PSAP	0.0179128	0.0391625
				RBM25	0.162216	0.0179118		PPP4R3B	-0.000281975	0.0482324										LITAF	0.017759	0.0393184
				C6orf62	0.128995	0.0179496		TGFBRAP1	0.000228069	0.0486973										SULT1A1	0.00728825	0.0396456
				FYB1	0.149306	0.0182587		ADAM19	0.000300633	0.0487237										ADGRE5	0.0135621	0.0398866
				TMEM170A	0.0880498	0.0182985		LCP1	0.000883031	0.049065										HSPA13	-0.00923329	0.0401862
				CD2	0.0813128	0.0183085		LIN7A	0.000244617	0.0491486										TMEM106B	0.0096676	0.040334
				PPP1R3B	0.0792757	0.0183233		PACSIN2	0.000284476	0.0494193										RCBTB2	0.00929456	0.0404227
				CWF19L2	0.114352	0.018451		ATP6V0B	0.000556701	0.0494827										DNTTIP1	0.00873987	0.0407084
				ARCN1	0.0851364	0.0185404		GID8	0.000336317	0.049624										LEPROT	0.0087992	0.040885
				TMEM126A	0.077553	0.0185657		ELL2	0.000335959	0.0497013										PPP1R15B	-0.0104258	0.0412167
				CASP1	0.120456	0.0186075														HLA-DRB5	-0.0142788	0.041523
				MRPL22	0.087729	0.0186111														GPBP1	-0.0170784	0.0416026
				ANAPC10	0.0613048	0.0187123														IKBIP	0.0100242	0.0416591
				UBE2L6	0.109152	0.0188124														POLR2G	0.0109874	0.0416946
				NMD3	0.0656355	0.0188821														RAB3D	0.00955426	0.0419773
				IGHD	0.143645	0.018946														HDDC3	0.00745381	0.0423762
				PAPOLA	0.165764	0.0197668														CLTA	0.0110866	0.0425753
				USP1	0.117298	0.0198804														KLRB1	0.00990476	0.0426219
				TSR2	0.0827297	0.0201461														MLKL	0.00952239	0.0432284
				TADA3	0.0652987	0.0203814														HRH2	0.00876109	0.0439539
				PIGBOS1	0.0853063	0.0208841														CACNA1A	0.0106832	0.0440761
				RINL	0.0843994	0.02096														LINC-PINT	-0.00867036	0.0441651
				SEC62	0.166291	0.021004														RPL5	-0.0115328	0.0443733
				PSMB3	0.125214	0.02119														SGK1	0.0110886	0.0456179
				UBXN1	0.112086	0.0213136														TUBA1A	0.0158229	0.0464351
				IGKC	0.106782	0.0213802														CYB5R4	0.0157143	0.0464922
				SCPEP1	0.0708047	0.0214242														FTH1P20	0.00770226	0.0467368
				SMIM10L1	0.070589	0.021995														H2AFZ	0.0154755	0.0478658
				TNFAIP6	0.0918871	0.0220276														PSMB6	0.014374	0.0480059
				FAM126A	0.0839843	0.0220601														AC243960.1	-0.0146922	0.048793
				SENP6	0.128479	0.0221431														P2RY13	0.0143496	0.0494611
				MEF2C	0.163348	0.0222584														MAT2A	0.00817315	0.0498016
				TRIM52-AS1	-0.0622646	0.0224283														FCGRT	0.0121034	0.0498644
				PSMA5	0.0790755	0.0224993														RN7SL3	0.00490792	0.0498668
				ARID4B	0.156001	0.0225786
				EBAG9	0.103805	0.0226134
				PPP1R12A	0.136912	0.0227304
				KMT2C	0.13656	0.0227555
				CD36	0.0761565	0.0228323
				NADSYN1	0.0651771	0.0229617
				IFIT3	0.0934497	0.023125
				LRRFIP2	0.0811665	0.0232129
				NEK1	0.0660995	0.0232459
				DDX17	0.162383	0.0233318
				UTRN	0.14249	0.0235415
				TRMT13	0.0817409	0.0238948
				SWAP70	0.152103	0.0239928
				ANKRD13A	0.104399	0.0240239
				HECTD4	0.0679863	0.0240831
				SIKE1	0.073111	0.0241325
				SEL1L3	0.103113	0.0243923
				LARP4	0.0842524	0.0246008
				DDX60L	0.103169	0.0247724
				PSAP	0.147114	0.024804
				CPEB4	0.082582	0.0248095
				F13A1	0.0336627	0.024951
				IP6K2	0.0785973	0.0250362
				DAPP1	0.115344	0.0251393
				PSME2	0.123559	0.0251615
				CCT8	0.122929	0.0251751
				SLA	0.122633	0.025341
				USP8	0.138837	0.0254635
				UBXN4	0.145024	0.0255933
				PXK	0.105851	0.0257055
				TXLNGY	0.0562675	0.0258289
				SBDS	-0.112071	0.0258923
				PHACTR4	0.0727525	0.0259662
				NEMF	0.11241	0.0263959
				SPTLC2	0.0874918	0.0266754
				SNX5	0.116379	0.026719
				PTGES3	0.107022	0.0268055
				ABRACL	0.0992443	0.0268733
				IGHV3-23	0.0781469	0.0270951
				MAPKAP1	-0.0850286	0.027159
				PPT1	0.0895555	0.0271681
				SLAMF7	0.0748699	0.0273923
				TIFA	0.0954607	0.0274349
				SYNCRIP	0.123273	0.0275142
				SUZ12	0.0868389	0.027911
				MNDA	0.159225	0.027936
				ZNF518A	0.0696575	0.0279394
				DBNL	0.0967397	0.0279656
				DCAF13	0.0728054	0.0280792
				LY6E	0.0747276	0.0282852
				NPAT	0.0729013	0.0283861
				CCNI	0.148675	0.0285102
				ISG15	0.0719077	0.0285937
				MRPL40	-0.065371	0.0291671
				XPO7	0.0567915	0.0292023
				ZNF486	0.0463989	0.0292511
				PRPF40A	0.140453	0.0293766
				VEZT	0.0641326	0.029431
				AFF4	0.0975308	0.0295108
				ANKRD44	0.0888702	0.0296904
				MALAT1	0.142723	0.0298828
				CASP4	0.132628	0.0299297
				SLC38A1	0.13704	0.0299337
				SMCHD1	0.171238	0.0302507
				IST1	0.114886	0.0303081
				JUNB	-0.147055	0.0304115
				MT2A	0.0743042	0.0305471
				LAMTOR1	-0.0770145	0.0306066
				PRPF4	0.0726416	0.0306823
				FBXO9	0.0874303	0.0307486
				HERC1	0.071903	0.0312723
				DDX60	0.0614557	0.0314876
				POLR2B	0.0805028	0.0314912
				TBL1X	0.0630168	0.0317065
				PDPK1	0.0587277	0.0320498
				PPIG	0.126002	0.0321195
				FAU	-0.168687	0.0322759
				ZNF267	0.0859397	0.0328617
				RNF13	0.119066	0.032873
				TP53INP1	0.0994373	0.0330453
				CLIC1	0.136868	0.0331401
				ZYG11B	0.0603146	0.0333382
				SLC16A7	0.0679289	0.0333859
				PRAL	0.0487496	0.0334545
				H3F3AP4	0.111135	0.0335401
				ZBP1	0.0767206	0.0336593
				MYO1E	0.0550235	0.0340212
				OAS1	0.064608	0.0343203
				NT5DC1	0.0754217	0.0343252
				PLAC8	0.15285	0.0343422
				RPL21P93	0.0882576	0.0343595
				CEBPG	0.0807464	0.0346633
				METTL8	0.0646886	0.0346923
				NKAPD1	0.0608411	0.0358625
				ZNF106	0.118636	0.0359825
				RASA2	0.0966348	0.036024
				IFIH1	0.0986393	0.0363643
				SRRM1	0.13469	0.036498
				ATG4A	0.0556809	0.0365416
				ZNF791	0.0852716	0.0365505
				XPA	0.0868711	0.0365722
				SUPT6H	0.0670771	0.0365732
				SLAMF6	0.0756815	0.0368868
				RPIA	0.0671948	0.0369765
				ID2	0.096355	0.0369815
				CLEC2D	0.128008	0.0370283
				VRK2	0.0832741	0.0370908
				DPM1	0.0926908	0.0371731
				ARPC1B	0.133581	0.0371908
				ADH5	0.060286	0.0372366
				FAM217B	0.0612672	0.037602
				HVCN1	0.120735	0.0376605
				ZNF91	0.0742265	0.0377165
				SOAT1	0.0603187	0.0377259
				NMI	0.112387	0.0378328
				NAA25	0.0536354	0.0378686
				TAF1D	0.121201	0.0381483
				USP34	0.111195	0.0382275
				RPL13	-0.15438	0.0385054
				CHMP5	0.0972064	0.0385394
				ATP5J	0.129401	0.0391778
				RPL8	-0.162501	0.0391944
				USP15	0.156641	0.0392584
				ZC3HAV1	0.113123	0.0396325
				SSR1	0.0975121	0.0398052
				KIAA0368	0.0700521	0.0398455
				LYZ	0.0893274	0.0400104
				HACD4	0.0816819	0.0401422
				TLR2	0.0792209	0.0402438
				CEBPD	0.0722115	0.0407211
				CD79A	0.131267	0.0408181
				KHDRBS1	0.116624	0.0408789
				DUSP1	-0.137626	0.0408843
				EML4	0.113678	0.0410658
				PSMB8	0.115711	0.0411469
				SAFB2	0.0896971	0.041761
				HIKESHI	0.0837915	0.0423204
				IGHV4-39	0.0616955	0.0425317
				CCNT1	0.0672612	0.0425414
				PRDM1	0.0628549	0.0426085
				CEP290	0.0812727	0.0431539
				PCM1	0.0914991	0.0431582
				EIF3D	0.115412	0.0434993
				HNRNPDL	0.148199	0.0435746
				ROCK1	0.122036	0.0435885
				SP1	0.0744065	0.0436579
				EEF1B2	-0.157352	0.0436988
				RPS7	-0.157606	0.0440252
				CDK6	0.0847143	0.0441409
				ACTR6	0.0759407	0.0443818
				GALNT3	0.0487644	0.0444032
				SNRNP70	0.087225	0.0445016
				RNASE6	0.0992732	0.0445095
				TPT1	-0.150976	0.0445558
				GCC2	0.121768	0.0448368
				NUDT21	0.0798406	0.0448863
				BCAP29	0.072522	0.0449669
				ATXN7L3B	0.0879868	0.0450196
				PAK2	0.126632	0.045136
				MTRNR2L12	0.132475	0.0451396
				TMPO	0.117258	0.0451834
				OAS3	0.056594	0.045314
				CSNK2A1	0.0857527	0.0455365
				RPL13A	-0.148426	0.0456773
				TRIM21	0.0640537	0.0458617
				KMT5B	0.098475	0.0461076
				UPF3B	0.0793412	0.0463228
				FKBP15	0.0505588	0.0463665
				CNOT4	0.0652315	0.0464208
				FCGR2B	0.0866302	0.0465004
				CAPZA1	0.131538	0.0467204
				STAG1	0.0818013	0.047186
				ZCCHC7	0.119924	0.0479525
				CALR	0.0919526	0.0481563
				CTNNBL1	0.0691844	0.048389
				ZNF302	0.0986834	0.0488386
				GBP5	0.0962732	0.0490432
				SKP1	0.134099	0.0491396
				IQGAP2	0.0834936	0.0492443
				COPE	0.0615778	0.0496722
				ACBD6	0.0589842	0.0496789
				ZNF441	0.0566317	0.0497198
				ATF7IP	0.105722	0.0499658
